# Supplementary material for: Maternal and food microbial sources shape the infant microbiome of a rural Ethiopian population
Source: Curr Biol. 2023 May 22;33(10):1939–1950.e4. doi: 10.1016/j.cub.2023.04.011 (PMC10234599; doi:10.1016/j.cub.2023.04.011)
Supplement: Table S2. Samples in which Blastocystis sp. STs were detected, related to Figure 3 — Only samples with breadth of coverage (BoC) >10% were considered positive. [file mmc3.xlsx]

## Sheet: Foglio1
SampleID	DatasetName	SubjectID	HouseID	FamilyID	Role	Age	Age_category	Timepoint	DetectedStrain	BoC	MeanDepth	MedianDepth
AsnicarF_2017__MV_FEM1_t1Q14	AsnicarF_2017	MV_FEM1	AsnicarF_2017__1	AsnicarF_2017__1	M	NA	adult	1	ST1_LXWW01	0.188711	1.3457	1
BackhedF_2015__SID103_M	BackhedF_2015	SID103_mo	BackhedF_2015__103	BackhedF_2015__103	M	NA	adult	1	ST2_JZRJ01	0.258215	1.22823	1
BackhedF_2015__SID128_M	BackhedF_2015	SID128_mo	BackhedF_2015__128	BackhedF_2015__128	M	NA	adult	1	ST6_JZRM01	0.228238	8.45141	5
BackhedF_2015__SID128_12M	BackhedF_2015	SID128	BackhedF_2015__128	BackhedF_2015__128	I	1.002	child	12	ST6_JZRM01	0.222814	12.9052	4
BackhedF_2015__SID133_M	BackhedF_2015	SID133_mo	BackhedF_2015__133	BackhedF_2015__133	M	NA	adult	1	ST1_LXWW01	0.852366	3.84592	3
BackhedF_2015__SID150_M	BackhedF_2015	SID150_mo	BackhedF_2015__150	BackhedF_2015__150	M	NA	adult	1	ST4_GCF_000743755	0.163438	1.31051	1
BackhedF_2015__SID201_M	BackhedF_2015	SID201_mo	BackhedF_2015__201	BackhedF_2015__201	M	NA	adult	1	ST4_GCF_000743755	0.568622	1.85493	1
BackhedF_2015__SID258_M	BackhedF_2015	SID258_mo	BackhedF_2015__258	BackhedF_2015__258	M	NA	adult	1	ST4_GCF_000743755	0.149878	1.2907	1
BackhedF_2015__SID265_M	BackhedF_2015	SID265_mo	BackhedF_2015__265	BackhedF_2015__265	M	NA	adult	1	ST3_JZRK01	0.449973	2.21037	1
BackhedF_2015__SID385_M	BackhedF_2015	SID385_mo	BackhedF_2015__385	BackhedF_2015__385	M	NA	adult	1	ST1_LXWW01	0.688811	2.25376	2
BackhedF_2015__SID544_M	BackhedF_2015	SID544_mo	BackhedF_2015__544	BackhedF_2015__544	M	NA	adult	1	ST6_JZRM01	0.241874	146.157	138
BackhedF_2015__SID577_M	BackhedF_2015	SID577_mo	BackhedF_2015__577	BackhedF_2015__577	M	NA	adult	1	ST2_JZRJ01	0.118794	1.10462	1
BackhedF_2015__SID577_12M	BackhedF_2015	SID577	BackhedF_2015__577	BackhedF_2015__577	I	1.01	child	12	ST2_JZRJ01	0.345923	1.31431	1
BackhedF_2015__SID587_M	BackhedF_2015	SID587_mo	BackhedF_2015__587	BackhedF_2015__587	M	NA	adult	1	ST1_LXWW01	0.824885	3.69405	3
BackhedF_2015__SID589_M	BackhedF_2015	SID589_mo	BackhedF_2015__589	BackhedF_2015__589	M	NA	adult	1	ST1_LXWW01	0.118326	1.12187	1
BackhedF_2015__SID590_M	BackhedF_2015	SID590_mo	BackhedF_2015__590	BackhedF_2015__590	M	NA	adult	1	ST2_JZRJ01	0.547397	1.58728	1
BackhedF_2015__SID615_M	BackhedF_2015	SID615_mo	BackhedF_2015__615	BackhedF_2015__615	M	NA	adult	1	ST6_JZRM01	0.190456	8.89427	2
BackhedF_2015__SID624_M	BackhedF_2015	SID624_mo	BackhedF_2015__624	BackhedF_2015__624	M	NA	adult	1	ST6_JZRM01	0.217381	4.82457	3
BackhedF_2015__SID82_M	BackhedF_2015	SID82_mo	BackhedF_2015__82	BackhedF_2015__82	M	NA	adult	1	ST3_JZRK01	0.40088	2.00656	1
CM_ghana__C16-20008-GH	CM_ghana	C16-10022-GH_S2	C16-10022-GH	C16-10022-GH	I	5	child	1	ST2_JZRJ01	0.838882	2.9221	2
CM_tanzania__C16-20071-TZ	CM_tanzania	C16-10041-TZ_M	C16-10041-TZ	C16-10041-TZ	M	21	adult	1	ST2_JZRJ01	0.279648	1.48235	1
CM_tanzania__C16-20072-TZ	CM_tanzania	C16-10041-TZ_S1	C16-10041-TZ	C16-10041-TZ	I	3	child	1	ST2_JZRJ01	0.21433	1.27749	1
CM_tanzania__C16-20248-TZ	CM_tanzania	C16-10110-TZ_M	C16-10110-TZ	C16-10110-TZ	M	20	adult	1	ST3_JZRK01	0.117906	2.77293	1
CM_ghana__C16-20112-GH	CM_ghana	C16-10146-GH_S3	C16-10146-GH	C16-10146-GH	I	7	child	1	ST2_JZRJ01	0.127792	1.46829	1
CM_tanzania__C16-20416-TZ	CM_tanzania	C16-10214-TZ_M	C16-10214-TZ	C16-10214-TZ	M	25	adult	1	ST3_JZRK01	0.14447	2.12102	1
CM_tanzania__C16-20438-TZ	CM_tanzania	C16-10245-TZ_M	C16-10245-TZ	C16-10245-TZ	M	33	adult	1	ST3_JZRK01	0.431429	1.98371	1
CM_tanzania__C16-20441-TZ	CM_tanzania	C16-10245-TZ_S3	C16-10245-TZ	C16-10245-TZ	I	3	child	1	ST2_JZRJ01	0.47856	1.94172	2
CM_tanzania__C16-20440-TZ	CM_tanzania	C16-10245-TZ_S1	C16-10245-TZ	C16-10245-TZ	I	9	child	1	ST3_JZRK01	0.278815	2.0629	1
CM_tanzania__C16-20470-TZ	CM_tanzania	C16-10266-TZ_M	C16-10266-TZ	C16-10266-TZ	M	20	adult	1	ST3_JZRK01	0.3525	1.76556	1
CM_ghana__C16-20245-GH	CM_ghana	C16-10312-GH_S3	C16-10312-GH	C16-10312-GH	I	5	child	1	ST1_LXWW01	0.111223	1.26769	1
CM_tanzania__C16-20554-TZ	CM_tanzania	C16-10321-TZ_M	C16-10321-TZ	C16-10321-TZ	M	28	adult	1	ST1_LXWW01	0.398945	1.70075	1
CM_tanzania__C16-20645-TZ	CM_tanzania	C16-10463-TZ_M	C16-10463-TZ	C16-10463-TZ	M	34	adult	1	ST1_LXWW01	0.440827	1.82895	1
CM_tanzania__C16-20650-TZ	CM_tanzania	C16-10463-TZ_S4	C16-10463-TZ	C16-10463-TZ	I	7	child	1	ST1_LXWW01	0.282209	1.73137	1
CM_tanzania__C16-20649-TZ	CM_tanzania	C16-10463-TZ_S3	C16-10463-TZ	C16-10463-TZ	I	7	child	1	ST3_JZRK01	0.191854	2.26617	1
FerrettiP_2018__CA_C10002MS2016FE_t0M15	FerrettiP_2018	C10002MS	caritro__C10002	caritro__C10002	M	NA	adult	1	ST4_GCF_000743755	0.520221	2.27961	2
FerrettiP_2018__CA_C10019MS2314FE_t0M16	FerrettiP_2018	C10019MS	caritro__C10019	caritro__C10019	M	NA	adult	1	ST7_GCF_000151665	0.104928	2.06683	1
FerrettiP_2018__CA_C10019IS2318FE_t1M15	FerrettiP_2018	C10019IS	caritro__C10019	caritro__C10019	I	0.0027	newborn	1	ST7_GCF_000151665	0.306618	2.06521	2
FerrettiP_2018__CA_C10032MS2544FE_t0M15	FerrettiP_2018	C10032MS	caritro__C10032	caritro__C10032	M	NA	adult	1	ST6_JZRM01	0.229091	11.238	7
CM_ethiopia__CM_D02_M0_18	CM_Ethiopia	D02_M0	CM_Ethiopia__D02	CM_Ethiopia__D02	M	25	adult	1	ST3_JZRK01	0.164993	2.63535	1
CM_ethiopia__CM_D03_M0_18	CM_Ethiopia	D03_M0	CM_Ethiopia__D03	CM_Ethiopia__D03	M	25	adult	1	ST1_LXWW01	0.24754	1.80731	1
CM_ethiopia__CM_D04_M0_18	CM_Ethiopia	D04_M0	CM_Ethiopia__D04	CM_Ethiopia__D04	M	28	adult	1	ST1_LXWW01	0.397274	1.90144	1
CM_ethiopia__CM_D07_M0_18	CM_Ethiopia	D07_M0	CM_Ethiopia__D07	CM_Ethiopia__D07	M	22	adult	1	ST1_LXWW01	0.350286	1.82168	1
CM_ethiopia__CM_D07_I1_18	CM_Ethiopia	D07_I1	CM_Ethiopia__D07	CM_Ethiopia__D07	I	1.75	child	1	ST1_LXWW01	0.695671	3.03102	2
CM_ethiopia__CM_D08_I1_18	CM_Ethiopia	D08_I1	CM_Ethiopia__D08	CM_Ethiopia__D08	I	2.16667	child	1	ST1_LXWW01	0.463769	2.41417	2
CM_ethiopia__CM_D09_I1_18	CM_Ethiopia	D09_I1	CM_Ethiopia__D09	CM_Ethiopia__D09	I	3	child	1	ST2_JZRJ01	0.171085	1.51001	1
CM_ethiopia__CM_D10_M0_18	CM_Ethiopia	D10_M0	CM_Ethiopia__D10	CM_Ethiopia__D10	M	25	adult	1	ST1_LXWW01	0.626215	2.31323	2
CM_ethiopia__CM_D11_M0_18	CM_Ethiopia	D11_M0	CM_Ethiopia__D11	CM_Ethiopia__D11	M	25	adult	1	ST3_JZRK01	0.36586	2.69447	1
CM_ethiopia__CM_D24_M0_18	CM_Ethiopia	D24_M0	CM_Ethiopia__D24	CM_Ethiopia__D24	M	25	adult	1	ST2_JZRJ01	0.348943	1.54711	1
CM_ethiopia__CM_D24_I1_18	CM_Ethiopia	D24_I1	CM_Ethiopia__D24	CM_Ethiopia__D24	I	2	child	1	ST3_JZRK01	0.1903	2.9388	1
CM_ethiopia__CM_D26_M0_18	CM_Ethiopia	D26_M0	CM_Ethiopia__D26	CM_Ethiopia__D26	M	30	adult	1	ST3_JZRK01	0.170786	3.18657	1
CM_ethiopia__CM_D26AB_I1_18	CM_Ethiopia	D26AB_I1	CM_Ethiopia__D26	CM_Ethiopia__D26	I	6	child	1	ST1_LXWW01	0.332852	1.84603	1
CM_ethiopia__CM_D33_M0_18	CM_Ethiopia	D33_M0	CM_Ethiopia__D33	CM_Ethiopia__D33	M	27	adult	1	ST3_JZRK01	0.186066	2.47987	1
CM_ethiopia__CM_D50_M0_18	CM_Ethiopia	D50_M0	CM_Ethiopia__D50	CM_Ethiopia__D50	M	27	adult	1	ST2_JZRJ01	0.261629	1.79967	1
NB_M_CTR45	NB	M_CTR45	NB10	NB10	M	45.1	adult	1	ST2_JZRJ01	0.721518	2.07676	2
NB_CTR62	NB	CTR62	NB10	NB10	I	4.6	child	1	ST2_JZRJ01	0.854858	3.32908	3
NB_CTR71	NB	CTR71	NB15	NB15	I	6.8	child	1	ST2_JZRJ01	0.925948	4.07142	3
NB_CTR72	NB	CTR72	NB15	NB15	I	10.5	child	1	ST2_JZRJ01	0.95045	5.64084	5
NB_M_CTR52	NB	M_CTR52	NB17	NB17	M	46.1	adult	1	ST4_GCF_000743755	0.946983	4.7059	3
NB_M_CTR29	NB	M_CTR29	NB4	NB4	M	35.5	adult	1	ST2_JZRJ01	0.276328	1.72227	1
NB_M_CTR31	NB	M_CTR31	NB5	NB5	M	34.4	adult	1	ST2_JZRJ01	0.274591	1.75469	1
NB_M_CTR41	NB	M_CTR41	NB6	NB6	M	30.8	adult	1	ST4_GCF_000743755	0.342856	1.55489	1
NB_CTR56	NB	CTR56	NB6	NB6	I	6.4	child	1	ST4_GCF_000743755	0.100526	1.26753	1
NB_M_CTR42	NB	M_CTR42	NB7	NB7	M	39.7	adult	1	ST3_JZRK01	0.661696	3.73845	2
NB_M_CTR44	NB	M_CTR44	NB9	NB9	M	46.9	adult	1	ST4_GCF_000743755	0.303951	1.50541	1
