# Supplementary material for: Maternal and food microbial sources shape the infant microbiome of a rural Ethiopian population
Source: Curr Biol. 2023 May 22;33(10):1939–1950.e4. doi: 10.1016/j.cub.2023.04.011 (PMC10234599; doi:10.1016/j.cub.2023.04.011)
Supplement: Table S3. F. sanfranciscensis strain-level analysis, related to Table 1 — Breadth of coverage and depth for the 578 metagenomes with at least one hit against the set of available F. sanfranciscensis genomes (n = 31 NCBI RefSeq genomes available as at December 2020, and n = 2 MAGs reconstructed from injera, see STAR Methods). [file mmc4.xlsx]

## Sheet: Foglio1
metagenome	reference	reference_length	alignment_length	BreadthOfCoverage	MeanDepth	MedianDepth
CM_ethiopia__CM_A01_I1_18	GCA_000225325	1375770	20985	0.0152533	23.5546	5
CM_ethiopia__CM_A04_I1_18	GCA_000225325	1375770	126840	0.0921956	9.12051	1
CM_ethiopia__CM_D04_I1_18	GCA_000225325	1375770	23233	0.0168873	23.141	2
CM_ethiopia__CM_D06_I1_18	GCA_000225325	1375770	25675	0.0186623	31.9846	4
CM_ethiopia__CM_D06_M0_18	GCA_000225325	1375770	24976	0.0181542	17.7697	3
CM_ethiopia__CM_D07_M0_18	GCA_000225325	1375770	21864	0.0158922	30.7631	4
CM_ethiopia__CM_D09_M0_18	GCA_000225325	1375770	31002	0.0225343	11.4874	2
CM_ethiopia__CM_D10_M0_18	GCA_000225325	1375770	27199	0.01977	32.3172	3
CM_ethiopia__CM_D11_M0_18	GCA_000225325	1375770	31034	0.0225575	23.5859	2
CM_ethiopia__CM_D15_I1_18	GCA_000225325	1375770	29327	0.0213168	21.0061	3
CM_ethiopia__CM_D15_M0_18	GCA_000225325	1375770	24191	0.0175836	20.6147	2
CM_ethiopia__CM_D33_I1_18	GCA_000225325	1375770	24790	0.018019	9.45099	3
CM_ethiopia__CM_D33_M0_18	GCA_000225325	1375770	25050	0.018208	14.0289	3
CM_ethiopia__CM_D43_M0_18	GCA_000225325	1375770	28869	0.0209839	13.4573	3
CM_injera_E1	GCA_000225325	1375770	846569	0.615342	26.3486	3
CM_injera_E2	GCA_000225325	1375770	328075	0.238466	19.4592	1
NB_CTR66	GCA_000225325	1375770	19404	0.0141041	42.0759	4
CM_ethiopia__CM_A01_I1_18	GCA_001436035	1231754	1302	0.00105703	1.23963	1
CM_ethiopia__CM_A04_I1_18	GCA_001436035	1231754	100450	0.0815504	1.2745	1
CM_ethiopia__CM_D04_I1_18	GCA_001436035	1231754	4629	0.00375806	1.08274	1
CM_ethiopia__CM_D06_I1_18	GCA_001436035	1231754	1847	0.00149949	1.51381	1
CM_ethiopia__CM_D06_M0_18	GCA_001436035	1231754	2021	0.00164075	1.24889	1
CM_ethiopia__CM_D07_M0_18	GCA_001436035	1231754	4621	0.00375156	1.07098	1
CM_ethiopia__CM_D09_M0_18	GCA_001436035	1231754	3956	0.00321168	1.29601	1
CM_ethiopia__CM_D10_M0_18	GCA_001436035	1231754	5500	0.00446518	1.32036	1
CM_ethiopia__CM_D11_M0_18	GCA_001436035	1231754	8422	0.0068374	1.4214	1
CM_ethiopia__CM_D15_I1_18	GCA_001436035	1231754	4873	0.00395615	1.44839	1
CM_ethiopia__CM_D15_M0_18	GCA_001436035	1231754	5954	0.00483376	1.41888	1
CM_ethiopia__CM_D33_I1_18	GCA_001436035	1231754	5013	0.00406981	1.29463	1
CM_ethiopia__CM_D33_M0_18	GCA_001436035	1231754	5059	0.00410715	1.26823	1
CM_ethiopia__CM_D43_M0_18	GCA_001436035	1231754	5036	0.00408848	1.59829	1
CM_injera_E1	GCA_001436035	1231754	857708	0.696331	5.51921	3
CM_injera_E2	GCA_001436035	1231754	334909	0.271896	3.97184	1
NB_CTR66	GCA_001436035	1231754	4289	0.00348203	1.05153	1
CM_ethiopia__CM_A01_I1_18	GCA_002907145	1272753	4129	0.00324415	10.0249	2
CM_ethiopia__CM_A04_I1_18	GCA_002907145	1272753	121550	0.0955016	1.93059	1
CM_ethiopia__CM_D04_I1_18	GCA_002907145	1272753	9707	0.00762677	5.74493	1
CM_ethiopia__CM_D06_I1_18	GCA_002907145	1272753	6032	0.00473933	12.5123	2
CM_ethiopia__CM_D06_M0_18	GCA_002907145	1272753	4838	0.00380121	8.41567	2
CM_ethiopia__CM_D07_M0_18	GCA_002907145	1272753	7572	0.00594931	7.8991	1
CM_ethiopia__CM_D09_M0_18	GCA_002907145	1272753	5514	0.00433234	6.79851	1
CM_ethiopia__CM_D10_M0_18	GCA_002907145	1272753	10136	0.00796384	7.8379	1
CM_ethiopia__CM_D11_M0_18	GCA_002907145	1272753	12797	0.0100546	5.99578	1
CM_ethiopia__CM_D15_I1_18	GCA_002907145	1272753	8890	0.00698486	7.03352	2
CM_ethiopia__CM_D15_M0_18	GCA_002907145	1272753	10717	0.00842033	5.29309	2
CM_ethiopia__CM_D33_I1_18	GCA_002907145	1272753	8923	0.00701079	15.7002	1
CM_ethiopia__CM_D33_M0_18	GCA_002907145	1272753	6897	0.00541896	5.20632	1
CM_ethiopia__CM_D43_M0_18	GCA_002907145	1272753	9252	0.00726928	4.95179	1
CM_injera_E1	GCA_002907145	1272753	906441	0.712189	6.77517	3
CM_injera_E2	GCA_002907145	1272753	361886	0.284333	3.07338	1
NB_CTR66	GCA_002907145	1272753	6681	0.00524925	11.0573	1
CM_ethiopia__CM_A01_I1_18	GCA_002907155	1252720	4998	0.00398972	8.62345	1
CM_ethiopia__CM_A04_I1_18	GCA_002907155	1252720	113510	0.0906108	2.00775	1
CM_ethiopia__CM_D04_I1_18	GCA_002907155	1252720	7295	0.00582333	7.49746	1
CM_ethiopia__CM_D06_I1_18	GCA_002907155	1252720	5167	0.00412462	15.7786	2
CM_ethiopia__CM_D06_M0_18	GCA_002907155	1252720	3847	0.00307092	10.9483	2
CM_ethiopia__CM_D07_M0_18	GCA_002907155	1252720	6153	0.00491171	9.45116	1
CM_ethiopia__CM_D09_M0_18	GCA_002907155	1252720	6590	0.00526055	5.25569	1
CM_ethiopia__CM_D10_M0_18	GCA_002907155	1252720	7784	0.00621368	11.3884	1
CM_ethiopia__CM_D11_M0_18	GCA_002907155	1252720	10131	0.0080872	6.81206	1
CM_ethiopia__CM_D15_I1_18	GCA_002907155	1252720	6315	0.00504103	9.24149	2
CM_ethiopia__CM_D15_M0_18	GCA_002907155	1252720	10336	0.00825085	5.87074	1
CM_ethiopia__CM_D33_I1_18	GCA_002907155	1252720	8858	0.00707101	15.9684	1
CM_ethiopia__CM_D33_M0_18	GCA_002907155	1252720	6459	0.00515598	5.00201	1
CM_ethiopia__CM_D43_M0_18	GCA_002907155	1252720	8488	0.00677566	4.92189	2
CM_injera_E1	GCA_002907155	1252720	908842	0.725495	6.20243	3
CM_injera_E2	GCA_002907155	1252720	371236	0.296344	2.79883	1
NB_CTR66	GCA_002907155	1252720	5956	0.00475445	12.6043	1
CM_ethiopia__CM_A01_I1_18	GCA_002907185	1329228	5919	0.00445296	7.76483	1
CM_ethiopia__CM_A04_I1_18	GCA_002907185	1329228	133657	0.100552	2.07066	1
CM_ethiopia__CM_D04_I1_18	GCA_002907185	1329228	10852	0.00816414	5.13334	1
CM_ethiopia__CM_D06_I1_18	GCA_002907185	1329228	9276	0.00697849	9.69567	2
CM_ethiopia__CM_D06_M0_18	GCA_002907185	1329228	12387	0.00931894	5.37773	2
CM_ethiopia__CM_D07_M0_18	GCA_002907185	1329228	5720	0.00430325	11.2939	1
CM_ethiopia__CM_D09_M0_18	GCA_002907185	1329228	14591	0.010977	4.87246	2
CM_ethiopia__CM_D10_M0_18	GCA_002907185	1329228	9696	0.00729446	8.50144	1
CM_ethiopia__CM_D11_M0_18	GCA_002907185	1329228	20456	0.0153894	4.43034	2
CM_ethiopia__CM_D15_I1_18	GCA_002907185	1329228	13080	0.0098403	5.2617	1
CM_ethiopia__CM_D15_M0_18	GCA_002907185	1329228	11299	0.00850042	4.69856	1
CM_ethiopia__CM_D33_I1_18	GCA_002907185	1329228	9770	0.00735013	2.99089	1
CM_ethiopia__CM_D33_M0_18	GCA_002907185	1329228	10724	0.00806784	4.0152	1
CM_ethiopia__CM_D43_M0_18	GCA_002907185	1329228	12291	0.00924672	4.16492	1
CM_injera_E1	GCA_002907185	1329228	947365	0.712718	24.1601	3
CM_injera_E2	GCA_002907185	1329228	390132	0.293503	16.4398	1
NB_CTR66	GCA_002907185	1329228	6816	0.00512779	10.8282	1
CM_ethiopia__CM_A01_I1_18	GCA_002907205	1293144	3958	0.00306076	10.0379	2
CM_ethiopia__CM_A04_I1_18	GCA_002907205	1293144	115246	0.0891208	1.91253	1
CM_ethiopia__CM_D04_I1_18	GCA_002907205	1293144	7583	0.005864	7.21219	1
CM_ethiopia__CM_D06_I1_18	GCA_002907205	1293144	4063	0.00314195	19.0665	3
CM_ethiopia__CM_D06_M0_18	GCA_002907205	1293144	5446	0.00421144	8.03122	2
CM_ethiopia__CM_D07_M0_18	GCA_002907205	1293144	6741	0.00521288	8.93339	1
CM_ethiopia__CM_D09_M0_18	GCA_002907205	1293144	7256	0.00561113	4.78666	1
CM_ethiopia__CM_D10_M0_18	GCA_002907205	1293144	8328	0.00644012	9.6268	1
CM_ethiopia__CM_D11_M0_18	GCA_002907205	1293144	11755	0.00909025	6.09911	1
CM_ethiopia__CM_D15_I1_18	GCA_002907205	1293144	7862	0.00607976	7.3723	2
CM_ethiopia__CM_D15_M0_18	GCA_002907205	1293144	8685	0.00671619	5.86724	2
CM_ethiopia__CM_D33_I1_18	GCA_002907205	1293144	10480	0.00810428	2.91403	1
CM_ethiopia__CM_D33_M0_18	GCA_002907205	1293144	6928	0.00535749	5.18072	1
CM_ethiopia__CM_D43_M0_18	GCA_002907205	1293144	7758	0.00599933	5.38708	2
CM_injera_E1	GCA_002907205	1293144	930790	0.719788	6.23196	3
CM_injera_E2	GCA_002907205	1293144	375675	0.290513	2.6567	1
NB_CTR66	GCA_002907205	1293144	6184	0.00478214	11.9387	1
CM_ethiopia__CM_A01_I1_18	GCA_002907225	1278409	5425	0.00424356	7.69604	1
CM_ethiopia__CM_A04_I1_18	GCA_002907225	1278409	117251	0.0917163	1.99962	1
CM_ethiopia__CM_D04_I1_18	GCA_002907225	1278409	8134	0.0063626	6.34067	1
CM_ethiopia__CM_D06_I1_18	GCA_002907225	1278409	6267	0.00490219	12.855	2
CM_ethiopia__CM_D06_M0_18	GCA_002907225	1278409	4549	0.00355833	10.1809	2
CM_ethiopia__CM_D07_M0_18	GCA_002907225	1278409	7259	0.00567815	8.19562	1
CM_ethiopia__CM_D09_M0_18	GCA_002907225	1278409	6737	0.00526983	5.47707	1
CM_ethiopia__CM_D10_M0_18	GCA_002907225	1278409	9116	0.00713074	9.28532	1
CM_ethiopia__CM_D11_M0_18	GCA_002907225	1278409	12554	0.00982002	6.05409	1
CM_ethiopia__CM_D15_I1_18	GCA_002907225	1278409	8340	0.00652373	7.03789	2
CM_ethiopia__CM_D15_M0_18	GCA_002907225	1278409	9813	0.00767595	5.86161	1
CM_ethiopia__CM_D33_I1_18	GCA_002907225	1278409	9417	0.00736619	3.53998	1
CM_ethiopia__CM_D33_M0_18	GCA_002907225	1278409	6728	0.00526279	4.60627	1
CM_ethiopia__CM_D43_M0_18	GCA_002907225	1278409	8870	0.00693831	4.93145	1
CM_injera_E1	GCA_002907225	1278409	911516	0.713008	6.76252	3
CM_injera_E2	GCA_002907225	1278409	372385	0.291288	3.04729	1
NB_CTR66	GCA_002907225	1278409	6216	0.00486229	12.0098	1
CM_ethiopia__CM_A01_I1_18	GCA_002907245	1309594	4402	0.00336135	10.8371	4
CM_ethiopia__CM_A04_I1_18	GCA_002907245	1309594	110507	0.0843826	2.72893	1
CM_ethiopia__CM_D04_I1_18	GCA_002907245	1309594	8235	0.00628821	6.22793	1
CM_ethiopia__CM_D06_I1_18	GCA_002907245	1309594	6088	0.00464877	12.9469	2
CM_ethiopia__CM_D06_M0_18	GCA_002907245	1309594	7444	0.0056842	6.21816	2
CM_ethiopia__CM_D07_M0_18	GCA_002907245	1309594	7900	0.0060324	8.15203	1
CM_ethiopia__CM_D09_M0_18	GCA_002907245	1309594	11645	0.00889207	5.09326	2
CM_ethiopia__CM_D10_M0_18	GCA_002907245	1309594	9683	0.00739389	8.46907	1
CM_ethiopia__CM_D11_M0_18	GCA_002907245	1309594	14573	0.0111279	5.87045	2
CM_ethiopia__CM_D15_I1_18	GCA_002907245	1309594	6807	0.00519779	8.07801	2
CM_ethiopia__CM_D15_M0_18	GCA_002907245	1309594	9502	0.00725568	6.33477	2
CM_ethiopia__CM_D33_I1_18	GCA_002907245	1309594	8418	0.00642795	12.1933	2
CM_ethiopia__CM_D33_M0_18	GCA_002907245	1309594	7618	0.00581707	5.19611	2
CM_ethiopia__CM_D43_M0_18	GCA_002907245	1309594	7801	0.00595681	6.41969	2
CM_injera_E1	GCA_002907245	1309594	842353	0.643217	15.7632	3
CM_injera_E2	GCA_002907245	1309594	314199	0.239921	11.9434	1
NB_CTR66	GCA_002907245	1309594	5688	0.00434333	13.3755	1
CM_ethiopia__CM_A01_I1_18	GCA_002907255	1253149	3741	0.00298528	11.1069	2
CM_ethiopia__CM_A04_I1_18	GCA_002907255	1253149	113267	0.0903859	1.99956	1
CM_ethiopia__CM_D04_I1_18	GCA_002907255	1253149	7066	0.0056386	7.69417	1
CM_ethiopia__CM_D06_I1_18	GCA_002907255	1253149	5188	0.00413997	15.2706	2
CM_ethiopia__CM_D06_M0_18	GCA_002907255	1253149	4462	0.00356063	8.56096	2
CM_ethiopia__CM_D07_M0_18	GCA_002907255	1253149	6950	0.00554603	8.76245	1
CM_ethiopia__CM_D09_M0_18	GCA_002907255	1253149	5877	0.00468979	5.80551	1
CM_ethiopia__CM_D10_M0_18	GCA_002907255	1253149	8503	0.00678531	9.76232	1
CM_ethiopia__CM_D11_M0_18	GCA_002907255	1253149	10550	0.00841879	7.09242	2
CM_ethiopia__CM_D15_I1_18	GCA_002907255	1253149	7912	0.00631369	8.0747	2
CM_ethiopia__CM_D15_M0_18	GCA_002907255	1253149	10774	0.00859754	5.47262	2
CM_ethiopia__CM_D33_I1_18	GCA_002907255	1253149	8347	0.00666082	3.12903	1
CM_ethiopia__CM_D33_M0_18	GCA_002907255	1253149	8230	0.00656746	4.41106	1
CM_ethiopia__CM_D43_M0_18	GCA_002907255	1253149	7417	0.00591869	5.41459	2
CM_injera_E1	GCA_002907255	1253149	917023	0.731775	5.97314	3
CM_injera_E2	GCA_002907255	1253149	364168	0.290602	2.66348	1
NB_CTR66	GCA_002907255	1253149	7973	0.00636237	9.3636	1
CM_ethiopia__CM_A01_I1_18	GCA_002907285	1318230	4735	0.00359194	8.43295	1
CM_ethiopia__CM_A04_I1_18	GCA_002907285	1318230	134349	0.101916	1.97544	1
CM_ethiopia__CM_D04_I1_18	GCA_002907285	1318230	9232	0.00700333	5.87532	1
CM_ethiopia__CM_D06_I1_18	GCA_002907285	1318230	4908	0.00372317	14.8358	2
CM_ethiopia__CM_D06_M0_18	GCA_002907285	1318230	6751	0.00512126	6.40305	1
CM_ethiopia__CM_D07_M0_18	GCA_002907285	1318230	8287	0.00628646	7.25365	1
CM_ethiopia__CM_D09_M0_18	GCA_002907285	1318230	8726	0.00661948	4.42723	1
CM_ethiopia__CM_D10_M0_18	GCA_002907285	1318230	10217	0.00775054	9.17481	1
CM_ethiopia__CM_D11_M0_18	GCA_002907285	1318230	15125	0.0114737	5.12846	1
CM_ethiopia__CM_D15_I1_18	GCA_002907285	1318230	8248	0.00625687	7.94823	2
CM_ethiopia__CM_D15_M0_18	GCA_002907285	1318230	13262	0.0100605	4.54592	1
CM_ethiopia__CM_D33_I1_18	GCA_002907285	1318230	7987	0.00605888	6.63403	1
CM_ethiopia__CM_D33_M0_18	GCA_002907285	1318230	7545	0.00572358	4.52869	1
CM_ethiopia__CM_D43_M0_18	GCA_002907285	1318230	8926	0.0067712	7.06263	2
CM_injera_E1	GCA_002907285	1318230	943969	0.716088	8.51201	4
CM_injera_E2	GCA_002907285	1318230	398420	0.302239	3.45639	1
NB_CTR66	GCA_002907285	1318230	6941	0.00526539	11.2647	1
CM_ethiopia__CM_A01_I1_18	GCA_002907305	1308584	5377	0.00410902	21.0303	3
CM_ethiopia__CM_A04_I1_18	GCA_002907305	1308584	92499	0.0706863	3.74725	1
CM_ethiopia__CM_D04_I1_18	GCA_002907305	1308584	8754	0.00668967	14.7213	1
CM_ethiopia__CM_D06_I1_18	GCA_002907305	1308584	7802	0.00596217	20.5555	2
CM_ethiopia__CM_D06_M0_18	GCA_002907305	1308584	9335	0.00713367	11.0144	1
CM_ethiopia__CM_D07_M0_18	GCA_002907305	1308584	7581	0.00579328	20.5908	1
CM_ethiopia__CM_D09_M0_18	GCA_002907305	1308584	11499	0.00878736	7.98713	2
CM_ethiopia__CM_D10_M0_18	GCA_002907305	1308584	9440	0.0072139	21.8859	1
CM_ethiopia__CM_D11_M0_18	GCA_002907305	1308584	11883	0.00908081	14.0375	2
CM_ethiopia__CM_D15_I1_18	GCA_002907305	1308584	9256	0.00707329	15.003	2
CM_ethiopia__CM_D15_M0_18	GCA_002907305	1308584	8524	0.00651391	12.847	2
CM_ethiopia__CM_D33_I1_18	GCA_002907305	1308584	7944	0.00607068	7.33371	1
CM_ethiopia__CM_D33_M0_18	GCA_002907305	1308584	11202	0.0085604	8.28406	1
CM_ethiopia__CM_D43_M0_18	GCA_002907305	1308584	8679	0.00663236	8.85586	2
CM_injera_E1	GCA_002907305	1308584	774245	0.591666	14.1886	3
CM_injera_E2	GCA_002907305	1308584	263839	0.201622	12.7954	1
NB_CTR66	GCA_002907305	1308584	5568	0.00425498	28.0366	1
CM_ethiopia__CM_A01_I1_18	GCA_002907325	1281791	6427	0.00501408	7.62144	2
CM_ethiopia__CM_A04_I1_18	GCA_002907325	1281791	99708	0.077788	2.42291	1
CM_ethiopia__CM_D04_I1_18	GCA_002907325	1281791	8468	0.00660638	8.4569	1
CM_ethiopia__CM_D06_I1_18	GCA_002907325	1281791	7484	0.00583871	11.3573	2
CM_ethiopia__CM_D06_M0_18	GCA_002907325	1281791	9584	0.00747704	5.03861	1
CM_ethiopia__CM_D07_M0_18	GCA_002907325	1281791	6919	0.00539792	9.13239	1
CM_ethiopia__CM_D09_M0_18	GCA_002907325	1281791	9457	0.00737796	7.4641	2
CM_ethiopia__CM_D10_M0_18	GCA_002907325	1281791	6311	0.00492358	12.7956	1
CM_ethiopia__CM_D11_M0_18	GCA_002907325	1281791	14062	0.0109706	5.74186	2
CM_ethiopia__CM_D15_I1_18	GCA_002907325	1281791	7276	0.00567643	7.48804	2
CM_ethiopia__CM_D15_M0_18	GCA_002907325	1281791	9910	0.00773137	5.5444	2
CM_ethiopia__CM_D33_I1_18	GCA_002907325	1281791	8819	0.00688022	75.8035	2
CM_ethiopia__CM_D33_M0_18	GCA_002907325	1281791	8176	0.00637857	4.88686	2
CM_ethiopia__CM_D43_M0_18	GCA_002907325	1281791	8738	0.00681702	5.28153	2
CM_injera_E1	GCA_002907325	1281791	813022	0.634286	9.77712	3
CM_injera_E2	GCA_002907325	1281791	282201	0.220161	7.09769	1
NB_CTR66	GCA_002907325	1281791	4619	0.00360355	15.4488	1
CM_ethiopia__CM_A01_I1_18	GCA_002907345	1262093	3359	0.00266145	12.955	2
CM_ethiopia__CM_A04_I1_18	GCA_002907345	1262093	87128	0.0690345	2.11376	1
CM_ethiopia__CM_D04_I1_18	GCA_002907345	1262093	6459	0.00511769	6.88125	1
CM_ethiopia__CM_D06_I1_18	GCA_002907345	1262093	4461	0.0035346	16.8588	2
CM_ethiopia__CM_D06_M0_18	GCA_002907345	1262093	4858	0.00384916	8.39769	2
CM_ethiopia__CM_D07_M0_18	GCA_002907345	1262093	4515	0.00357739	11.6122	1
CM_ethiopia__CM_D09_M0_18	GCA_002907345	1262093	6252	0.00495368	5.45873	1
CM_ethiopia__CM_D10_M0_18	GCA_002907345	1262093	7865	0.00623171	9.13859	1
CM_ethiopia__CM_D11_M0_18	GCA_002907345	1262093	9739	0.00771655	7.17527	1
CM_ethiopia__CM_D15_I1_18	GCA_002907345	1262093	5256	0.00416451	9.67104	2
CM_ethiopia__CM_D15_M0_18	GCA_002907345	1262093	6689	0.00529993	7.14337	2
CM_ethiopia__CM_D33_I1_18	GCA_002907345	1262093	4799	0.00380241	4.49031	2
CM_ethiopia__CM_D33_M0_18	GCA_002907345	1262093	5799	0.00459475	5.42438	1
CM_ethiopia__CM_D43_M0_18	GCA_002907345	1262093	4997	0.0039593	7.30378	1
CM_injera_E1	GCA_002907345	1262093	747511	0.592279	5.98649	3
CM_injera_E2	GCA_002907345	1262093	246417	0.195245	3.54816	1
NB_CTR66	GCA_002907345	1262093	4125	0.00326838	17.4999	1
CM_ethiopia__CM_A01_I1_18	GCA_002907365	1295539	4147	0.00320098	10.3764	2
CM_ethiopia__CM_A04_I1_18	GCA_002907365	1295539	113919	0.0879317	2.00923	1
CM_ethiopia__CM_D04_I1_18	GCA_002907365	1295539	9346	0.00721399	5.69548	1
CM_ethiopia__CM_D06_I1_18	GCA_002907365	1295539	4891	0.00377526	14.8855	2
CM_ethiopia__CM_D06_M0_18	GCA_002907365	1295539	6770	0.00522562	6.8421	2
CM_ethiopia__CM_D07_M0_18	GCA_002907365	1295539	7520	0.00580453	8.0988	1
CM_ethiopia__CM_D09_M0_18	GCA_002907365	1295539	9998	0.00771725	4.81056	1
CM_ethiopia__CM_D10_M0_18	GCA_002907365	1295539	7938	0.00612718	10.0797	1
CM_ethiopia__CM_D11_M0_18	GCA_002907365	1295539	13546	0.0104559	5.93976	2
CM_ethiopia__CM_D15_I1_18	GCA_002907365	1295539	8275	0.0063873	7.30332	1
CM_ethiopia__CM_D15_M0_18	GCA_002907365	1295539	11821	0.00912439	4.83817	2
CM_ethiopia__CM_D33_I1_18	GCA_002907365	1295539	8683	0.00670223	17.108	1
CM_ethiopia__CM_D33_M0_18	GCA_002907365	1295539	6906	0.0053306	5.72227	1
CM_ethiopia__CM_D43_M0_18	GCA_002907365	1295539	8438	0.00651312	5.09789	1
CM_injera_E1	GCA_002907365	1295539	903212	0.697171	8.38746	3
CM_injera_E2	GCA_002907365	1295539	366534	0.28292	3.96837	1
NB_CTR66	GCA_002907365	1295539	4997	0.00385708	15.5109	1
CM_ethiopia__CM_A01_I1_18	GCA_003369815	1267448	4310	0.00340053	22.2503	2
CM_ethiopia__CM_A04_I1_18	GCA_003369815	1267448	112958	0.0891224	2.87496	1
CM_ethiopia__CM_D04_I1_18	GCA_003369815	1267448	8004	0.00631505	14.0813	1
CM_ethiopia__CM_D06_I1_18	GCA_003369815	1267448	5712	0.00450669	25.2567	2
CM_ethiopia__CM_D06_M0_18	GCA_003369815	1267448	5633	0.00444436	16.2196	2
CM_ethiopia__CM_D07_M0_18	GCA_003369815	1267448	7188	0.00567124	20.0332	1
CM_ethiopia__CM_D09_M0_18	GCA_003369815	1267448	7262	0.00572962	9.66249	1
CM_ethiopia__CM_D10_M0_18	GCA_003369815	1267448	8083	0.00637738	23.0484	1
CM_ethiopia__CM_D11_M0_18	GCA_003369815	1267448	13456	0.0106166	12.0315	1
CM_ethiopia__CM_D15_I1_18	GCA_003369815	1267448	8797	0.00694072	14.7514	2
CM_ethiopia__CM_D15_M0_18	GCA_003369815	1267448	10460	0.0082528	10.5583	2
CM_ethiopia__CM_D33_I1_18	GCA_003369815	1267448	8600	0.00678529	6.69256	1
CM_ethiopia__CM_D33_M0_18	GCA_003369815	1267448	7112	0.00561128	11.2222	1
CM_ethiopia__CM_D43_M0_18	GCA_003369815	1267448	6913	0.00545427	11.2293	2
CM_injera_E1	GCA_003369815	1267448	886075	0.699102	8.48127	3
CM_injera_E2	GCA_003369815	1267448	352435	0.278067	4.24961	1
NB_CTR66	GCA_003369815	1267448	6563	0.00517812	24.9814	1
CM_ethiopia__CM_A01_I1_18	GCA_006334415	1368476	2550	0.00186339	1.3298	1
CM_ethiopia__CM_A04_I1_18	GCA_006334415	1368476	116382	0.085045	1.44628	1
CM_ethiopia__CM_D04_I1_18	GCA_006334415	1368476	5857	0.00427994	1.18627	1
CM_ethiopia__CM_D06_I1_18	GCA_006334415	1368476	6112	0.00446628	1.54401	1
CM_ethiopia__CM_D06_M0_18	GCA_006334415	1368476	8996	0.00657374	1.96132	1
CM_ethiopia__CM_D07_M0_18	GCA_006334415	1368476	6207	0.0045357	1.23071	1
CM_ethiopia__CM_D09_M0_18	GCA_006334415	1368476	13554	0.00990445	1.68592	1
CM_ethiopia__CM_D10_M0_18	GCA_006334415	1368476	13688	0.0100024	3.00811	1
CM_ethiopia__CM_D11_M0_18	GCA_006334415	1368476	16716	0.012215	1.51729	1
CM_ethiopia__CM_D15_I1_18	GCA_006334415	1368476	6977	0.00509837	1.40519	1
CM_ethiopia__CM_D15_M0_18	GCA_006334415	1368476	7776	0.00568223	1.41667	1
CM_ethiopia__CM_D33_I1_18	GCA_006334415	1368476	4450	0.00325179	1.22921	1
CM_ethiopia__CM_D33_M0_18	GCA_006334415	1368476	6413	0.00468623	1.21722	1
CM_ethiopia__CM_D43_M0_18	GCA_006334415	1368476	10066	0.00735563	1.90801	1
CM_injera_E1	GCA_006334415	1368476	855958	0.625483	44.2057	3
CM_injera_E2	GCA_006334415	1368476	333596	0.243772	18.5078	1
NB_CTR66	GCA_006334415	1368476	4187	0.00305961	1.04132	1
CM_ethiopia__CM_A01_I1_18	GCA_006334425	1365822	1598	0.00116999	1.16458	1
CM_ethiopia__CM_A04_I1_18	GCA_006334425	1365822	119540	0.0875224	1.4071	1
CM_ethiopia__CM_D04_I1_18	GCA_006334425	1365822	5547	0.00406129	1.25275	1
CM_ethiopia__CM_D06_I1_18	GCA_006334425	1365822	4491	0.00328813	1.98553	1
CM_ethiopia__CM_D06_M0_18	GCA_006334425	1365822	7833	0.00573501	1.44032	1
CM_ethiopia__CM_D07_M0_18	GCA_006334425	1365822	4988	0.00365201	1.10946	1
CM_ethiopia__CM_D09_M0_18	GCA_006334425	1365822	9228	0.00675637	1.51604	1
CM_ethiopia__CM_D10_M0_18	GCA_006334425	1365822	7433	0.00544214	1.13803	1
CM_ethiopia__CM_D11_M0_18	GCA_006334425	1365822	12463	0.00912491	1.44909	1
CM_ethiopia__CM_D15_I1_18	GCA_006334425	1365822	6434	0.00471072	1.44094	1
CM_ethiopia__CM_D15_M0_18	GCA_006334425	1365822	8006	0.00586167	1.53347	1
CM_ethiopia__CM_D33_I1_18	GCA_006334425	1365822	4772	0.00349387	1.35499	1
CM_ethiopia__CM_D33_M0_18	GCA_006334425	1365822	6983	0.00511267	1.31319	1
CM_ethiopia__CM_D43_M0_18	GCA_006334425	1365822	4785	0.00350338	1.50763	1
CM_injera_E1	GCA_006334425	1365822	893993	0.654546	10.4393	3
CM_injera_E2	GCA_006334425	1365822	363668	0.266263	8.31708	1
NB_CTR66	GCA_006334425	1365822	4192	0.00306921	1.00573	1
CM_ethiopia__CM_A01_I1_18	GCA_006334465	1304535	1694	0.00129855	1.01122	1
CM_ethiopia__CM_A04_I1_18	GCA_006334465	1304535	98768	0.0757113	1.38964	1
CM_ethiopia__CM_D04_I1_18	GCA_006334465	1304535	5673	0.00434868	1.16393	1
CM_ethiopia__CM_D06_I1_18	GCA_006334465	1304535	2858	0.00219082	1.55948	1
CM_ethiopia__CM_D06_M0_18	GCA_006334465	1304535	4222	0.0032364	1.48224	1
CM_ethiopia__CM_D07_M0_18	GCA_006334465	1304535	3746	0.00287152	1.13962	1
CM_ethiopia__CM_D09_M0_18	GCA_006334465	1304535	5021	0.00384888	1.62976	1
CM_ethiopia__CM_D10_M0_18	GCA_006334465	1304535	3748	0.00287305	1.13154	1
CM_ethiopia__CM_D11_M0_18	GCA_006334465	1304535	10250	0.00785721	1.57922	1
CM_ethiopia__CM_D15_I1_18	GCA_006334465	1304535	4343	0.00332916	1.49482	1
CM_ethiopia__CM_D15_M0_18	GCA_006334465	1304535	7741	0.00593392	1.38173	1
CM_ethiopia__CM_D33_I1_18	GCA_006334465	1304535	2829	0.00216859	1.34606	1
CM_ethiopia__CM_D33_M0_18	GCA_006334465	1304535	6483	0.00496959	1.10875	1
CM_ethiopia__CM_D43_M0_18	GCA_006334465	1304535	5329	0.00408498	1.59167	1
CM_injera_E1	GCA_006334465	1304535	831018	0.637022	5.57224	3
CM_injera_E2	GCA_006334465	1304535	309016	0.236878	2.55407	1
NB_CTR66	GCA_006334465	1304535	2814	0.00215709	1.01777	1
CM_ethiopia__CM_A01_I1_18	GCA_006334475	1373332	1383	0.00100704	2.04483	1
CM_ethiopia__CM_A04_I1_18	GCA_006334475	1373332	105054	0.0764957	1.64062	1
CM_ethiopia__CM_D04_I1_18	GCA_006334475	1373332	7302	0.005317	1.34004	1
CM_ethiopia__CM_D06_I1_18	GCA_006334475	1373332	3843	0.0027983	1.36534	1
CM_ethiopia__CM_D06_M0_18	GCA_006334475	1373332	6590	0.00479855	1.94932	1
CM_ethiopia__CM_D07_M0_18	GCA_006334475	1373332	4584	0.00333787	1.1671	1
CM_ethiopia__CM_D09_M0_18	GCA_006334475	1373332	11963	0.00871093	2.23364	1
CM_ethiopia__CM_D10_M0_18	GCA_006334475	1373332	7793	0.00567452	1.12113	1
CM_ethiopia__CM_D11_M0_18	GCA_006334475	1373332	14029	0.0102153	1.70518	1
CM_ethiopia__CM_D15_I1_18	GCA_006334475	1373332	5792	0.00421748	1.50432	1
CM_ethiopia__CM_D15_M0_18	GCA_006334475	1373332	6155	0.0044818	1.61332	1
CM_ethiopia__CM_D33_I1_18	GCA_006334475	1373332	4931	0.00359054	1.304	1
CM_ethiopia__CM_D33_M0_18	GCA_006334475	1373332	7112	0.00517865	1.5149	1
CM_ethiopia__CM_D43_M0_18	GCA_006334475	1373332	6217	0.00452695	1.8644	1
CM_injera_E1	GCA_006334475	1373332	851785	0.620232	11.173	3
CM_injera_E2	GCA_006334475	1373332	331633	0.241481	6.60117	1
NB_CTR66	GCA_006334475	1373332	3030	0.00220631	1.04356	1
CM_ethiopia__CM_A01_I1_18	GCA_006334515	1325807	3000	0.00226277	1.54567	1
CM_ethiopia__CM_A04_I1_18	GCA_006334515	1325807	106561	0.0803744	1.89134	1
CM_ethiopia__CM_D04_I1_18	GCA_006334515	1325807	4993	0.00376601	1.27739	1
CM_ethiopia__CM_D06_I1_18	GCA_006334515	1325807	5217	0.00393496	1.65402	1
CM_ethiopia__CM_D06_M0_18	GCA_006334515	1325807	7253	0.00547063	2.09817	1
CM_ethiopia__CM_D07_M0_18	GCA_006334515	1325807	4348	0.00327951	1.08441	1
CM_ethiopia__CM_D09_M0_18	GCA_006334515	1325807	15550	0.0117287	2.8701	1
CM_ethiopia__CM_D10_M0_18	GCA_006334515	1325807	7445	0.00561545	1.21451	1
CM_ethiopia__CM_D11_M0_18	GCA_006334515	1325807	11520	0.00868905	1.6184	1
CM_ethiopia__CM_D15_I1_18	GCA_006334515	1325807	6432	0.00485138	1.26119	1
CM_ethiopia__CM_D15_M0_18	GCA_006334515	1325807	7891	0.00595185	1.42453	1
CM_ethiopia__CM_D33_I1_18	GCA_006334515	1325807	5309	0.00400435	1.20004	1
CM_ethiopia__CM_D33_M0_18	GCA_006334515	1325807	5268	0.00397343	1.64977	1
CM_ethiopia__CM_D43_M0_18	GCA_006334515	1325807	7143	0.00538766	2.47935	1
CM_injera_E1	GCA_006334515	1325807	837376	0.631597	22.5216	3
CM_injera_E2	GCA_006334515	1325807	313626	0.236555	16.1238	1
NB_CTR66	GCA_006334515	1325807	1924	0.00145119	1.01819	1
CM_ethiopia__CM_A01_I1_18	GCA_009496975	1310991	23317	0.0177858	25.6119	4
CM_ethiopia__CM_A04_I1_18	GCA_009496975	1310991	146996	0.112126	9.30197	1
CM_ethiopia__CM_D04_I1_18	GCA_009496975	1310991	23910	0.0182381	28.6525	3
CM_ethiopia__CM_D06_I1_18	GCA_009496975	1310991	25867	0.0197309	39.2693	4
CM_ethiopia__CM_D06_M0_18	GCA_009496975	1310991	23836	0.0181817	24.2375	4
CM_ethiopia__CM_D07_M0_18	GCA_009496975	1310991	25081	0.0191313	33.5236	4
CM_ethiopia__CM_D09_M0_18	GCA_009496975	1310991	28588	0.0218064	15.2169	3
CM_ethiopia__CM_D10_M0_18	GCA_009496975	1310991	29373	0.0224052	39.4723	4
CM_ethiopia__CM_D11_M0_18	GCA_009496975	1310991	31475	0.0240086	29.3225	3
CM_ethiopia__CM_D15_I1_18	GCA_009496975	1310991	29485	0.0224906	26.6411	4
CM_ethiopia__CM_D15_M0_18	GCA_009496975	1310991	28344	0.0216203	23.2811	2
CM_ethiopia__CM_D33_I1_18	GCA_009496975	1310991	28399	0.0216622	11.1851	3
CM_ethiopia__CM_D33_M0_18	GCA_009496975	1310991	29862	0.0227782	15.5682	3
CM_ethiopia__CM_D43_M0_18	GCA_009496975	1310991	30807	0.023499	14.7004	3
CM_injera_E1	GCA_009496975	1310991	939862	0.71691	20.5787	3
CM_injera_E2	GCA_009496975	1310991	402458	0.306988	12.5353	1
NB_CTR66	GCA_009496975	1310991	23873	0.0182099	46.9054	3
CM_ethiopia__CM_A01_I1_18	GCA_009749295	1349331	5512	0.00408499	10.924	1
CM_ethiopia__CM_A04_I1_18	GCA_009749295	1349331	138631	0.102741	2.17882	1
CM_ethiopia__CM_D04_I1_18	GCA_009749295	1349331	8332	0.00617491	7.91443	1
CM_ethiopia__CM_D06_I1_18	GCA_009749295	1349331	7446	0.00551829	8.41566	1
CM_ethiopia__CM_D06_M0_18	GCA_009749295	1349331	8273	0.00613119	7.63472	2
CM_ethiopia__CM_D07_M0_18	GCA_009749295	1349331	7760	0.005751	10.3463	1
CM_ethiopia__CM_D09_M0_18	GCA_009749295	1349331	12939	0.0095892	4.41294	2
CM_ethiopia__CM_D10_M0_18	GCA_009749295	1349331	9704	0.00719171	12.5128	1
CM_ethiopia__CM_D11_M0_18	GCA_009749295	1349331	15882	0.0117703	6.31363	1
CM_ethiopia__CM_D15_I1_18	GCA_009749295	1349331	8925	0.00661439	8.46891	2
CM_ethiopia__CM_D15_M0_18	GCA_009749295	1349331	11165	0.00827447	5.2446	1
CM_ethiopia__CM_D33_I1_18	GCA_009749295	1349331	7583	0.00561982	4.92457	1
CM_ethiopia__CM_D33_M0_18	GCA_009749295	1349331	10439	0.00773643	5.73379	1
CM_ethiopia__CM_D43_M0_18	GCA_009749295	1349331	10256	0.0076008	4.02184	1
CM_injera_E1	GCA_009749295	1349331	998174	0.739755	14.8478	4
CM_injera_E2	GCA_009749295	1349331	454018	0.336476	5.85328	1
NB_CTR66	GCA_009749295	1349331	7920	0.00586958	8.74343	1
CM_ethiopia__CM_A01_I1_18	GCA_010377125	1307874	4155	0.00317691	11.1964	2
CM_ethiopia__CM_A04_I1_18	GCA_010377125	1307874	95320	0.0728816	2.56056	1
CM_ethiopia__CM_D04_I1_18	GCA_010377125	1307874	5899	0.00451037	8.15359	1
CM_ethiopia__CM_D06_I1_18	GCA_010377125	1307874	5216	0.00398815	6.97354	2
CM_ethiopia__CM_D06_M0_18	GCA_010377125	1307874	4999	0.00382223	8.25965	1
CM_ethiopia__CM_D07_M0_18	GCA_010377125	1307874	4114	0.00314556	16.351	1
CM_ethiopia__CM_D09_M0_18	GCA_010377125	1307874	11314	0.00865068	4.24677	1
CM_ethiopia__CM_D10_M0_18	GCA_010377125	1307874	8257	0.0063133	11.6207	1
CM_ethiopia__CM_D11_M0_18	GCA_010377125	1307874	11958	0.00914308	6.2804	1
CM_ethiopia__CM_D15_I1_18	GCA_010377125	1307874	8418	0.0064364	6.62212	1
CM_ethiopia__CM_D15_M0_18	GCA_010377125	1307874	8572	0.00655415	4.60534	1
CM_ethiopia__CM_D33_I1_18	GCA_010377125	1307874	6168	0.00471605	4.73719	1
CM_ethiopia__CM_D33_M0_18	GCA_010377125	1307874	5846	0.00446985	6.34023	1
CM_ethiopia__CM_D43_M0_18	GCA_010377125	1307874	5436	0.00415636	5.13282	1
CM_injera_E1	GCA_010377125	1307874	765565	0.585351	15.6063	3
CM_injera_E2	GCA_010377125	1307874	260592	0.199249	13.5404	1
NB_CTR66	GCA_010377125	1307874	3291	0.0025163	14.6885	1
CM_ethiopia__CM_A01_I1_18	GCA_010377135	1264120	3951	0.00312549	17.4741	2
CM_ethiopia__CM_A04_I1_18	GCA_010377135	1264120	143348	0.113397	2.22668	1
CM_ethiopia__CM_D04_I1_18	GCA_010377135	1264120	11092	0.00877448	7.54724	1
CM_ethiopia__CM_D06_I1_18	GCA_010377135	1264120	6347	0.00502088	20.2849	2
CM_ethiopia__CM_D06_M0_18	GCA_010377135	1264120	7802	0.00617188	8.86593	1
CM_ethiopia__CM_D07_M0_18	GCA_010377135	1264120	7055	0.00558096	12.5342	1
CM_ethiopia__CM_D09_M0_18	GCA_010377135	1264120	9421	0.00745262	5.9585	1
CM_ethiopia__CM_D10_M0_18	GCA_010377135	1264120	7208	0.00570199	16.7099	1
CM_ethiopia__CM_D11_M0_18	GCA_010377135	1264120	14707	0.0116342	7.91813	1
CM_ethiopia__CM_D15_I1_18	GCA_010377135	1264120	8501	0.00672484	9.64228	2
CM_ethiopia__CM_D15_M0_18	GCA_010377135	1264120	11490	0.00908933	7.34195	2
CM_ethiopia__CM_D33_I1_18	GCA_010377135	1264120	7883	0.00623596	4.69529	1
CM_ethiopia__CM_D33_M0_18	GCA_010377135	1264120	8231	0.00651125	6.3906	1
CM_ethiopia__CM_D43_M0_18	GCA_010377135	1264120	9108	0.00720501	6.5818	1
CM_injera_E1	GCA_010377135	1264120	958227	0.758019	10.829	4
CM_injera_E2	GCA_010377135	1264120	431977	0.341722	4.54926	1
NB_CTR66	GCA_010377135	1264120	6612	0.00523052	18.5354	1
CM_ethiopia__CM_A01_I1_18	GCA_010377165	1256830	4491	0.00357328	12.491	2
CM_ethiopia__CM_A04_I1_18	GCA_010377165	1256830	114406	0.0910274	2.63412	1
CM_ethiopia__CM_D04_I1_18	GCA_010377165	1256830	7232	0.00575416	10.3168	1
CM_ethiopia__CM_D06_I1_18	GCA_010377165	1256830	5807	0.00462035	12.6012	2
CM_ethiopia__CM_D06_M0_18	GCA_010377165	1256830	5201	0.00413819	10.89	2
CM_ethiopia__CM_D07_M0_18	GCA_010377165	1256830	8269	0.00657925	10.9603	1
CM_ethiopia__CM_D09_M0_18	GCA_010377165	1256830	7672	0.00610425	7.34932	2
CM_ethiopia__CM_D10_M0_18	GCA_010377165	1256830	8435	0.00671133	13.9648	1
CM_ethiopia__CM_D11_M0_18	GCA_010377165	1256830	11804	0.00939188	8.69815	2
CM_ethiopia__CM_D15_I1_18	GCA_010377165	1256830	8129	0.00646786	9.82519	2
CM_ethiopia__CM_D15_M0_18	GCA_010377165	1256830	11088	0.0088222	5.47466	1
CM_ethiopia__CM_D33_I1_18	GCA_010377165	1256830	9050	0.00720066	5.22773	1
CM_ethiopia__CM_D33_M0_18	GCA_010377165	1256830	9934	0.00790401	6.23394	1
CM_ethiopia__CM_D43_M0_18	GCA_010377165	1256830	7115	0.00566107	5.90429	2
CM_injera_E1	GCA_010377165	1256830	824507	0.656021	11.8377	3
CM_injera_E2	GCA_010377165	1256830	319917	0.254543	6.33381	1
NB_CTR66	GCA_010377165	1256830	3598	0.00286276	23.3135	1
CM_ethiopia__CM_A01_I1_18	GCA_010377175	1309936	4735	0.00361468	11.2215	2
CM_ethiopia__CM_A04_I1_18	GCA_010377175	1309936	95548	0.072941	2.85946	1
CM_ethiopia__CM_D04_I1_18	GCA_010377175	1309936	6052	0.00462007	8.48017	1
CM_ethiopia__CM_D06_I1_18	GCA_010377175	1309936	6808	0.0051972	6.51102	2
CM_ethiopia__CM_D06_M0_18	GCA_010377175	1309936	7807	0.00595983	5.834	2
CM_ethiopia__CM_D07_M0_18	GCA_010377175	1309936	5877	0.00448648	10.1533	1
CM_ethiopia__CM_D09_M0_18	GCA_010377175	1309936	9769	0.00745762	5.1127	1
CM_ethiopia__CM_D10_M0_18	GCA_010377175	1309936	7633	0.005827	11.9176	1
CM_ethiopia__CM_D11_M0_18	GCA_010377175	1309936	11250	0.00858821	6.78409	1
CM_ethiopia__CM_D15_I1_18	GCA_010377175	1309936	8203	0.00626214	7.43984	1
CM_ethiopia__CM_D15_M0_18	GCA_010377175	1309936	7455	0.00569112	5.58605	2
CM_ethiopia__CM_D33_I1_18	GCA_010377175	1309936	5786	0.00441701	5.52523	1
CM_ethiopia__CM_D33_M0_18	GCA_010377175	1309936	8008	0.00611328	5.22702	1
CM_ethiopia__CM_D43_M0_18	GCA_010377175	1309936	6539	0.00499185	5.54901	2
CM_injera_E1	GCA_010377175	1309936	772679	0.58986	16.0233	3
CM_injera_E2	GCA_010377175	1309936	273277	0.208619	13.41	1
NB_CTR66	GCA_010377175	1309936	2594	0.00198025	19.9958	2
CM_ethiopia__CM_A01_I1_18	GCA_010377205	1242516	1612	0.00129737	2.30831	1
CM_ethiopia__CM_A04_I1_18	GCA_010377205	1242516	83900	0.0675243	1.64774	1
CM_ethiopia__CM_D04_I1_18	GCA_010377205	1242516	5232	0.00421081	1.3039	1
CM_ethiopia__CM_D06_I1_18	GCA_010377205	1242516	1915	0.00154123	1.60731	1
CM_ethiopia__CM_D06_M0_18	GCA_010377205	1242516	2762	0.00222291	2.04272	1
CM_ethiopia__CM_D07_M0_18	GCA_010377205	1242516	3731	0.00300278	1.19057	1
CM_ethiopia__CM_D09_M0_18	GCA_010377205	1242516	3757	0.0030237	2.69949	1
CM_ethiopia__CM_D10_M0_18	GCA_010377205	1242516	3170	0.00255127	1.0511	1
CM_ethiopia__CM_D11_M0_18	GCA_010377205	1242516	8017	0.00645223	1.47848	1
CM_ethiopia__CM_D15_I1_18	GCA_010377205	1242516	3499	0.00281606	1.35553	1
CM_ethiopia__CM_D15_M0_18	GCA_010377205	1242516	6436	0.00517981	1.4032	1
CM_ethiopia__CM_D33_I1_18	GCA_010377205	1242516	3949	0.00317823	1.09927	1
CM_ethiopia__CM_D33_M0_18	GCA_010377205	1242516	5827	0.00468968	1.56427	1
CM_ethiopia__CM_D43_M0_18	GCA_010377205	1242516	2793	0.00224786	2.47977	2
CM_injera_E1	GCA_010377205	1242516	774512	0.623342	7.3477	3
CM_injera_E2	GCA_010377205	1242516	266458	0.21445	5.27309	1
NB_CTR66	GCA_010377205	1242516	1646	0.00132473	1.00729	1
CM_ethiopia__CM_A01_I1_18	GCA_010377225	1253076	4775	0.00381062	17.8161	2
CM_ethiopia__CM_A04_I1_18	GCA_010377225	1253076	92288	0.0736492	3.16817	1
CM_ethiopia__CM_D04_I1_18	GCA_010377225	1253076	5743	0.00458312	13.9157	1
CM_ethiopia__CM_D06_I1_18	GCA_010377225	1253076	5307	0.00423518	18.7467	2
CM_ethiopia__CM_D06_M0_18	GCA_010377225	1253076	5694	0.00454402	11.6365	2
CM_ethiopia__CM_D07_M0_18	GCA_010377225	1253076	5656	0.00451369	16.7908	1
CM_ethiopia__CM_D09_M0_18	GCA_010377225	1253076	7145	0.00570197	8.89867	2
CM_ethiopia__CM_D10_M0_18	GCA_010377225	1253076	6758	0.00539313	20.6347	1
CM_ethiopia__CM_D11_M0_18	GCA_010377225	1253076	10828	0.00864114	10.8707	2
CM_ethiopia__CM_D15_I1_18	GCA_010377225	1253076	6605	0.00527103	13.5337	2
CM_ethiopia__CM_D15_M0_18	GCA_010377225	1253076	10161	0.00810885	8.33107	2
CM_ethiopia__CM_D33_I1_18	GCA_010377225	1253076	7452	0.00594697	5.7857	1
CM_ethiopia__CM_D33_M0_18	GCA_010377225	1253076	7221	0.00576262	9.10012	2
CM_ethiopia__CM_D43_M0_18	GCA_010377225	1253076	6200	0.00494782	8.52	2
CM_injera_E1	GCA_010377225	1253076	776666	0.619808	9.54363	3
CM_injera_E2	GCA_010377225	1253076	274949	0.219419	6.9926	1
NB_CTR66	GCA_010377225	1253076	5129	0.00409313	21.1137	1
CM_ethiopia__CM_A01_I1_18	GCA_010377235	1254138	2743	0.00218716	16.3321	2
CM_ethiopia__CM_A04_I1_18	GCA_010377235	1254138	78262	0.062403	2.46982	1
CM_ethiopia__CM_D04_I1_18	GCA_010377235	1254138	6089	0.00485513	8.3035	1
CM_ethiopia__CM_D06_I1_18	GCA_010377235	1254138	4079	0.00325243	8.23658	1
CM_ethiopia__CM_D06_M0_18	GCA_010377235	1254138	3234	0.00257866	12.6404	2
CM_ethiopia__CM_D07_M0_18	GCA_010377235	1254138	4701	0.00374839	12.7524	1
CM_ethiopia__CM_D09_M0_18	GCA_010377235	1254138	5172	0.00412395	6.6278	2
CM_ethiopia__CM_D10_M0_18	GCA_010377235	1254138	5846	0.00466137	15.2935	1
CM_ethiopia__CM_D11_M0_18	GCA_010377235	1254138	8714	0.0069482	7.95501	1
CM_ethiopia__CM_D15_I1_18	GCA_010377235	1254138	6805	0.00542604	8.29243	1
CM_ethiopia__CM_D15_M0_18	GCA_010377235	1254138	6402	0.0051047	5.86036	2
CM_ethiopia__CM_D33_I1_18	GCA_010377235	1254138	5361	0.00427465	6.1953	1
CM_ethiopia__CM_D33_M0_18	GCA_010377235	1254138	5301	0.00422681	7.85003	1
CM_ethiopia__CM_D43_M0_18	GCA_010377235	1254138	4733	0.00377391	5.19586	1
CM_injera_E1	GCA_010377235	1254138	735731	0.586643	6.51348	2
CM_injera_E2	GCA_010377235	1254138	253247	0.201929	3.58288	1
NB_CTR66	GCA_010377235	1254138	2243	0.00178848	23.2974	3
CM_ethiopia__CM_A01_I1_18	GCA_010377255	1281500	2006	0.00156535	1.45015	1
CM_ethiopia__CM_A04_I1_18	GCA_010377255	1281500	121825	0.0950644	1.38896	1
CM_ethiopia__CM_D04_I1_18	GCA_010377255	1281500	6462	0.00504253	1.16218	1
CM_ethiopia__CM_D06_I1_18	GCA_010377255	1281500	2260	0.00176356	1.29735	1
CM_ethiopia__CM_D06_M0_18	GCA_010377255	1281500	4724	0.00368631	1.48497	1
CM_ethiopia__CM_D07_M0_18	GCA_010377255	1281500	5226	0.00407803	1.11653	1
CM_ethiopia__CM_D09_M0_18	GCA_010377255	1281500	5547	0.00432852	1.83126	1
CM_ethiopia__CM_D10_M0_18	GCA_010377255	1281500	5752	0.00448849	5.74461	1
CM_ethiopia__CM_D11_M0_18	GCA_010377255	1281500	9282	0.00724307	1.4596	1
CM_ethiopia__CM_D15_I1_18	GCA_010377255	1281500	3289	0.00256652	1.57221	1
CM_ethiopia__CM_D15_M0_18	GCA_010377255	1281500	7743	0.00604214	1.5082	1
CM_ethiopia__CM_D33_I1_18	GCA_010377255	1281500	6467	0.00504643	1.22777	1
CM_ethiopia__CM_D33_M0_18	GCA_010377255	1281500	5296	0.00413266	1.19581	1
CM_ethiopia__CM_D43_M0_18	GCA_010377255	1281500	6724	0.00524698	7.55265	1
CM_injera_E1	GCA_010377255	1281500	904032	0.705448	7.39674	3
CM_injera_E2	GCA_010377255	1281500	377797	0.294808	3.02533	1
NB_CTR66	GCA_010377255	1281500	3384	0.00264066	1.02157	1
CM_ethiopia__CM_A01_I1_18	GCA_010377275	1297108	6075	0.0046835	17.0701	2
CM_ethiopia__CM_A04_I1_18	GCA_010377275	1297108	114180	0.0880266	3.05836	1
CM_ethiopia__CM_D04_I1_18	GCA_010377275	1297108	8548	0.00659004	12.8071	1
CM_ethiopia__CM_D06_I1_18	GCA_010377275	1297108	6664	0.00513758	22.568	2
CM_ethiopia__CM_D06_M0_18	GCA_010377275	1297108	8286	0.00638806	12.0833	2
CM_ethiopia__CM_D07_M0_18	GCA_010377275	1297108	8720	0.00672265	16.2023	1
CM_ethiopia__CM_D09_M0_18	GCA_010377275	1297108	9681	0.00746353	8.07819	2
CM_ethiopia__CM_D10_M0_18	GCA_010377275	1297108	9069	0.00699171	19.526	1
CM_ethiopia__CM_D11_M0_18	GCA_010377275	1297108	16748	0.0129118	9.98943	1
CM_ethiopia__CM_D15_I1_18	GCA_010377275	1297108	9303	0.00717211	13.6907	2
CM_ethiopia__CM_D15_M0_18	GCA_010377275	1297108	10367	0.0079924	10.6331	2
CM_ethiopia__CM_D33_I1_18	GCA_010377275	1297108	9416	0.00725923	6.14932	1
CM_ethiopia__CM_D33_M0_18	GCA_010377275	1297108	8897	0.00685911	8.52568	1
CM_ethiopia__CM_D43_M0_18	GCA_010377275	1297108	9260	0.00713896	9.06058	2
CM_injera_E1	GCA_010377275	1297108	883001	0.680746	15.4747	3
CM_injera_E2	GCA_010377275	1297108	370407	0.285564	6.99066	1
NB_CTR66	GCA_010377275	1297108	6562	0.00505895	25.0827	1
CM_ethiopia__CM_A01_I1_18	injera_E1_bin.8	1081881	5561	0.00514012	1.24942	1
CM_ethiopia__CM_A04_I1_18	injera_E1_bin.8	1081881	380944	0.352113	2.14913	2
CM_ethiopia__CM_D04_I1_18	injera_E1_bin.8	1081881	31260	0.0288941	1.28458	1
CM_ethiopia__CM_D06_I1_18	injera_E1_bin.8	1081881	5421	0.00501072	1.38388	1
CM_ethiopia__CM_D06_M0_18	injera_E1_bin.8	1081881	7238	0.0066902	1.58303	1
CM_ethiopia__CM_D07_M0_18	injera_E1_bin.8	1081881	22365	0.0206723	1.23868	1
CM_ethiopia__CM_D09_M0_18	injera_E1_bin.8	1081881	9616	0.00888822	1.4062	1
CM_ethiopia__CM_D10_M0_18	injera_E1_bin.8	1081881	26317	0.0243252	1.20793	1
CM_ethiopia__CM_D11_M0_18	injera_E1_bin.8	1081881	34801	0.0321671	1.5355	1
CM_ethiopia__CM_D15_I1_18	injera_E1_bin.8	1081881	14650	0.0135412	1.58539	1
CM_ethiopia__CM_D15_M0_18	injera_E1_bin.8	1081881	29910	0.0276463	1.5442	1
CM_ethiopia__CM_D33_I1_18	injera_E1_bin.8	1081881	23466	0.02169	1.42696	1
CM_ethiopia__CM_D33_M0_18	injera_E1_bin.8	1081881	19184	0.0177321	1.39684	1
CM_ethiopia__CM_D43_M0_18	injera_E1_bin.8	1081881	13366	0.0123544	1.51459	1
CM_injera_E1	injera_E1_bin.8	1081881	1077021	0.995508	30.3581	20
CM_injera_E2	injera_E1_bin.8	1081881	876117	0.809809	4.82767	3
NB_CTR66	injera_E1_bin.8	1081881	3163	0.00292361	1	1
CM_ethiopia__CM_A01_I1_18	injera_E2_bin.8	701505	3028	0.00431643	1.23184	1
CM_ethiopia__CM_A04_I1_18	injera_E2_bin.8	701505	211243	0.301128	1.76812	1
CM_ethiopia__CM_D04_I1_18	injera_E2_bin.8	701505	10223	0.014573	1.20092	1
CM_ethiopia__CM_D06_I1_18	injera_E2_bin.8	701505	4173	0.00594864	1.25114	1
CM_ethiopia__CM_D06_M0_18	injera_E2_bin.8	701505	3125	0.00445471	1.6304	1
CM_ethiopia__CM_D07_M0_18	injera_E2_bin.8	701505	7597	0.0108296	1.20824	1
CM_ethiopia__CM_D09_M0_18	injera_E2_bin.8	701505	5960	0.00849602	1.2854	1
CM_ethiopia__CM_D10_M0_18	injera_E2_bin.8	701505	7569	0.0107897	1.16832	1
CM_ethiopia__CM_D11_M0_18	injera_E2_bin.8	701505	13067	0.0186271	1.51374	1
CM_ethiopia__CM_D15_I1_18	injera_E2_bin.8	701505	9571	0.0136435	1.48866	1
CM_ethiopia__CM_D15_M0_18	injera_E2_bin.8	701505	15359	0.0218944	1.43525	1
CM_ethiopia__CM_D33_I1_18	injera_E2_bin.8	701505	12645	0.0180255	1.25979	1
CM_ethiopia__CM_D33_M0_18	injera_E2_bin.8	701505	9968	0.0142094	1.17065	1
CM_ethiopia__CM_D43_M0_18	injera_E2_bin.8	701505	6472	0.00922588	1.40034	1
CM_injera_E1	injera_E2_bin.8	701505	698785	0.996123	22.2465	16
CM_injera_E2	injera_E2_bin.8	701505	561180	0.799966	3.63678	3
NB_CTR66	injera_E2_bin.8	701505	2257	0.00321737	1	1
CM_ethiopia__CM_A01_I1_18	LiJ_2017__H2M515822__bin.31	1209423	1538	0.00127168	1.10338	1
CM_ethiopia__CM_A04_I1_18	LiJ_2017__H2M515822__bin.31	1209423	94041	0.0777569	1.30766	1
CM_ethiopia__CM_D04_I1_18	LiJ_2017__H2M515822__bin.31	1209423	4905	0.00405565	1.28094	1
CM_ethiopia__CM_D06_I1_18	LiJ_2017__H2M515822__bin.31	1209423	2397	0.00198194	1.33417	1
CM_ethiopia__CM_D06_M0_18	LiJ_2017__H2M515822__bin.31	1209423	3479	0.00287658	1.59299	1
CM_ethiopia__CM_D07_M0_18	LiJ_2017__H2M515822__bin.31	1209423	2535	0.00209604	1.15424	1
CM_ethiopia__CM_D09_M0_18	LiJ_2017__H2M515822__bin.31	1209423	2796	0.00231185	1.6495	1
CM_ethiopia__CM_D10_M0_18	LiJ_2017__H2M515822__bin.31	1209423	4533	0.00374807	1.08515	1
CM_ethiopia__CM_D11_M0_18	LiJ_2017__H2M515822__bin.31	1209423	6011	0.00497014	1.53668	1
CM_ethiopia__CM_D15_I1_18	LiJ_2017__H2M515822__bin.31	1209423	3459	0.00286004	1.46198	1
CM_ethiopia__CM_D15_M0_18	LiJ_2017__H2M515822__bin.31	1209423	5933	0.00490565	1.42154	1
CM_ethiopia__CM_D33_I1_18	LiJ_2017__H2M515822__bin.31	1209423	3349	0.00276909	1.31502	1
CM_ethiopia__CM_D33_M0_18	LiJ_2017__H2M515822__bin.31	1209423	3609	0.00298407	1.22693	1
CM_ethiopia__CM_D43_M0_18	LiJ_2017__H2M515822__bin.31	1209423	2761	0.00228291	1.87432	1
CM_injera_E1	LiJ_2017__H2M515822__bin.31	1209423	767176	0.634332	4.69326	3
CM_injera_E2	LiJ_2017__H2M515822__bin.31	1209423	277810	0.229705	2.15207	1
NB_CTR66	LiJ_2017__H2M515822__bin.31	1209423	1048	0.000866529	1.00763	1
