# Supplementary material for: Maternal and food microbial sources shape the infant microbiome of a rural Ethiopian population
Source: Curr Biol. 2023 May 22;33(10):1939–1950.e4. doi: 10.1016/j.cub.2023.04.011 (PMC10234599; doi:10.1016/j.cub.2023.04.011)
Supplement: Table S4. Metadata and sequencing statistics of the newly sequenced metagenomes, related to Figure 1 and Table 1 — These include gut (n = 70) and injera (n = 2) metagenomes. [file mmc5.xlsx]

## Sheet: Foglio1
sampleID	BioProject	BioSample	subjectID	family	mother_infant	body_site	age	age_category	gender	country	westernization	delivery_mode	nr_cleaned_reads	nr_raw_reads
CA_C10006IS2095FE_T6M18	PRJNA352475	SAMN18395666	C10006IS	CA_C10006	infant	stool	0.6	newborn	NA	ITA	west	vaginal	37300605	74601210
CA_C10006IS2095FE_T7M18	PRJNA352475	SAMN18395667	C10006IS	CA_C10006	infant	stool	1	child	NA	ITA	west	vaginal	15334580	30669160
CA_C10019IS2329FE_T7M18	PRJNA352475	SAMN18395668	C10019IS	CA_C10019	infant	stool	1	child	NA	ITA	west	vaginal	22724043	45448086
CA_C10019IS2329FE_T8M18	PRJNA352475	SAMN18395669	C10019IS	CA_C10019	infant	stool	2	child	NA	ITA	west	vaginal	23625199	47250398
CA_C10020IS2347FE_T6M18	PRJNA352475	SAMN18395670	C10020IS	CA_C10020	infant	stool	0.6	newborn	NA	ITA	west	vaginal	22009393	44018786
CA_C10020IS2347FE_T7M18	PRJNA352475	SAMN18395671	C10020IS	CA_C10020	infant	stool	1	child	NA	ITA	west	vaginal	20829413	41658826
CA_C10020IS2347FE_T8M18	PRJNA352475	SAMN18395672	C10020IS	CA_C10020	infant	stool	2	child	NA	ITA	west	vaginal	26049778	52099556
CA_C10039IS2685FE_T6M18	PRJNA352475	SAMN18395673	C10039IS	CA_C10039	infant	stool	0.6	newborn	NA	ITA	west	vaginal	17982934	35965868
CA_C10042IS2739FE_T6M18	PRJNA352475	SAMN18395674	C10042IS	CA_C10042	infant	stool	0.6	newborn	NA	ITA	west	vaginal	7639192	15278384
CA_C10042IS2739FE_T7M18	PRJNA352475	SAMN18395675	C10042IS	CA_C10042	infant	stool	1	child	NA	ITA	west	vaginal	34114961	68229922
CA_C10049IS2865FE_T6M18	PRJNA352475	SAMN18395676	C10049IS	CA_C10049	infant	stool	0.6	newborn	NA	ITA	west	vaginal	17137869	34275738
CA_C10049IS2865FE_T7M18	PRJNA352475	SAMN18395677	C10049IS	CA_C10049	infant	stool	1	child	NA	ITA	west	vaginal	27221822	54443644
CA_C10052IS2919FE_T6M18	PRJNA352475	SAMN18395678	C10052IS	CA_C10052	infant	stool	0.6	newborn	NA	ITA	west	vaginal	20789897	41579794
CA_C10052IS2919FE_T7M18	PRJNA352475	SAMN18395679	C10052IS	CA_C10052	infant	stool	1	child	NA	ITA	west	vaginal	20240916	40481832
injera_E1	PRJNA504891	SAMN18389448	injera_E1	NA	NA	food	NA	NA	NA	ETH	NA	NA	201577576	30281388258
injera_E2	PRJNA504891	SAMN18389449	injera_E2	NA	NA	food	NA	NA	NA	ETH	NA	NA	78304058	11772948637
NB_CTR1	PRJNA716780	SAMN18473790	CTR1	NB1	infant	stool	2.6	child	male	ITA	west	vaginal	61024078	74261774
NB_CTR2	PRJNA716780	SAMN18473799	CTR2	NB1	infant	stool	7.1	child	male	ITA	west	vaginal	43789691	51666520
NB_CTR25	PRJNA716780	SAMN18473804	CTR25	NB2	infant	stool	2.8	child	male	ITA	west	vaginal	104329120	125396968
NB_CTR30	PRJNA716780	SAMN18473809	CTR30	NB3	infant	stool	1.5	child	female	ITA	west	vaginal	51137577	61955298
NB_CTR31	PRJNA716780	SAMN18473810	CTR31	NB3	infant	stool	0	newborn	male	ITA	west	vaginal	37480254	45135020
NB_CTR40	PRJNA716780	SAMN18473819	CTR40	NB4	infant	stool	0.5	newborn	male	ITA	west	c-section	44581302	54146832
NB_CTR41	PRJNA716780	SAMN18473820	CTR41	NB4	infant	stool	4	child	female	ITA	west	vaginal	35392433	41654822
NB_CTR43	PRJNA716780	SAMN18473822	CTR43	NB5	infant	stool	4.5	child	female	ITA	west	c-section	30310395	34361100
NB_CTR44	PRJNA716780	SAMN18473823	CTR44	NB5	infant	stool	4.5	child	female	ITA	west	c-section	16747233	28437058
NB_CTR52	PRJNA716780	SAMN18473832	CTR52	NB2	infant	stool	0.3	newborn	female	ITA	west	vaginal	65590505	76628866
NB_CTR56	PRJNA716780	SAMN18473836	CTR56	NB6	infant	stool	6.4	child	female	ITA	west	vaginal	61198402	61505010
NB_CTR57	PRJNA716780	SAMN18473837	CTR57	NB6	infant	stool	2.9	child	female	ITA	west	vaginal	49956010	50134006
NB_CTR58	PRJNA716780	SAMN18473838	CTR58	NB7	infant	stool	7.7	child	male	ITA	west	c-section	80523681	81027338
NB_CTR59	PRJNA716780	SAMN18473839	CTR59	NB7	infant	stool	2.8	child	male	ITA	west	c-section	153506594	153883834
NB_CTR60	PRJNA716780	SAMN18473841	CTR60	NB8	infant	stool	0.8	newborn	male	ITA	west	c-section	90552892	90940010
NB_CTR61	PRJNA716780	SAMN18473842	CTR61	NB9	infant	stool	6.6	child	female	ITA	west	c-section	118002459	118601204
NB_CTR62	PRJNA716780	SAMN18473843	CTR62	NB10	infant	stool	4.6	child	male	ITA	west	vaginal	35898987	36134564
NB_CTR63	PRJNA716780	SAMN18473844	CTR63	NB10	infant	stool	10.7	child	male	ITA	west	vaginal	74325948	74675824
NB_CTR64	PRJNA716780	SAMN18473845	CTR64	NB11	infant	stool	6.5	child	female	ITA	west	vaginal	20038385	20103974
NB_CTR65	PRJNA716780	SAMN18473846	CTR65	NB11	infant	stool	2.3	child	male	ITA	west	vaginal	63416287	63703450
NB_CTR66	PRJNA716780	SAMN18473847	CTR66	NB12	infant	stool	6.4	child	female	ITA	west	vaginal	97196648	97404194
NB_CTR67	PRJNA716780	SAMN18473848	CTR67	NB13	infant	stool	2.5	child	female	ITA	west	vaginal	83244694	102673520
NB_CTR68	PRJNA716780	SAMN18473849	CTR68	NB13	infant	stool	7.5	child	female	ITA	west	vaginal	56512700	56787574
NB_CTR69	PRJNA716780	SAMN18473850	CTR69	NB14	infant	stool	6.8	child	male	ITA	west	c-section	51245545	51587518
NB_CTR70	PRJNA716780	SAMN18473852	CTR70	NB14	infant	stool	7.8	child	male	ITA	west	c-section	61032549	61316826
NB_CTR71	PRJNA716780	SAMN18473853	CTR71	NB15	infant	stool	6.8	child	female	ITA	west	vaginal	66316211	66595546
NB_CTR72	PRJNA716780	SAMN18473854	CTR72	NB15	infant	stool	10.5	child	male	ITA	west	vaginal	50098566	50367030
NB_CTR73	PRJNA716780	SAMN18473855	CTR73	NB15	infant	stool	8.7	child	male	ITA	west	vaginal	80416702	80799012
NB_CTR74	PRJNA716780	SAMN18473856	CTR74	NB16	infant	stool	11.4	child	female	ITA	west	vaginal	58468605	58947634
NB_CTR75	PRJNA716780	SAMN18473857	CTR75	NB16	infant	stool	2.8	child	female	ITA	west	vaginal	90504228	91050848
NB_CTR76	PRJNA716780	SAMN18473858	CTR76	NB17	infant	stool	7	child	female	ITA	west	vaginal	85872536	86249868
NB_CTR77	PRJNA716780	SAMN18473859	CTR77	NB18	infant	stool	9.6	child	male	ITA	west	c-section	60180656	60509712
NB_CTR78	PRJNA716780	SAMN18473860	CTR78	NB18	infant	stool	5.8	child	male	ITA	west	c-section	57883323	58224570
NB_CTR79	PRJNA716780	SAMN18473861	CTR79	NB18	infant	stool	5.8	child	male	ITA	west	c-section	54826722	55117608
NB_CTR80	PRJNA716780	SAMN18473863	CTR80	NB19	infant	stool	5.9	child	male	ITA	west	c-section	42696133	46064018
NB_CTR81	PRJNA716780	SAMN18473864	CTR81	NB19	infant	stool	5.9	child	male	ITA	west	c-section	56942935	57310482
NB_CTR82	PRJNA716780	SAMN18473865	CTR82	NB19	infant	stool	5.9	child	female	ITA	west	c-section	51010631	51250750
NB_M_CTR1	PRJNA716780	SAMN18473884	M_CTR1	NB1	mother	stool	37.9	adult	female	ITA	west	vaginal	87490754	103312200
NB_M_CTR22	PRJNA716780	SAMN18473895	M_CTR22	NB2	mother	stool	38.5	adult	female	ITA	west	vaginal	46815081	56928420
NB_M_CTR23	PRJNA716780	SAMN18473896	M_CTR23	NB3	mother	stool	NA	adult	female	ITA	west	vaginal	51542073	62101700
NB_M_CTR29	PRJNA716780	SAMN18473900	M_CTR29	NB4	mother	stool	35.5	adult	female	ITA	west	c-section	86503240	106208284
NB_M_CTR31	PRJNA716780	SAMN18473903	M_CTR31	NB5	mother	stool	34.4	adult	female	ITA	west	c-section	60628005	73050170
NB_M_CTR41	PRJNA716780	SAMN18473913	M_CTR41	NB6	mother	stool	30.8	adult	female	ITA	west	vaginal	104691565	105189118
NB_M_CTR42	PRJNA716780	SAMN18473914	M_CTR42	NB7	mother	stool	39.7	adult	female	ITA	west	c-section	76718740	77198872
NB_M_CTR43	PRJNA716780	SAMN18473915	M_CTR43	NB8	mother	stool	33.5	adult	female	ITA	west	c-section	77816304	78170886
NB_M_CTR44	PRJNA716780	SAMN18473916	M_CTR44	NB9	mother	stool	46.9	adult	female	ITA	west	c-section	73293310	73822918
NB_M_CTR45	PRJNA716780	SAMN18473917	M_CTR45	NB10	mother	stool	45.1	adult	female	ITA	west	vaginal	84578098	85008718
NB_M_CTR46	PRJNA716780	SAMN18473918	M_CTR46	NB11	mother	stool	32.5	adult	female	ITA	west	vaginal	71962319	72336328
NB_M_CTR47	PRJNA716780	SAMN18473919	M_CTR47	NB12	mother	stool	40.5	adult	female	ITA	west	vaginal	96754990	97257358
NB_M_CTR48	PRJNA716780	SAMN18473920	M_CTR48	NB13	mother	stool	35.6	adult	female	ITA	west	vaginal	86435174	86830722
NB_M_CTR49	PRJNA716780	SAMN18473921	M_CTR49	NB14	mother	stool	36.7	adult	female	ITA	west	c-section	73929735	74288608
NB_M_CTR50	PRJNA716780	SAMN18473923	M_CTR50	NB15	mother	stool	38.9	adult	female	ITA	west	vaginal	108242412	108949802
NB_M_CTR51	PRJNA716780	SAMN18473924	M_CTR51	NB16	mother	stool	36.6	adult	female	ITA	west	vaginal	147274651	148435314
NB_M_CTR52	PRJNA716780	SAMN18473925	M_CTR52	NB17	mother	stool	46.1	adult	female	ITA	west	vaginal	113317100	114002492
NB_M_CTR53	PRJNA716780	SAMN18473926	M_CTR53	NB18	mother	stool	39.4	adult	female	ITA	west	c-section	73966091	74332960
NB_M_CTR54	PRJNA716780	SAMN18473927	M_CTR54	NB19	mother	stool	47.9	adult	female	ITA	west	c-section	118010641	119037610
