# Supplementary material for: Maternal and food microbial sources shape the infant microbiome of a rural Ethiopian population
Source: Curr Biol. 2023 May 22;33(10):1939–1950.e4. doi: 10.1016/j.cub.2023.04.011 (PMC10234599; doi:10.1016/j.cub.2023.04.011)
Supplement: Data S1. Full list of the species most associated (Wilcoxon test FDR-corrected p values < 0.05) with Ethiopian vs. westernized or non-westernized infants aged 0–12 years, related to Figure 1B — (A) Species most associated with Ethiopian vs. westernized infants. (B) Species most associated with Ethiopian vs. non-westernized infants. [file mmc6.xlsx]

## Sheet: A
species	padj	ETH mean relative abundance	W mean relative abundance	ETH prevalence	W prevalence
Cutibacterium_acnes	2.28e-17	0.08141	0	88.4615	12.7193
Prevotella_sp_AM42_24	4.14e-17	1.08367	0	73.0769	0
Ligilactobacillus_ruminis	1.1e-15	1.01874	0	73.0769	0.657895
Prevotella_stercorea	6.55e-14	5.98244	0	61.5385	0.438596
Prevotella_copri	1.25e-13	12.5103	0	100	13.3772
Prevotella_sp_CAG_279	1.74e-13	0.98536	0	65.3846	0.438596
Prevotella_sp_885	2.51e-13	7.18323	0	57.6923	0
Phascolarctobacterium_succinatutens	1.68e-12	0.85646	0	65.3846	1.53509
Prevotella_sp_CAG_5226	2e-12	15.2703	0	53.8462	0
Bacteroides_sp_CAG_530	1.34e-10	1.00262	0	46.1538	0
Prevotella_sp_CAG_1092	9.41e-09	0.37441	0	38.4615	0
Firmicutes_bacterium_CAG_95	7.55e-08	0.54923	0	53.8462	3.07018
Eggerthella_lenta	2.53e-07	0	0.42954	19.2308	50.8772
Oscillibacter_sp_57_20	3.57e-07	0.87006	0	76.9231	6.35965
Desulfovibrio_piger	4.74e-07	0.22808	0	34.6154	0.219298
Ruminococcus_gnavus	1.77e-06	0	1.45459	19.2308	51.0965
Clostridium_innocuum	3.6e-06	0.0026	0.07428	23.0769	42.1053
Gemmiger_formicilis	1.98e-05	0.08751	0.11251	80.7692	13.1579
Bacteroides_dorei	0.000297234	0.00588	5.05953	7.69231	42.7632
Collinsella_aerofaciens	0.00031289	1.93567	0	100	45.8333
Dialister_invisus	0.00185116	0	0.06715	0	15.1316
Eubacterium_siraeum	0.00197307	0.34837	0	57.6923	8.99123
Ruminococcus_torques	0.00260674	3.07973	0.24209	80.7692	14.693
Eubacterium_ramulus	0.00294258	0.09994	0	61.5385	7.23684
Veillonella_parvula	0.00321987	0	0.29038	34.6154	62.7193
Flavonifractor_plautii	0.00362312	0.24712	0.59306	50	44.0789
Agathobaculum_butyriciproducens	0.00403545	0.50273	0.31084	80.7692	16.0088
Dorea_longicatena	0.00548043	1.10466	0.24557	80.7692	14.2544
Eubacterium_rectale	0.00679188	3.75291	0.68947	84.6154	26.3158
Clostridium_spiroforme	0.0098232	0	0.05862	0	12.2807
Bacteroides_uniformis	0.0109264	0.49387	3.54551	53.8462	64.0351
Blautia_obeum	0.011054	0.81518	0.67708	80.7692	12.9386
Intestinibacter_bartlettii	0.0130494	0.1376	0.20344	69.2308	37.9386
Sellimonas_intestinalis	0.0148451	0	0.67892	3.84615	14.9123
Lachnospira_pectinoschiza	0.0174011	0	0.12633	3.84615	14.0351
Bacteroides_fragilis	0.0186008	0	1.04897	30.7692	43.2018
Dorea_formicigenerans	0.0278118	0.3438	0.30638	84.6154	14.4737
Blautia_wexlerae	0.0410473	0.94491	3.15692	84.6154	40.5702

## Sheet: B
species	padj	ETH mean relative abundance	NW mean relative abundance	ETH prevalence	NW prevalence
Cutibacterium_acnes	2.17e-05	0.08141	0.02067	88.4615	28.5714
Veillonella_sp_T11011_6	0.000321264	0	0.17522	23.0769	78.5714
Haemophilus_parainfluenzae	0.000321264	0	0.43327	46.1538	100
Odoribacter_splanchnicus	0.00136136	0.01034	0.09258	50	96.4286
Haemophilus_sp_HMSC71H05	0.00136136	0	0.05677	50	82.1429
Ligilactobacillus_ruminis	0.00136136	1.01874	0.00082	73.0769	25
Streptococcus_parasanguinis	0.00303691	0	0.11353	26.9231	78.5714
Eubacterium_eligens	0.00438587	0	1.47772	65.3846	96.4286
Streptococcus_salivarius	0.0070842	0	0.08289	50	92.8571
Collinsella_aerofaciens	0.00844574	1.93567	1.10384	100	100
Veillonella_dispar	0.0097904	0	0.19588	42.3077	78.5714
Bifidobacterium_bifidum	0.0103271	10.3503	0	53.8462	10.7143
Bifidobacterium_adolescentis	0.0265096	10.1227	0	53.8462	14.2857
Bifidobacterium_breve	0.0308398	0.22919	0	42.3077	7.14286
Veillonella_parvula	0.039596	0	0.11513	34.6154	71.4286
Prevotella_sp_CAG_5226	0.0433662	15.2703	6.15674	53.8462	14.2857
