# Supplementary material for: Maternal and food microbial sources shape the infant microbiome of a rural Ethiopian population
Source: Curr Biol. 2023 May 22;33(10):1939–1950.e4. doi: 10.1016/j.cub.2023.04.011 (PMC10234599; doi:10.1016/j.cub.2023.04.011)
Supplement: Data S2. Metadata, taxonomic assignment, prevalence, and distribution of the MAGs and SGBs reconstructed in this study, related to Figures 1 and 2 — A) List of the 11,250 high-quality single-sample assembled genomes reconstructed in this study, together with relevant metadata and their SGB, GGB, FGB, and taxonomic assignment. (B) Description of the kSGBs and uSGBs reported in this study, together with their taxonomic assignment and their prevalence in the different countries and lifestyles. (C) List of the SGBs uniquely found in Ethiopian infants, shared across all infant cohorts, between Ethiopian and westernized or non-westernized infants only, together with their taxonomic assignment and numerosity in the different categories. [file mmc7.xlsx]

## Sheet: A
bin	dataset	sample	subjectID	family	mother_infant	age	country	westernization	u_k_sgb	sgb	ggb	fgb	taxonomy
AsnicarF_2017__MV_FEI1_t1Q14__bin.10	AsnicarF_2017	MV_FEI1_t1Q14	MV_FEI1	MV_1	infant	0.25	ITA	west	kSGB	17248	10625	3150	k__Bacteria|p__Actinobacteria|c__Actinobacteria|o__Bifidobacteriales|f__Bifidobacteriaceae|g__Bifidobacterium|s__Bifidobacterium_longum|t__SGB17248
AsnicarF_2017__MV_FEI1_t1Q14__bin.2	AsnicarF_2017	MV_FEI1_t1Q14	MV_FEI1	MV_1	infant	0.25	ITA	west	kSGB	4584	3438	1414	k__Bacteria|p__Firmicutes|c__Clostridia|o__Clostridiales|f__Lachnospiraceae|g__Mediterraneibacter|s__Ruminococcus_gnavus|t__SGB4584
AsnicarF_2017__MV_FEI1_t1Q14__bin.4	AsnicarF_2017	MV_FEI1_t1Q14	MV_FEI1	MV_1	infant	0.25	ITA	west	kSGB	17256	10628	3150	k__Bacteria|p__Actinobacteria|c__Actinobacteria|o__Bifidobacteriales|f__Bifidobacteriaceae|g__Bifidobacterium|s__Bifidobacterium_bifidum|t__SGB17256
AsnicarF_2017__MV_FEI1_t1Q14__bin.6	AsnicarF_2017	MV_FEI1_t1Q14	MV_FEI1	MV_1	infant	0.25	ITA	west	kSGB	7962	5644	1975	k__Bacteria|p__Firmicutes|c__Bacilli|o__Lactobacillales|f__Enterococcaceae|g__Enterococcus|s__Enterococcus_faecalis|t__SGB7962
AsnicarF_2017__MV_FEI1_t1Q14__bin.8	AsnicarF_2017	MV_FEI1_t1Q14	MV_FEI1	MV_1	infant	0.25	ITA	west	kSGB	10068	6985	2483	k__Bacteria|p__Proteobacteria|c__Gammaproteobacteria|o__Enterobacterales|f__Enterobacteriaceae|g__Escherichia|s__Escherichia_coli|t__SGB10068
AsnicarF_2017__MV_FEI1_t1Q14__bin.9	AsnicarF_2017	MV_FEI1_t1Q14	MV_FEI1	MV_1	infant	0.25	ITA	west	kSGB	10141	6999	2483	k__Bacteria|p__Proteobacteria|c__Gammaproteobacteria|o__Enterobacterales|f__Enterobacteriaceae|g__Enterobacter|s__Enterobacter_asburiae|t__SGB10141
AsnicarF_2017__MV_FEI2_t1Q14__bin.3	AsnicarF_2017	MV_FEI2_t1Q14	MV_FEI2	MV_2	infant	0.25	ITA	west	kSGB	17256	10628	3150	k__Bacteria|p__Actinobacteria|c__Actinobacteria|o__Bifidobacteriales|f__Bifidobacteriaceae|g__Bifidobacterium|s__Bifidobacterium_bifidum|t__SGB17256
AsnicarF_2017__MV_FEI2_t1Q14__bin.9	AsnicarF_2017	MV_FEI2_t1Q14	MV_FEI2	MV_2	infant	0.25	ITA	west	kSGB	6923	4960	1871	k__Bacteria|p__Firmicutes|c__Negativicutes|o__Veillonellales|f__Veillonellaceae|g__Veillonella|s__Veillonella_seminalis|t__SGB6923
AsnicarF_2017__MV_FEI3_t1Q14__bin.1	AsnicarF_2017	MV_FEI3_t1Q14	MV_FEI3	MV_3	infant	0.25	ITA	west	kSGB	17249	10625	3150	k__Bacteria|p__Actinobacteria|c__Actinobacteria|o__Bifidobacteriales|f__Bifidobacteriaceae|g__Bifidobacterium|s__Bifidobacterium_longum|t__SGB17249
AsnicarF_2017__MV_FEI3_t1Q14__bin.3	AsnicarF_2017	MV_FEI3_t1Q14	MV_FEI3	MV_3	infant	0.25	ITA	west	kSGB	10083	6987	2483	k__Bacteria|p__Proteobacteria|c__Gammaproteobacteria|o__Enterobacterales|f__Enterobacteriaceae|g__Citrobacter|s__Citrobacter_freundii|t__SGB10083
AsnicarF_2017__MV_FEI3_t1Q14__bin.4	AsnicarF_2017	MV_FEI3_t1Q14	MV_FEI3	MV_3	infant	0.25	ITA	west	kSGB	7962	5644	1975	k__Bacteria|p__Firmicutes|c__Bacilli|o__Lactobacillales|f__Enterococcaceae|g__Enterococcus|s__Enterococcus_faecalis|t__SGB7962
AsnicarF_2017__MV_FEI3_t1Q14__bin.6	AsnicarF_2017	MV_FEI3_t1Q14	MV_FEI3	MV_3	infant	0.25	ITA	west	kSGB	10068	6985	2483	k__Bacteria|p__Proteobacteria|c__Gammaproteobacteria|o__Enterobacterales|f__Enterobacteriaceae|g__Escherichia|s__Escherichia_coli|t__SGB10068
AsnicarF_2017__MV_FEI4_t1Q14__bin.1	AsnicarF_2017	MV_FEI4_t1Q14	MV_FEI4	MV_4	infant	0.25	ITA	west	kSGB	6939	4968	1873	k__Bacteria|p__Firmicutes|c__Negativicutes|o__Veillonellales|f__Veillonellaceae|g__Veillonella|s__Veillonella_parvula|t__SGB6939
AsnicarF_2017__MV_FEI4_t1Q14__bin.2	AsnicarF_2017	MV_FEI4_t1Q14	MV_FEI4	MV_4	infant	0.25	ITA	west	kSGB	17247	10625	3150	k__Bacteria|p__Actinobacteria|c__Actinobacteria|o__Bifidobacteriales|f__Bifidobacteriaceae|g__Bifidobacterium|s__Bifidobacterium_breve|t__SGB17247
AsnicarF_2017__MV_FEI4_t1Q14__bin.3	AsnicarF_2017	MV_FEI4_t1Q14	MV_FEI4	MV_4	infant	0.25	ITA	west	uSGB	8065	5679	1976	k__Bacteria|p__Firmicutes|c__Bacilli|o__Lactobacillales|f__Streptococcaceae|g__Streptococcus|s__Streptococcus_SGB8065|t__SGB8065
AsnicarF_2017__MV_FEI4_t1Q14__bin.4	AsnicarF_2017	MV_FEI4_t1Q14	MV_FEI4	MV_4	infant	0.25	ITA	west	kSGB	1814	1353	595	k__Bacteria|p__Bacteroidetes|c__Bacteroidia|o__Bacteroidales|f__Bacteroidales_unclassified|g__Phocaeicola|s__Phocaeicola_vulgatus|t__SGB1814
AsnicarF_2017__MV_FEI4_t1Q14__bin.5	AsnicarF_2017	MV_FEI4_t1Q14	MV_FEI4	MV_4	infant	0.25	ITA	west	kSGB	10068	6985	2483	k__Bacteria|p__Proteobacteria|c__Gammaproteobacteria|o__Enterobacterales|f__Enterobacteriaceae|g__Escherichia|s__Escherichia_coli|t__SGB10068
AsnicarF_2017__MV_FEI4_t2Q15__bin.10	AsnicarF_2017	MV_FEI4_t2Q15	MV_FEI4	MV_4	infant	0.83	ITA	west	kSGB	1814	1353	595	k__Bacteria|p__Bacteroidetes|c__Bacteroidia|o__Bacteroidales|f__Bacteroidales_unclassified|g__Phocaeicola|s__Phocaeicola_vulgatus|t__SGB1814
AsnicarF_2017__MV_FEI4_t2Q15__bin.2	AsnicarF_2017	MV_FEI4_t2Q15	MV_FEI4	MV_4	infant	0.83	ITA	west	kSGB	7144	5107	1912	k__Bacteria|p__Firmicutes|c__Bacilli|o__Lactobacillales|f__Lactobacillaceae|g__Lactobacillus|s__Lactobacillus_rhamnosus|t__SGB7144
AsnicarF_2017__MV_FEI4_t2Q15__bin.3	AsnicarF_2017	MV_FEI4_t2Q15	MV_FEI4	MV_4	infant	0.83	ITA	west	kSGB	17256	10628	3150	k__Bacteria|p__Actinobacteria|c__Actinobacteria|o__Bifidobacteriales|f__Bifidobacteriaceae|g__Bifidobacterium|s__Bifidobacterium_bifidum|t__SGB17256
AsnicarF_2017__MV_FEI4_t2Q15__bin.5	AsnicarF_2017	MV_FEI4_t2Q15	MV_FEI4	MV_4	infant	0.83	ITA	west	kSGB	7168	5128	1917	k__Bacteria|p__Firmicutes|c__Bacilli|o__Lactobacillales|f__Lactobacillaceae|g__Pediococcus|s__Pediococcus_acidilactici|t__SGB7168
AsnicarF_2017__MV_FEI4_t2Q15__bin.6	AsnicarF_2017	MV_FEI4_t2Q15	MV_FEI4	MV_4	infant	0.83	ITA	west	kSGB	10068	6985	2483	k__Bacteria|p__Proteobacteria|c__Gammaproteobacteria|o__Enterobacterales|f__Enterobacteriaceae|g__Escherichia|s__Escherichia_coli|t__SGB10068
AsnicarF_2017__MV_FEI4_t2Q15__bin.8	AsnicarF_2017	MV_FEI4_t2Q15	MV_FEI4	MV_4	infant	0.83	ITA	west	kSGB	5868	4295	1712	k__Bacteria|p__Firmicutes|c__Negativicutes|o__Veillonellales|f__Veillonellaceae|g__Megasphaera|s__Megasphaera_micronuciformis|t__SGB5868
AsnicarF_2017__MV_FEI4_t2Q15__bin.9	AsnicarF_2017	MV_FEI4_t2Q15	MV_FEI4	MV_4	infant	0.83	ITA	west	kSGB	7952	5636	1975	k__Bacteria|p__Firmicutes|c__Bacilli|o__Lactobacillales|f__Enterococcaceae|g__Enterococcus|s__Enterococcus_casseliflavus|t__SGB7952
AsnicarF_2017__MV_FEI5_t1Q14__bin.11	AsnicarF_2017	MV_FEI5_t1Q14	MV_FEI5	MV_5	infant	0.25	ITA	west	kSGB	17247	10625	3150	k__Bacteria|p__Actinobacteria|c__Actinobacteria|o__Bifidobacteriales|f__Bifidobacteriaceae|g__Bifidobacterium|s__Bifidobacterium_breve|t__SGB17247
AsnicarF_2017__MV_FEI5_t1Q14__bin.12	AsnicarF_2017	MV_FEI5_t1Q14	MV_FEI5	MV_5	infant	0.25	ITA	west	kSGB	6939	4968	1873	k__Bacteria|p__Firmicutes|c__Negativicutes|o__Veillonellales|f__Veillonellaceae|g__Veillonella|s__Veillonella_parvula|t__SGB6939
AsnicarF_2017__MV_FEI5_t1Q14__bin.14	AsnicarF_2017	MV_FEI5_t1Q14	MV_FEI5	MV_5	infant	0.25	ITA	west	uSGB	15480	9833	3082	k__Bacteria|p__Actinobacteria|c__Actinobacteria|o__Actinomycetales|f__Actinomycetaceae|g__Varibaculum|s__Varibaculum_SGB15480|t__SGB15480
AsnicarF_2017__MV_FEI5_t1Q14__bin.2	AsnicarF_2017	MV_FEI5_t1Q14	MV_FEI5	MV_5	infant	0.25	ITA	west	kSGB	7038	5024	1901	k__Bacteria|p__Firmicutes|c__Bacilli|o__Lactobacillales|f__Lactobacillaceae|g__Lactobacillus|s__Lactobacillus_gasseri|t__SGB7038
AsnicarF_2017__MV_FEI5_t1Q14__bin.5	AsnicarF_2017	MV_FEI5_t1Q14	MV_FEI5	MV_5	infant	0.25	ITA	west	kSGB	15868	10011	3111	k__Bacteria|p__Actinobacteria|c__Actinobacteria|o__Actinomycetales|f__Actinomycetaceae|g__Actinomyces|s__Actinomyces_urogenitalis|t__SGB15868
AsnicarF_2017__MV_FEI5_t1Q14__bin.6	AsnicarF_2017	MV_FEI5_t1Q14	MV_FEI5	MV_5	infant	0.25	ITA	west	kSGB	7967	5649	1975	k__Bacteria|p__Firmicutes|c__Bacilli|o__Lactobacillales|f__Enterococcaceae|g__Enterococcus|s__Enterococcus_faecium|t__SGB7967
AsnicarF_2017__MV_FEI5_t1Q14__bin.7	AsnicarF_2017	MV_FEI5_t1Q14	MV_FEI5	MV_5	infant	0.25	ITA	west	kSGB	6744	4854	1831	k__Bacteria|p__Firmicutes|c__Erysipelotrichia|o__Erysipelotrichales|f__Erysipelotrichaceae|g__Erysipelatoclostridium|s__Erysipelatoclostridium_ramosum|t__SGB6744
AsnicarF_2017__MV_FEI5_t1Q14__bin.9	AsnicarF_2017	MV_FEI5_t1Q14	MV_FEI5	MV_5	infant	0.25	ITA	west	kSGB	2301	1676	673	k__Bacteria|p__Bacteroidetes|c__Bacteroidia|o__Bacteroidales|f__Rikenellaceae|g__Alistipes|s__Alistipes_finegoldii|t__SGB2301
AsnicarF_2017__MV_FEI5_t2Q14__bin.2	AsnicarF_2017	MV_FEI5_t2Q14	MV_FEI5	MV_5	infant	0.83	ITA	west	kSGB	9262	6556	2396	k__Bacteria|p__Proteobacteria|c__Betaproteobacteria|o__Burkholderiales|f__Sutterellaceae|g__Parasutterella|s__Parasutterella_excrementihominis|t__SGB9262
AsnicarF_2017__MV_FEI5_t2Q14__bin.3	AsnicarF_2017	MV_FEI5_t2Q14	MV_FEI5	MV_5	infant	0.83	ITA	west	kSGB	4936	3639	1454	k__Bacteria|p__Firmicutes|c__Clostridia|o__Clostridiales|f__Lachnospiraceae|g__Roseburia|s__Roseburia_hominis|t__SGB4936
AsnicarF_2017__MV_FEI5_t2Q14__bin.4	AsnicarF_2017	MV_FEI5_t2Q14	MV_FEI5	MV_5	infant	0.83	ITA	west	uSGB	5089	3746	1476	k__Bacteria|p__Firmicutes|c__Clostridia|o__Clostridiales|f__Lachnospiraceae|g__GGB3746|s__GGB3746_SGB5089|t__SGB5089
AsnicarF_2017__MV_FEI5_t3Q15__bin.1	AsnicarF_2017	MV_FEI5_t3Q15	MV_FEI5	MV_5	infant	1.3	ITA	west	kSGB	4540	3421	1413	k__Bacteria|p__Firmicutes|c__Clostridia|o__Clostridiales|f__Lachnospiraceae|g__Anaerostipes|s__Anaerostipes_hadrus|t__SGB4540
AsnicarF_2017__MV_FEI5_t3Q15__bin.10	AsnicarF_2017	MV_FEI5_t3Q15	MV_FEI5	MV_5	infant	1.3	ITA	west	kSGB	17247	10625	3150	k__Bacteria|p__Actinobacteria|c__Actinobacteria|o__Bifidobacteriales|f__Bifidobacteriaceae|g__Bifidobacterium|s__Bifidobacterium_breve|t__SGB17247
AsnicarF_2017__MV_FEI5_t3Q15__bin.12	AsnicarF_2017	MV_FEI5_t3Q15	MV_FEI5	MV_5	infant	1.3	ITA	west	kSGB	15333	9741	3058	k__Bacteria|p__Firmicutes|c__Clostridia|o__Clostridiales|f__Ruminococcaceae|g__Faecalibacterium|s__Faecalibacterium_prausnitzii|t__SGB15333
AsnicarF_2017__MV_FEI5_t3Q15__bin.13	AsnicarF_2017	MV_FEI5_t3Q15	MV_FEI5	MV_5	infant	1.3	ITA	west	kSGB	4874	3608	1449	k__Bacteria|p__Firmicutes|c__Clostridia|o__Clostridiales|f__Lachnospiraceae|g__Fusicatenibacter|s__Fusicatenibacter_saccharivorans|t__SGB4874
AsnicarF_2017__MV_FEI5_t3Q15__bin.14	AsnicarF_2017	MV_FEI5_t3Q15	MV_FEI5	MV_5	infant	1.3	ITA	west	kSGB	4828	3596	1449	k__Bacteria|p__Firmicutes|c__Clostridia|o__Clostridiales|f__Ruminococcaceae|g__Ruminococcus|s__Ruminococcus_sp_AM36_2AA|t__SGB4828
AsnicarF_2017__MV_FEI5_t3Q15__bin.15	AsnicarF_2017	MV_FEI5_t3Q15	MV_FEI5	MV_5	infant	1.3	ITA	west	kSGB	17244	10624	3150	k__Bacteria|p__Actinobacteria|c__Actinobacteria|o__Bifidobacteriales|f__Bifidobacteriaceae|g__Bifidobacterium|s__Bifidobacterium_adolescentis|t__SGB17244
AsnicarF_2017__MV_FEI5_t3Q15__bin.16	AsnicarF_2017	MV_FEI5_t3Q15	MV_FEI5	MV_5	infant	1.3	ITA	west	kSGB	17237	10624	3150	k__Bacteria|p__Actinobacteria|c__Actinobacteria|o__Bifidobacteriales|f__Bifidobacteriaceae|g__Bifidobacterium|s__Bifidobacterium_pseudocatenulatum|t__SGB17237
AsnicarF_2017__MV_FEI5_t3Q15__bin.17	AsnicarF_2017	MV_FEI5_t3Q15	MV_FEI5	MV_5	infant	1.3	ITA	west	kSGB	6806	4877	1833	k__Bacteria|p__Firmicutes|c__Erysipelotrichia|o__Erysipelotrichales|f__Erysipelotrichaceae|g__Holdemanella|s__Holdemanella_biformis|t__SGB6806
AsnicarF_2017__MV_FEI5_t3Q15__bin.2	AsnicarF_2017	MV_FEI5_t3Q15	MV_FEI5	MV_5	infant	1.3	ITA	west	kSGB	17256	10628	3150	k__Bacteria|p__Actinobacteria|c__Actinobacteria|o__Bifidobacteriales|f__Bifidobacteriaceae|g__Bifidobacterium|s__Bifidobacterium_bifidum|t__SGB17256
AsnicarF_2017__MV_FEI5_t3Q15__bin.20	AsnicarF_2017	MV_FEI5_t3Q15	MV_FEI5	MV_5	infant	1.3	ITA	west	kSGB	4285	3243	1336	k__Bacteria|p__Firmicutes|c__Clostridia|o__Clostridiales|f__Ruminococcaceae|g__Ruminococcus|s__Ruminococcus_bromii|t__SGB4285
AsnicarF_2017__MV_FEI5_t3Q15__bin.22	AsnicarF_2017	MV_FEI5_t3Q15	MV_FEI5	MV_5	infant	1.3	ITA	west	kSGB	15286	9728	3058	k__Bacteria|p__Firmicutes|c__Clostridia|o__Clostridiales|f__Ruminococcaceae|g__Subdoligranulum|s__Subdoligranulum_sp_APC924_74|t__SGB15286
AsnicarF_2017__MV_FEI5_t3Q15__bin.23	AsnicarF_2017	MV_FEI5_t3Q15	MV_FEI5	MV_5	infant	1.3	ITA	west	kSGB	15342	9741	3058	k__Bacteria|p__Firmicutes|c__Clostridia|o__Clostridiales|f__Ruminococcaceae|g__Faecalibacterium|s__Faecalibacterium_prausnitzii|t__SGB15342
AsnicarF_2017__MV_FEI5_t3Q15__bin.4	AsnicarF_2017	MV_FEI5_t3Q15	MV_FEI5	MV_5	infant	1.3	ITA	west	uSGB	5089	3746	1476	k__Bacteria|p__Firmicutes|c__Clostridia|o__Clostridiales|f__Lachnospiraceae|g__GGB3746|s__GGB3746_SGB5089|t__SGB5089
AsnicarF_2017__MV_FEI5_t3Q15__bin.6	AsnicarF_2017	MV_FEI5_t3Q15	MV_FEI5	MV_5	infant	1.3	ITA	west	kSGB	4844	3599	1449	k__Bacteria|p__Firmicutes|c__Clostridia|o__Clostridiales|f__Lachnospiraceae|g__Blautia|s__Blautia_wexlerae|t__SGB4844
AsnicarF_2017__MV_FEI5_t3Q15__bin.7	AsnicarF_2017	MV_FEI5_t3Q15	MV_FEI5	MV_5	infant	1.3	ITA	west	kSGB	8002	5671	1976	k__Bacteria|p__Firmicutes|c__Bacilli|o__Lactobacillales|f__Streptococcaceae|g__Streptococcus|s__Streptococcus_thermophilus|t__SGB8002
AsnicarF_2017__MV_FEI5_t3Q15__bin.8	AsnicarF_2017	MV_FEI5_t3Q15	MV_FEI5	MV_5	infant	1.3	ITA	west	kSGB	15316	9740	3058	k__Bacteria|p__Firmicutes|c__Clostridia|o__Clostridiales|f__Ruminococcaceae|g__Faecalibacterium|s__Faecalibacterium_prausnitzii|t__SGB15316
AsnicarF_2017__MV_FEM1_t1Q14__bin.1	AsnicarF_2017	MV_FEM1_t1Q14	MV_FEM1	MV_1	mother	NA	ITA	west	kSGB	2318	1686	673	k__Bacteria|p__Bacteroidetes|c__Bacteroidia|o__Bacteroidales|f__Rikenellaceae|g__Alistipes|s__Alistipes_putredinis|t__SGB2318
AsnicarF_2017__MV_FEM1_t1Q14__bin.10	AsnicarF_2017	MV_FEM1_t1Q14	MV_FEM1	MV_1	mother	NA	ITA	west	kSGB	15342	9741	3058	k__Bacteria|p__Firmicutes|c__Clostridia|o__Clostridiales|f__Ruminococcaceae|g__Faecalibacterium|s__Faecalibacterium_prausnitzii|t__SGB15342
AsnicarF_2017__MV_FEM1_t1Q14__bin.12	AsnicarF_2017	MV_FEM1_t1Q14	MV_FEM1	MV_1	mother	NA	ITA	west	kSGB	1644	1238	579	k__Bacteria|p__Bacteroidetes|c__Bacteroidia|o__Bacteroidales|f__Prevotellaceae|g__Prevotella|s__Prevotella_copri|t__SGB1644
AsnicarF_2017__MV_FEM1_t1Q14__bin.15	AsnicarF_2017	MV_FEM1_t1Q14	MV_FEM1	MV_1	mother	NA	ITA	west	kSGB	5767	4252	1703	k__Bacteria|p__Firmicutes|c__Negativicutes|o__Acidaminococcales|f__Acidaminococcaceae|g__Phascolarctobacterium|s__Phascolarctobacterium_succinatutens|t__SGB5767
AsnicarF_2017__MV_FEM1_t1Q14__bin.18	AsnicarF_2017	MV_FEM1_t1Q14	MV_FEM1	MV_1	mother	NA	ITA	west	kSGB	5736	4242	1702	k__Bacteria|p__Firmicutes|c__Negativicutes|o__Acidaminococcales|f__Acidaminococcaceae|g__Acidaminococcus|s__Acidaminococcus_intestini|t__SGB5736
AsnicarF_2017__MV_FEM1_t1Q14__bin.20	AsnicarF_2017	MV_FEM1_t1Q14	MV_FEM1	MV_1	mother	NA	ITA	west	kSGB	1814	1353	595	k__Bacteria|p__Bacteroidetes|c__Bacteroidia|o__Bacteroidales|f__Bacteroidales_unclassified|g__Phocaeicola|s__Phocaeicola_vulgatus|t__SGB1814
AsnicarF_2017__MV_FEM1_t1Q14__bin.22	AsnicarF_2017	MV_FEM1_t1Q14	MV_FEM1	MV_1	mother	NA	ITA	west	kSGB	4933	3638	1454	k__Bacteria|p__Firmicutes|c__Clostridia|o__Clostridiales|f__Lachnospiraceae|g__Lachnospiraceae_unclassified|s__Eubacterium_rectale|t__SGB4933
AsnicarF_2017__MV_FEM1_t1Q14__bin.4	AsnicarF_2017	MV_FEM1_t1Q14	MV_FEM1	MV_1	mother	NA	ITA	west	uSGB	4367	3304	1354	k__Bacteria|p__Firmicutes|c__CFGB1354|o__OFGB1354|f__FGB1354|g__GGB3304|s__GGB3304_SGB4367|t__SGB4367
AsnicarF_2017__MV_FEM1_t1Q14__bin.6	AsnicarF_2017	MV_FEM1_t1Q14	MV_FEM1	MV_1	mother	NA	ITA	west	uSGB	2230	1627	658	k__Bacteria|p__Bacteroidetes|c__CFGB658|o__OFGB658|f__FGB658|g__GGB1627|s__GGB1627_SGB2230|t__SGB2230
AsnicarF_2017__MV_FEM1_t1Q14__bin.8	AsnicarF_2017	MV_FEM1_t1Q14	MV_FEM1	MV_1	mother	NA	ITA	west	kSGB	5111	3757	1480	k__Bacteria|p__Firmicutes|c__Clostridia|o__Clostridiales|f__Clostridiaceae|g__Clostridium|s__Clostridium_sp_AF15_49|t__SGB5111
AsnicarF_2017__MV_FEM1_t1Q14__bin.9	AsnicarF_2017	MV_FEM1_t1Q14	MV_FEM1	MV_1	mother	NA	ITA	west	kSGB	1626	1238	579	k__Bacteria|p__Bacteroidetes|c__Bacteroidia|o__Bacteroidales|f__Prevotellaceae|g__Prevotella|s__Prevotella_copri|t__SGB1626
AsnicarF_2017__MV_FEM2_t1Q14__bin.1	AsnicarF_2017	MV_FEM2_t1Q14	MV_FEM2	MV_2	mother	NA	ITA	west	uSGB	9346	6612	2404	k__Bacteria|p__Proteobacteria|c__CFGB2404|o__OFGB2404|f__FGB2404|g__GGB6612|s__GGB6612_SGB9346|t__SGB9346
AsnicarF_2017__MV_FEM2_t1Q14__bin.11	AsnicarF_2017	MV_FEM2_t1Q14	MV_FEM2	MV_2	mother	NA	ITA	west	uSGB	2230	1627	658	k__Bacteria|p__Bacteroidetes|c__CFGB658|o__OFGB658|f__FGB658|g__GGB1627|s__GGB1627_SGB2230|t__SGB2230
AsnicarF_2017__MV_FEM2_t1Q14__bin.14	AsnicarF_2017	MV_FEM2_t1Q14	MV_FEM2	MV_2	mother	NA	ITA	west	uSGB	15369	9758	3068	k__Bacteria|p__Firmicutes|c__CFGB3068|o__OFGB3068|f__FGB3068|g__GGB9758|s__GGB9758_SGB15369|t__SGB15369
AsnicarF_2017__MV_FEM2_t1Q14__bin.16	AsnicarF_2017	MV_FEM2_t1Q14	MV_FEM2	MV_2	mother	NA	ITA	west	kSGB	5117	3759	1480	k__Bacteria|p__Firmicutes|c__Clostridia|o__Clostridiales|f__Lachnospiraceae|g__Coprococcus|s__Coprococcus_eutactus|t__SGB5117
AsnicarF_2017__MV_FEM2_t1Q14__bin.17	AsnicarF_2017	MV_FEM2_t1Q14	MV_FEM2	MV_2	mother	NA	ITA	west	kSGB	9223	6530	2382	k__Bacteria|p__Verrucomicrobia|c__Verrucomicrobiae|o__Verrucomicrobiales|f__Akkermansiaceae|g__Akkermansia|s__Akkermansia_sp_BIOML_A40|t__SGB9223
AsnicarF_2017__MV_FEM2_t1Q14__bin.18	AsnicarF_2017	MV_FEM2_t1Q14	MV_FEM2	MV_2	mother	NA	ITA	west	kSGB	2318	1686	673	k__Bacteria|p__Bacteroidetes|c__Bacteroidia|o__Bacteroidales|f__Rikenellaceae|g__Alistipes|s__Alistipes_putredinis|t__SGB2318
AsnicarF_2017__MV_FEM2_t1Q14__bin.19	AsnicarF_2017	MV_FEM2_t1Q14	MV_FEM2	MV_2	mother	NA	ITA	west	uSGB	4328	3278	1342	k__Bacteria|p__Firmicutes|c__Clostridia|o__Clostridiales|f__Eubacteriaceae|g__GGB3278|s__GGB3278_SGB4328|t__SGB4328
AsnicarF_2017__MV_FEM2_t1Q14__bin.2	AsnicarF_2017	MV_FEM2_t1Q14	MV_FEM2	MV_2	mother	NA	ITA	west	uSGB	1024	781	343	k__Bacteria|p__Firmicutes|c__CFGB343|o__OFGB343|f__FGB343|g__GGB781|s__GGB781_SGB1024|t__SGB1024
AsnicarF_2017__MV_FEM2_t1Q14__bin.20	AsnicarF_2017	MV_FEM2_t1Q14	MV_FEM2	MV_2	mother	NA	ITA	west	uSGB	15107	9636	3056	k__Bacteria|p__Firmicutes|c__Clostridia|o__Clostridiales|f__Ruminococcaceae|g__GGB9636|s__GGB9636_SGB15107|t__SGB15107
AsnicarF_2017__MV_FEM2_t1Q14__bin.24	AsnicarF_2017	MV_FEM2_t1Q14	MV_FEM2	MV_2	mother	NA	ITA	west	kSGB	5792	4258	1704	k__Bacteria|p__Firmicutes|c__Negativicutes|o__Acidaminococcales|f__Acidaminococcaceae|g__Phascolarctobacterium|s__Phascolarctobacterium_faecium|t__SGB5792
AsnicarF_2017__MV_FEM2_t1Q14__bin.25	AsnicarF_2017	MV_FEM2_t1Q14	MV_FEM2	MV_2	mother	NA	ITA	west	kSGB	1814	1353	595	k__Bacteria|p__Bacteroidetes|c__Bacteroidia|o__Bacteroidales|f__Bacteroidales_unclassified|g__Phocaeicola|s__Phocaeicola_vulgatus|t__SGB1814
AsnicarF_2017__MV_FEM2_t1Q14__bin.26	AsnicarF_2017	MV_FEM2_t1Q14	MV_FEM2	MV_2	mother	NA	ITA	west	kSGB	4938	3641	1454	k__Bacteria|p__Firmicutes|c__Clostridia|o__Clostridiales|f__Lachnospiraceae|g__Roseburia|s__Roseburia_sp_AF02_12|t__SGB4938
AsnicarF_2017__MV_FEM2_t1Q14__bin.29	AsnicarF_2017	MV_FEM2_t1Q14	MV_FEM2	MV_2	mother	NA	ITA	west	kSGB	5082	3742	1476	k__Bacteria|p__Firmicutes|c__Clostridia|o__Clostridiales|f__Lachnospiraceae|g__Lachnospira|s__Lachnospira_eligens|t__SGB5082
AsnicarF_2017__MV_FEM2_t1Q14__bin.30	AsnicarF_2017	MV_FEM2_t1Q14	MV_FEM2	MV_2	mother	NA	ITA	west	uSGB	17322	10667	3154	k__Bacteria|p__Proteobacteria|c__CFGB3154|o__OFGB3154|f__FGB3154|g__GGB10667|s__GGB10667_SGB17322|t__SGB17322
AsnicarF_2017__MV_FEM2_t1Q14__bin.31	AsnicarF_2017	MV_FEM2_t1Q14	MV_FEM2	MV_2	mother	NA	ITA	west	kSGB	714	534	222	k__Archaea|p__Euryarchaeota|c__Methanobacteria|o__Methanobacteriales|f__Methanobacteriaceae|g__Methanobrevibacter|s__Methanobrevibacter_smithii|t__SGB714
AsnicarF_2017__MV_FEM2_t1Q14__bin.32	AsnicarF_2017	MV_FEM2_t1Q14	MV_FEM2	MV_2	mother	NA	ITA	west	uSGB	14099	9161	2870	k__Bacteria|p__Firmicutes|c__CFGB2870|o__OFGB2870|f__FGB2870|g__GGB9161|s__GGB9161_SGB14099|t__SGB14099
AsnicarF_2017__MV_FEM2_t1Q14__bin.7	AsnicarF_2017	MV_FEM2_t1Q14	MV_FEM2	MV_2	mother	NA	ITA	west	kSGB	4914	3628	1451	k__Bacteria|p__Firmicutes|c__Clostridia|o__Clostridiales|f__Clostridiaceae|g__Clostridium|s__Clostridium_sp_AF34_10BH|t__SGB4914
AsnicarF_2017__MV_FEM2_t1Q14__bin.8	AsnicarF_2017	MV_FEM2_t1Q14	MV_FEM2	MV_2	mother	NA	ITA	west	kSGB	4644	3479	1420	k__Bacteria|p__Firmicutes|c__Clostridia|o__Clostridiales|f__Clostridiaceae|g__Clostridium|s__Clostridium_sp_AF36_4|t__SGB4644
AsnicarF_2017__MV_FEM3_t1Q14__bin.1	AsnicarF_2017	MV_FEM3_t1Q14	MV_FEM3	MV_3	mother	NA	ITA	west	uSGB	6478	4684	1776	k__Bacteria|p__Firmicutes|c__CFGB1776|o__OFGB1776|f__FGB1776|g__GGB4684|s__GGB4684_SGB6478|t__SGB6478
AsnicarF_2017__MV_FEM3_t1Q14__bin.13	AsnicarF_2017	MV_FEM3_t1Q14	MV_FEM3	MV_3	mother	NA	ITA	west	kSGB	2301	1676	673	k__Bacteria|p__Bacteroidetes|c__Bacteroidia|o__Bacteroidales|f__Rikenellaceae|g__Alistipes|s__Alistipes_finegoldii|t__SGB2301
AsnicarF_2017__MV_FEM3_t1Q14__bin.15	AsnicarF_2017	MV_FEM3_t1Q14	MV_FEM3	MV_3	mother	NA	ITA	west	kSGB	2326	1693	673	k__Bacteria|p__Bacteroidetes|c__Bacteroidia|o__Bacteroidales|f__Rikenellaceae|g__Alistipes|s__Alistipes_sp_AF17_16|t__SGB2326
AsnicarF_2017__MV_FEM3_t1Q14__bin.16	AsnicarF_2017	MV_FEM3_t1Q14	MV_FEM3	MV_3	mother	NA	ITA	west	uSGB	2321	1689	673	k__Bacteria|p__Bacteroidetes|c__Bacteroidia|o__Bacteroidales|f__Rikenellaceae|g__GGB1689|s__GGB1689_SGB2321|t__SGB2321
AsnicarF_2017__MV_FEM3_t1Q14__bin.19	AsnicarF_2017	MV_FEM3_t1Q14	MV_FEM3	MV_3	mother	NA	ITA	west	kSGB	4285	3243	1336	k__Bacteria|p__Firmicutes|c__Clostridia|o__Clostridiales|f__Ruminococcaceae|g__Ruminococcus|s__Ruminococcus_bromii|t__SGB4285
AsnicarF_2017__MV_FEM3_t1Q14__bin.2	AsnicarF_2017	MV_FEM3_t1Q14	MV_FEM3	MV_3	mother	NA	ITA	west	kSGB	2295	1675	673	k__Bacteria|p__Bacteroidetes|c__Bacteroidia|o__Bacteroidales|f__Rikenellaceae|g__Alistipes|s__Alistipes_shahii|t__SGB2295
AsnicarF_2017__MV_FEM3_t1Q14__bin.23	AsnicarF_2017	MV_FEM3_t1Q14	MV_FEM3	MV_3	mother	NA	ITA	west	kSGB	4198	3177	1326	k__Bacteria|p__Firmicutes|c__Clostridia|o__Clostridiales|f__Ruminococcaceae|g__Ruminococcaceae_unclassified|s__Eubacterium_siraeum|t__SGB4198
AsnicarF_2017__MV_FEM3_t1Q14__bin.24	AsnicarF_2017	MV_FEM3_t1Q14	MV_FEM3	MV_3	mother	NA	ITA	west	uSGB	15089	9632	3056	k__Bacteria|p__Firmicutes|c__Clostridia|o__Clostridiales|f__Ruminococcaceae|g__GGB9632|s__GGB9632_SGB15089|t__SGB15089
AsnicarF_2017__MV_FEM3_t1Q14__bin.28	AsnicarF_2017	MV_FEM3_t1Q14	MV_FEM3	MV_3	mother	NA	ITA	west	uSGB	14263	9302	2960	k__Bacteria|p__Firmicutes|c__CFGB2960|o__OFGB2960|f__FGB2960|g__GGB9302|s__GGB9302_SGB14263|t__SGB14263
AsnicarF_2017__MV_FEM3_t1Q14__bin.29	AsnicarF_2017	MV_FEM3_t1Q14	MV_FEM3	MV_3	mother	NA	ITA	west	uSGB	15233	9708	3056	k__Bacteria|p__Firmicutes|c__Clostridia|o__Clostridiales|f__Ruminococcaceae|g__Ruminococcaceae_unclassified|s__Ruminococcaceae_unclassified_SGB15233|t__SGB15233
AsnicarF_2017__MV_FEM3_t1Q14__bin.32	AsnicarF_2017	MV_FEM3_t1Q14	MV_FEM3	MV_3	mother	NA	ITA	west	kSGB	1949	1415	599	k__Bacteria|p__Bacteroidetes|c__Bacteroidia|o__Bacteroidales|f__Tannerellaceae|g__Parabacteroides|s__Parabacteroides_merdae|t__SGB1949
AsnicarF_2017__MV_FEM3_t1Q14__bin.33	AsnicarF_2017	MV_FEM3_t1Q14	MV_FEM3	MV_3	mother	NA	ITA	west	uSGB	4335	3281	1342	k__Bacteria|p__Firmicutes|c__Clostridia|o__Clostridiales|f__Eubacteriaceae|g__GGB3281|s__GGB3281_SGB4335|t__SGB4335
AsnicarF_2017__MV_FEM3_t1Q14__bin.6	AsnicarF_2017	MV_FEM3_t1Q14	MV_FEM3	MV_3	mother	NA	ITA	west	kSGB	714	534	222	k__Archaea|p__Euryarchaeota|c__Methanobacteria|o__Methanobacteriales|f__Methanobacteriaceae|g__Methanobrevibacter|s__Methanobrevibacter_smithii|t__SGB714
AsnicarF_2017__MV_FEM3_t1Q14__bin.8	AsnicarF_2017	MV_FEM3_t1Q14	MV_FEM3	MV_3	mother	NA	ITA	west	kSGB	1845	1369	595	k__Bacteria|p__Bacteroidetes|c__Bacteroidia|o__Bacteroidales|f__Bacteroidaceae|g__Bacteroides|s__Bacteroides_intestinalis|t__SGB1845
AsnicarF_2017__MV_FEM3_t1Q14__bin.9	AsnicarF_2017	MV_FEM3_t1Q14	MV_FEM3	MV_3	mother	NA	ITA	west	kSGB	1965	1426	605	k__Bacteria|p__Bacteroidetes|c__Bacteroidia|o__Bacteroidales|f__Barnesiellaceae|g__Barnesiella|s__Barnesiella_intestinihominis|t__SGB1965
AsnicarF_2017__MV_FEM4_t1Q14__bin.11	AsnicarF_2017	MV_FEM4_t1Q14	MV_FEM4	MV_4	mother	NA	ITA	west	kSGB	5792	4258	1704	k__Bacteria|p__Firmicutes|c__Negativicutes|o__Acidaminococcales|f__Acidaminococcaceae|g__Phascolarctobacterium|s__Phascolarctobacterium_faecium|t__SGB5792
AsnicarF_2017__MV_FEM4_t1Q14__bin.2	AsnicarF_2017	MV_FEM4_t1Q14	MV_FEM4	MV_4	mother	NA	ITA	west	kSGB	1626	1238	579	k__Bacteria|p__Bacteroidetes|c__Bacteroidia|o__Bacteroidales|f__Prevotellaceae|g__Prevotella|s__Prevotella_copri|t__SGB1626
AsnicarF_2017__MV_FEM4_t1Q14__bin.4	AsnicarF_2017	MV_FEM4_t1Q14	MV_FEM4	MV_4	mother	NA	ITA	west	kSGB	4914	3628	1451	k__Bacteria|p__Firmicutes|c__Clostridia|o__Clostridiales|f__Clostridiaceae|g__Clostridium|s__Clostridium_sp_AF34_10BH|t__SGB4914
AsnicarF_2017__MV_FEM4_t1Q14__bin.5	AsnicarF_2017	MV_FEM4_t1Q14	MV_FEM4	MV_4	mother	NA	ITA	west	kSGB	15316	9740	3058	k__Bacteria|p__Firmicutes|c__Clostridia|o__Clostridiales|f__Ruminococcaceae|g__Faecalibacterium|s__Faecalibacterium_prausnitzii|t__SGB15316
AsnicarF_2017__MV_FEM4_t1Q14__bin.6	AsnicarF_2017	MV_FEM4_t1Q14	MV_FEM4	MV_4	mother	NA	ITA	west	kSGB	1814	1353	595	k__Bacteria|p__Bacteroidetes|c__Bacteroidia|o__Bacteroidales|f__Bacteroidales_unclassified|g__Phocaeicola|s__Phocaeicola_vulgatus|t__SGB1814
AsnicarF_2017__MV_FEM4_t1Q14__bin.7	AsnicarF_2017	MV_FEM4_t1Q14	MV_FEM4	MV_4	mother	NA	ITA	west	kSGB	1798	1340	592	k__Bacteria|p__Bacteroidetes|c__Bacteroidia|o__Bacteroidales|f__Prevotellaceae|g__Paraprevotella|s__Paraprevotella_clara|t__SGB1798
AsnicarF_2017__MV_FEM4_t2Q15__bin.1	AsnicarF_2017	MV_FEM4_t2Q15	MV_FEM4	MV_4	mother	NA	ITA	west	kSGB	8002	5671	1976	k__Bacteria|p__Firmicutes|c__Bacilli|o__Lactobacillales|f__Streptococcaceae|g__Streptococcus|s__Streptococcus_thermophilus|t__SGB8002
AsnicarF_2017__MV_FEM4_t2Q15__bin.11	AsnicarF_2017	MV_FEM4_t2Q15	MV_FEM4	MV_4	mother	NA	ITA	west	kSGB	17248	10625	3150	k__Bacteria|p__Actinobacteria|c__Actinobacteria|o__Bifidobacteriales|f__Bifidobacteriaceae|g__Bifidobacterium|s__Bifidobacterium_longum|t__SGB17248
AsnicarF_2017__MV_FEM4_t2Q15__bin.12	AsnicarF_2017	MV_FEM4_t2Q15	MV_FEM4	MV_4	mother	NA	ITA	west	kSGB	5854	4289	1711	k__Bacteria|p__Firmicutes|c__Negativicutes|o__Veillonellales|f__Veillonellaceae|g__Megasphaera|s__Megasphaera_stantonii|t__SGB5854
AsnicarF_2017__MV_FEM4_t2Q15__bin.13	AsnicarF_2017	MV_FEM4_t2Q15	MV_FEM4	MV_4	mother	NA	ITA	west	kSGB	17237	10624	3150	k__Bacteria|p__Actinobacteria|c__Actinobacteria|o__Bifidobacteriales|f__Bifidobacteriaceae|g__Bifidobacterium|s__Bifidobacterium_pseudocatenulatum|t__SGB17237
AsnicarF_2017__MV_FEM4_t2Q15__bin.14	AsnicarF_2017	MV_FEM4_t2Q15	MV_FEM4	MV_4	mother	NA	ITA	west	uSGB	14861	9468	3005	k__Bacteria|p__Firmicutes|c__CFGB3005|o__OFGB3005|f__FGB3005|g__GGB9468|s__GGB9468_SGB14861|t__SGB14861
AsnicarF_2017__MV_FEM4_t2Q15__bin.15	AsnicarF_2017	MV_FEM4_t2Q15	MV_FEM4	MV_4	mother	NA	ITA	west	kSGB	15342	9741	3058	k__Bacteria|p__Firmicutes|c__Clostridia|o__Clostridiales|f__Ruminococcaceae|g__Faecalibacterium|s__Faecalibacterium_prausnitzii|t__SGB15342
AsnicarF_2017__MV_FEM4_t2Q15__bin.16	AsnicarF_2017	MV_FEM4_t2Q15	MV_FEM4	MV_4	mother	NA	ITA	west	kSGB	6962	4972	1875	k__Bacteria|p__Firmicutes|c__Negativicutes|o__Selenomonadales|f__Selenomonadaceae|g__Megamonas|s__Megamonas_funiformis|t__SGB6962
AsnicarF_2017__MV_FEM4_t2Q15__bin.17	AsnicarF_2017	MV_FEM4_t2Q15	MV_FEM4	MV_4	mother	NA	ITA	west	kSGB	1814	1353	595	k__Bacteria|p__Bacteroidetes|c__Bacteroidia|o__Bacteroidales|f__Bacteroidales_unclassified|g__Phocaeicola|s__Phocaeicola_vulgatus|t__SGB1814
AsnicarF_2017__MV_FEM4_t2Q15__bin.18	AsnicarF_2017	MV_FEM4_t2Q15	MV_FEM4	MV_4	mother	NA	ITA	west	kSGB	17244	10624	3150	k__Bacteria|p__Actinobacteria|c__Actinobacteria|o__Bifidobacteriales|f__Bifidobacteriaceae|g__Bifidobacterium|s__Bifidobacterium_adolescentis|t__SGB17244
AsnicarF_2017__MV_FEM4_t2Q15__bin.24	AsnicarF_2017	MV_FEM4_t2Q15	MV_FEM4	MV_4	mother	NA	ITA	west	uSGB	15291	9730	3058	k__Bacteria|p__Firmicutes|c__Clostridia|o__Clostridiales|f__Ruminococcaceae|g__GGB9730|s__GGB9730_SGB15291|t__SGB15291
AsnicarF_2017__MV_FEM4_t2Q15__bin.25	AsnicarF_2017	MV_FEM4_t2Q15	MV_FEM4	MV_4	mother	NA	ITA	west	uSGB	4367	3304	1354	k__Bacteria|p__Firmicutes|c__CFGB1354|o__OFGB1354|f__FGB1354|g__GGB3304|s__GGB3304_SGB4367|t__SGB4367
AsnicarF_2017__MV_FEM4_t2Q15__bin.27	AsnicarF_2017	MV_FEM4_t2Q15	MV_FEM4	MV_4	mother	NA	ITA	west	uSGB	15091	9633	3056	k__Bacteria|p__Firmicutes|c__Clostridia|o__Clostridiales|f__Ruminococcaceae|g__GGB9633|s__GGB9633_SGB15091|t__SGB15091
AsnicarF_2017__MV_FEM4_t2Q15__bin.28	AsnicarF_2017	MV_FEM4_t2Q15	MV_FEM4	MV_4	mother	NA	ITA	west	kSGB	2318	1686	673	k__Bacteria|p__Bacteroidetes|c__Bacteroidia|o__Bacteroidales|f__Rikenellaceae|g__Alistipes|s__Alistipes_putredinis|t__SGB2318
AsnicarF_2017__MV_FEM4_t2Q15__bin.29	AsnicarF_2017	MV_FEM4_t2Q15	MV_FEM4	MV_4	mother	NA	ITA	west	kSGB	17256	10628	3150	k__Bacteria|p__Actinobacteria|c__Actinobacteria|o__Bifidobacteriales|f__Bifidobacteriaceae|g__Bifidobacterium|s__Bifidobacterium_bifidum|t__SGB17256
AsnicarF_2017__MV_FEM4_t2Q15__bin.30	AsnicarF_2017	MV_FEM4_t2Q15	MV_FEM4	MV_4	mother	NA	ITA	west	kSGB	1626	1238	579	k__Bacteria|p__Bacteroidetes|c__Bacteroidia|o__Bacteroidales|f__Prevotellaceae|g__Prevotella|s__Prevotella_copri|t__SGB1626
AsnicarF_2017__MV_FEM4_t2Q15__bin.4	AsnicarF_2017	MV_FEM4_t2Q15	MV_FEM4	MV_4	mother	NA	ITA	west	kSGB	14507	9395	2991	k__Bacteria|p__Actinobacteria|c__Coriobacteriia|o__Coriobacteriales|f__Coriobacteriaceae|g__Collinsella|s__Collinsella_sp_AF02_46_1|t__SGB14507
AsnicarF_2017__MV_FEM4_t2Q15__bin.5	AsnicarF_2017	MV_FEM4_t2Q15	MV_FEM4	MV_4	mother	NA	ITA	west	kSGB	4540	3421	1413	k__Bacteria|p__Firmicutes|c__Clostridia|o__Clostridiales|f__Lachnospiraceae|g__Anaerostipes|s__Anaerostipes_hadrus|t__SGB4540
AsnicarF_2017__MV_FEM4_t2Q15__bin.6	AsnicarF_2017	MV_FEM4_t2Q15	MV_FEM4	MV_4	mother	NA	ITA	west	kSGB	4933	3638	1454	k__Bacteria|p__Firmicutes|c__Clostridia|o__Clostridiales|f__Lachnospiraceae|g__Lachnospiraceae_unclassified|s__Eubacterium_rectale|t__SGB4933
AsnicarF_2017__MV_FEM4_t2Q15__bin.8	AsnicarF_2017	MV_FEM4_t2Q15	MV_FEM4	MV_4	mother	NA	ITA	west	kSGB	4874	3608	1449	k__Bacteria|p__Firmicutes|c__Clostridia|o__Clostridiales|f__Lachnospiraceae|g__Fusicatenibacter|s__Fusicatenibacter_saccharivorans|t__SGB4874
AsnicarF_2017__MV_FEM5_t1Q14__bin.11	AsnicarF_2017	MV_FEM5_t1Q14	MV_FEM5	MV_5	mother	NA	ITA	west	uSGB	15091	9633	3056	k__Bacteria|p__Firmicutes|c__Clostridia|o__Clostridiales|f__Ruminococcaceae|g__GGB9633|s__GGB9633_SGB15091|t__SGB15091
AsnicarF_2017__MV_FEM5_t1Q14__bin.14	AsnicarF_2017	MV_FEM5_t1Q14	MV_FEM5	MV_5	mother	NA	ITA	west	uSGB	4290	3244	1336	k__Bacteria|p__Firmicutes|c__Clostridia|o__Clostridiales|f__Eubacteriaceae|g__Eubacterium|s__Eubacterium_SGB4290|t__SGB4290
AsnicarF_2017__MV_FEM5_t1Q14__bin.15	AsnicarF_2017	MV_FEM5_t1Q14	MV_FEM5	MV_5	mother	NA	ITA	west	uSGB	14311	9345	2984	k__Bacteria|p__Firmicutes|c__CFGB2984|o__OFGB2984|f__FGB2984|g__GGB9345|s__GGB9345_SGB14311|t__SGB14311
AsnicarF_2017__MV_FEM5_t1Q14__bin.17	AsnicarF_2017	MV_FEM5_t1Q14	MV_FEM5	MV_5	mother	NA	ITA	west	kSGB	4874	3608	1449	k__Bacteria|p__Firmicutes|c__Clostridia|o__Clostridiales|f__Lachnospiraceae|g__Fusicatenibacter|s__Fusicatenibacter_saccharivorans|t__SGB4874
AsnicarF_2017__MV_FEM5_t1Q14__bin.2	AsnicarF_2017	MV_FEM5_t1Q14	MV_FEM5	MV_5	mother	NA	ITA	west	uSGB	14313	9347	2984	k__Bacteria|p__Firmicutes|c__CFGB2984|o__OFGB2984|f__FGB2984|g__GGB9347|s__GGB9347_SGB14313|t__SGB14313
AsnicarF_2017__MV_FEM5_t1Q14__bin.23	AsnicarF_2017	MV_FEM5_t1Q14	MV_FEM5	MV_5	mother	NA	ITA	west	kSGB	4644	3479	1420	k__Bacteria|p__Firmicutes|c__Clostridia|o__Clostridiales|f__Clostridiaceae|g__Clostridium|s__Clostridium_sp_AF36_4|t__SGB4644
AsnicarF_2017__MV_FEM5_t1Q14__bin.24	AsnicarF_2017	MV_FEM5_t1Q14	MV_FEM5	MV_5	mother	NA	ITA	west	kSGB	5090	3747	1477	k__Bacteria|p__Firmicutes|c__Clostridia|o__Clostridiales|f__Clostridiales_unclassified|g__Clostridiales_unclassified|s__Clostridiales_bacterium_KLE1615|t__SGB5090
AsnicarF_2017__MV_FEM5_t1Q14__bin.29	AsnicarF_2017	MV_FEM5_t1Q14	MV_FEM5	MV_5	mother	NA	ITA	west	kSGB	9226	6531	2382	k__Bacteria|p__Verrucomicrobia|c__Verrucomicrobiae|o__Verrucomicrobiales|f__Akkermansiaceae|g__Akkermansia|s__Akkermansia_muciniphila|t__SGB9226
AsnicarF_2017__MV_FEM5_t1Q14__bin.31	AsnicarF_2017	MV_FEM5_t1Q14	MV_FEM5	MV_5	mother	NA	ITA	west	kSGB	5117	3759	1480	k__Bacteria|p__Firmicutes|c__Clostridia|o__Clostridiales|f__Lachnospiraceae|g__Coprococcus|s__Coprococcus_eutactus|t__SGB5117
AsnicarF_2017__MV_FEM5_t1Q14__bin.38	AsnicarF_2017	MV_FEM5_t1Q14	MV_FEM5	MV_5	mother	NA	ITA	west	kSGB	4933	3638	1454	k__Bacteria|p__Firmicutes|c__Clostridia|o__Clostridiales|f__Lachnospiraceae|g__Lachnospiraceae_unclassified|s__Eubacterium_rectale|t__SGB4933
AsnicarF_2017__MV_FEM5_t1Q14__bin.4	AsnicarF_2017	MV_FEM5_t1Q14	MV_FEM5	MV_5	mother	NA	ITA	west	uSGB	14861	9468	3005	k__Bacteria|p__Firmicutes|c__CFGB3005|o__OFGB3005|f__FGB3005|g__GGB9468|s__GGB9468_SGB14861|t__SGB14861
AsnicarF_2017__MV_FEM5_t1Q14__bin.42	AsnicarF_2017	MV_FEM5_t1Q14	MV_FEM5	MV_5	mother	NA	ITA	west	uSGB	4373	3306	1355	k__Bacteria|p__Firmicutes|c__CFGB1355|o__OFGB1355|f__FGB1355|g__GGB3306|s__GGB3306_SGB4373|t__SGB4373
AsnicarF_2017__MV_FEM5_t1Q14__bin.43	AsnicarF_2017	MV_FEM5_t1Q14	MV_FEM5	MV_5	mother	NA	ITA	west	kSGB	15333	9741	3058	k__Bacteria|p__Firmicutes|c__Clostridia|o__Clostridiales|f__Ruminococcaceae|g__Faecalibacterium|s__Faecalibacterium_prausnitzii|t__SGB15333
AsnicarF_2017__MV_FEM5_t1Q14__bin.46	AsnicarF_2017	MV_FEM5_t1Q14	MV_FEM5	MV_5	mother	NA	ITA	west	kSGB	5825	4274	1707	k__Bacteria|p__Firmicutes|c__Negativicutes|o__Veillonellales|f__Veillonellaceae|g__Dialister|s__Dialister_invisus|t__SGB5825
AsnicarF_2017__MV_FEM5_t1Q14__bin.5	AsnicarF_2017	MV_FEM5_t1Q14	MV_FEM5	MV_5	mother	NA	ITA	west	uSGB	4425	3345	1369	k__Bacteria|p__Firmicutes|c__Clostridia|o__Clostridiales|f__Ruminococcaceae|g__GGB3345|s__GGB3345_SGB4425|t__SGB4425
AsnicarF_2017__MV_FEM5_t3Q15__bin.11	AsnicarF_2017	MV_FEM5_t3Q15	MV_FEM5	MV_5	mother	NA	ITA	west	kSGB	5082	3742	1476	k__Bacteria|p__Firmicutes|c__Clostridia|o__Clostridiales|f__Lachnospiraceae|g__Lachnospira|s__Lachnospira_eligens|t__SGB5082
AsnicarF_2017__MV_FEM5_t3Q15__bin.12	AsnicarF_2017	MV_FEM5_t3Q15	MV_FEM5	MV_5	mother	NA	ITA	west	uSGB	14313	9347	2984	k__Bacteria|p__Firmicutes|c__CFGB2984|o__OFGB2984|f__FGB2984|g__GGB9347|s__GGB9347_SGB14313|t__SGB14313
AsnicarF_2017__MV_FEM5_t3Q15__bin.13	AsnicarF_2017	MV_FEM5_t3Q15	MV_FEM5	MV_5	mother	NA	ITA	west	kSGB	15286	9728	3058	k__Bacteria|p__Firmicutes|c__Clostridia|o__Clostridiales|f__Ruminococcaceae|g__Subdoligranulum|s__Subdoligranulum_sp_APC924_74|t__SGB15286
AsnicarF_2017__MV_FEM5_t3Q15__bin.15	AsnicarF_2017	MV_FEM5_t3Q15	MV_FEM5	MV_5	mother	NA	ITA	west	uSGB	2313	1681	673	k__Bacteria|p__Bacteroidetes|c__Bacteroidia|o__Bacteroidales|f__Rikenellaceae|g__GGB1681|s__GGB1681_SGB2313|t__SGB2313
AsnicarF_2017__MV_FEM5_t3Q15__bin.18	AsnicarF_2017	MV_FEM5_t3Q15	MV_FEM5	MV_5	mother	NA	ITA	west	kSGB	4933	3638	1454	k__Bacteria|p__Firmicutes|c__Clostridia|o__Clostridiales|f__Lachnospiraceae|g__Lachnospiraceae_unclassified|s__Eubacterium_rectale|t__SGB4933
AsnicarF_2017__MV_FEM5_t3Q15__bin.22	AsnicarF_2017	MV_FEM5_t3Q15	MV_FEM5	MV_5	mother	NA	ITA	west	kSGB	6806	4877	1833	k__Bacteria|p__Firmicutes|c__Erysipelotrichia|o__Erysipelotrichales|f__Erysipelotrichaceae|g__Holdemanella|s__Holdemanella_biformis|t__SGB6806
AsnicarF_2017__MV_FEM5_t3Q15__bin.24	AsnicarF_2017	MV_FEM5_t3Q15	MV_FEM5	MV_5	mother	NA	ITA	west	uSGB	13976	9059	2833	k__Bacteria|p__Firmicutes|c__CFGB2833|o__OFGB2833|f__FGB2833|g__GGB9059|s__GGB9059_SGB13976|t__SGB13976
AsnicarF_2017__MV_FEM5_t3Q15__bin.28	AsnicarF_2017	MV_FEM5_t3Q15	MV_FEM5	MV_5	mother	NA	ITA	west	kSGB	4422	3342	1369	k__Bacteria|p__Firmicutes|c__Clostridia|o__Clostridiales|f__Ruminococcaceae|g__Ruminococcus|s__Ruminococcus_callidus|t__SGB4422
AsnicarF_2017__MV_FEM5_t3Q15__bin.3	AsnicarF_2017	MV_FEM5_t3Q15	MV_FEM5	MV_5	mother	NA	ITA	west	kSGB	1899	1390	595	k__Bacteria|p__Bacteroidetes|c__Bacteroidia|o__Bacteroidales|f__Bacteroidales_unclassified|g__Phocaeicola|s__Phocaeicola_plebeius|t__SGB1899
AsnicarF_2017__MV_FEM5_t3Q15__bin.31	AsnicarF_2017	MV_FEM5_t3Q15	MV_FEM5	MV_5	mother	NA	ITA	west	kSGB	5117	3759	1480	k__Bacteria|p__Firmicutes|c__Clostridia|o__Clostridiales|f__Lachnospiraceae|g__Coprococcus|s__Coprococcus_eutactus|t__SGB5117
AsnicarF_2017__MV_FEM5_t3Q15__bin.32	AsnicarF_2017	MV_FEM5_t3Q15	MV_FEM5	MV_5	mother	NA	ITA	west	kSGB	1626	1238	579	k__Bacteria|p__Bacteroidetes|c__Bacteroidia|o__Bacteroidales|f__Prevotellaceae|g__Prevotella|s__Prevotella_copri|t__SGB1626
AsnicarF_2017__MV_FEM5_t3Q15__bin.33	AsnicarF_2017	MV_FEM5_t3Q15	MV_FEM5	MV_5	mother	NA	ITA	west	kSGB	1949	1415	599	k__Bacteria|p__Bacteroidetes|c__Bacteroidia|o__Bacteroidales|f__Tannerellaceae|g__Parabacteroides|s__Parabacteroides_merdae|t__SGB1949
AsnicarF_2017__MV_FEM5_t3Q15__bin.34	AsnicarF_2017	MV_FEM5_t3Q15	MV_FEM5	MV_5	mother	NA	ITA	west	uSGB	14332	9357	2987	k__Bacteria|p__Firmicutes|c__CFGB2987|o__OFGB2987|f__FGB2987|g__GGB9357|s__GGB9357_SGB14332|t__SGB14332
AsnicarF_2017__MV_FEM5_t3Q15__bin.36	AsnicarF_2017	MV_FEM5_t3Q15	MV_FEM5	MV_5	mother	NA	ITA	west	kSGB	9226	6531	2382	k__Bacteria|p__Verrucomicrobia|c__Verrucomicrobiae|o__Verrucomicrobiales|f__Akkermansiaceae|g__Akkermansia|s__Akkermansia_muciniphila|t__SGB9226
AsnicarF_2017__MV_FEM5_t3Q15__bin.38	AsnicarF_2017	MV_FEM5_t3Q15	MV_FEM5	MV_5	mother	NA	ITA	west	kSGB	4285	3243	1336	k__Bacteria|p__Firmicutes|c__Clostridia|o__Clostridiales|f__Ruminococcaceae|g__Ruminococcus|s__Ruminococcus_bromii|t__SGB4285
AsnicarF_2017__MV_FEM5_t3Q15__bin.39	AsnicarF_2017	MV_FEM5_t3Q15	MV_FEM5	MV_5	mother	NA	ITA	west	kSGB	4280	3240	1336	k__Bacteria|p__Firmicutes|c__Clostridia|o__Clostridiales|f__Ruminococcaceae|g__Pseudoruminococcus|s__Pseudoruminococcus_massiliensis|t__SGB4280
AsnicarF_2017__MV_FEM5_t3Q15__bin.4	AsnicarF_2017	MV_FEM5_t3Q15	MV_FEM5	MV_5	mother	NA	ITA	west	kSGB	4198	3177	1326	k__Bacteria|p__Firmicutes|c__Clostridia|o__Clostridiales|f__Ruminococcaceae|g__Ruminococcaceae_unclassified|s__Eubacterium_siraeum|t__SGB4198
BackhedF_2015__SID1_12M__bin.11	BackhedF_2015	SID1_12M	SID1	SID1	infant	1.035	SWE	west	kSGB	1872	1376	595	k__Bacteria|p__Bacteroidetes|c__Bacteroidia|o__Bacteroidales|f__Bacteroidaceae|g__Bacteroides|s__Bacteroides_ovatus|t__SGB1872
BackhedF_2015__SID1_12M__bin.12	BackhedF_2015	SID1_12M	SID1	SID1	infant	1.035	SWE	west	kSGB	4760	3558	1442	k__Bacteria|p__Firmicutes|c__Clostridia|o__Clostridiales|f__Lachnospiraceae|g__Enterocloster|s__Enterocloster_clostridioformis|t__SGB4760
BackhedF_2015__SID1_12M__bin.13	BackhedF_2015	SID1_12M	SID1	SID1	infant	1.035	SWE	west	kSGB	4584	3438	1414	k__Bacteria|p__Firmicutes|c__Clostridia|o__Clostridiales|f__Lachnospiraceae|g__Mediterraneibacter|s__Ruminococcus_gnavus|t__SGB4584
BackhedF_2015__SID1_12M__bin.14	BackhedF_2015	SID1_12M	SID1	SID1	infant	1.035	SWE	west	kSGB	17237	10624	3150	k__Bacteria|p__Actinobacteria|c__Actinobacteria|o__Bifidobacteriales|f__Bifidobacteriaceae|g__Bifidobacterium|s__Bifidobacterium_pseudocatenulatum|t__SGB17237
BackhedF_2015__SID1_12M__bin.16	BackhedF_2015	SID1_12M	SID1	SID1	infant	1.035	SWE	west	kSGB	1836	1366	595	k__Bacteria|p__Bacteroidetes|c__Bacteroidia|o__Bacteroidales|f__Bacteroidaceae|g__Bacteroides|s__Bacteroides_uniformis|t__SGB1836
BackhedF_2015__SID1_12M__bin.17	BackhedF_2015	SID1_12M	SID1	SID1	infant	1.035	SWE	west	kSGB	1855	1371	595	k__Bacteria|p__Bacteroidetes|c__Bacteroidia|o__Bacteroidales|f__Bacteroidaceae|g__Bacteroides|s__Bacteroides_fragilis|t__SGB1855
BackhedF_2015__SID1_12M__bin.18	BackhedF_2015	SID1_12M	SID1	SID1	infant	1.035	SWE	west	kSGB	10068	6985	2483	k__Bacteria|p__Proteobacteria|c__Gammaproteobacteria|o__Enterobacterales|f__Enterobacteriaceae|g__Escherichia|s__Escherichia_coli|t__SGB10068
BackhedF_2015__SID1_12M__bin.20	BackhedF_2015	SID1_12M	SID1	SID1	infant	1.035	SWE	west	kSGB	4540	3421	1413	k__Bacteria|p__Firmicutes|c__Clostridia|o__Clostridiales|f__Lachnospiraceae|g__Anaerostipes|s__Anaerostipes_hadrus|t__SGB4540
BackhedF_2015__SID1_12M__bin.21	BackhedF_2015	SID1_12M	SID1	SID1	infant	1.035	SWE	west	kSGB	4540	3421	1413	k__Bacteria|p__Firmicutes|c__Clostridia|o__Clostridiales|f__Lachnospiraceae|g__Anaerostipes|s__Anaerostipes_hadrus|t__SGB4540
BackhedF_2015__SID1_12M__bin.24	BackhedF_2015	SID1_12M	SID1	SID1	infant	1.035	SWE	west	kSGB	9272	6563	2398	k__Bacteria|p__Proteobacteria|c__Betaproteobacteria|o__Burkholderiales|f__Sutterellaceae|g__Mesosutterella|s__Mesosutterella_multiformis|t__SGB9272
BackhedF_2015__SID1_12M__bin.25	BackhedF_2015	SID1_12M	SID1	SID1	infant	1.035	SWE	west	kSGB	15316	9740	3058	k__Bacteria|p__Firmicutes|c__Clostridia|o__Clostridiales|f__Ruminococcaceae|g__Faecalibacterium|s__Faecalibacterium_prausnitzii|t__SGB15316
BackhedF_2015__SID1_12M__bin.26	BackhedF_2015	SID1_12M	SID1	SID1	infant	1.035	SWE	west	uSGB	9347	6613	2404	k__Bacteria|p__Proteobacteria|c__CFGB2404|o__OFGB2404|f__FGB2404|g__GGB6613|s__GGB6613_SGB9347|t__SGB9347
BackhedF_2015__SID1_12M__bin.3	BackhedF_2015	SID1_12M	SID1	SID1	infant	1.035	SWE	west	uSGB	4798	3582	1447	k__Bacteria|p__Firmicutes|c__Clostridia|o__Clostridiales|f__Lachnospiraceae|g__GGB3582|s__GGB3582_SGB4798|t__SGB4798
BackhedF_2015__SID1_12M__bin.31	BackhedF_2015	SID1_12M	SID1	SID1	infant	1.035	SWE	west	kSGB	4588	3439	1414	k__Bacteria|p__Firmicutes|c__Clostridia|o__Clostridiales|f__Lachnospiraceae|g__Tyzzerella|s__Tyzzerella_nexilis|t__SGB4588
BackhedF_2015__SID1_12M__bin.5	BackhedF_2015	SID1_12M	SID1	SID1	infant	1.035	SWE	west	kSGB	4037	3040	1254	k__Bacteria|p__Firmicutes|c__Erysipelotrichia|o__Erysipelotrichales|f__Erysipelotrichaceae|g__Erysipelatoclostridium|s__Clostridium_innocuum|t__SGB4037
BackhedF_2015__SID1_12M__bin.8	BackhedF_2015	SID1_12M	SID1	SID1	infant	1.035	SWE	west	kSGB	17237	10624	3150	k__Bacteria|p__Actinobacteria|c__Actinobacteria|o__Bifidobacteriales|f__Bifidobacteriaceae|g__Bifidobacterium|s__Bifidobacterium_pseudocatenulatum|t__SGB17237
BackhedF_2015__SID1_4M__bin.1	BackhedF_2015	SID1_4M	SID1	SID1	infant	0.312	SWE	west	kSGB	6744	4854	1831	k__Bacteria|p__Firmicutes|c__Erysipelotrichia|o__Erysipelotrichales|f__Erysipelotrichaceae|g__Erysipelatoclostridium|s__Erysipelatoclostridium_ramosum|t__SGB6744
BackhedF_2015__SID1_4M__bin.10	BackhedF_2015	SID1_4M	SID1	SID1	infant	0.312	SWE	west	kSGB	4584	3438	1414	k__Bacteria|p__Firmicutes|c__Clostridia|o__Clostridiales|f__Lachnospiraceae|g__Mediterraneibacter|s__Ruminococcus_gnavus|t__SGB4584
BackhedF_2015__SID1_4M__bin.13	BackhedF_2015	SID1_4M	SID1	SID1	infant	0.312	SWE	west	kSGB	17237	10624	3150	k__Bacteria|p__Actinobacteria|c__Actinobacteria|o__Bifidobacteriales|f__Bifidobacteriaceae|g__Bifidobacterium|s__Bifidobacterium_pseudocatenulatum|t__SGB17237
BackhedF_2015__SID1_4M__bin.14	BackhedF_2015	SID1_4M	SID1	SID1	infant	0.312	SWE	west	kSGB	1872	1376	595	k__Bacteria|p__Bacteroidetes|c__Bacteroidia|o__Bacteroidales|f__Bacteroidaceae|g__Bacteroides|s__Bacteroides_ovatus|t__SGB1872
BackhedF_2015__SID1_4M__bin.15	BackhedF_2015	SID1_4M	SID1	SID1	infant	0.312	SWE	west	kSGB	1815	1353	595	k__Bacteria|p__Bacteroidetes|c__Bacteroidia|o__Bacteroidales|f__Bacteroidales_unclassified|g__Phocaeicola|s__Phocaeicola_dorei|t__SGB1815
BackhedF_2015__SID1_4M__bin.16	BackhedF_2015	SID1_4M	SID1	SID1	infant	0.312	SWE	west	uSGB	14504	9395	2991	k__Bacteria|p__Actinobacteria|c__Coriobacteriia|o__Coriobacteriales|f__Coriobacteriaceae|g__Collinsella|s__Collinsella_SGB14504|t__SGB14504
BackhedF_2015__SID1_4M__bin.17	BackhedF_2015	SID1_4M	SID1	SID1	infant	0.312	SWE	west	kSGB	5792	4258	1704	k__Bacteria|p__Firmicutes|c__Negativicutes|o__Acidaminococcales|f__Acidaminococcaceae|g__Phascolarctobacterium|s__Phascolarctobacterium_faecium|t__SGB5792
BackhedF_2015__SID1_4M__bin.18	BackhedF_2015	SID1_4M	SID1	SID1	infant	0.312	SWE	west	kSGB	1934	1409	599	k__Bacteria|p__Bacteroidetes|c__Bacteroidia|o__Bacteroidales|f__Tannerellaceae|g__Parabacteroides|s__Parabacteroides_distasonis|t__SGB1934
BackhedF_2015__SID1_4M__bin.2	BackhedF_2015	SID1_4M	SID1	SID1	infant	0.312	SWE	west	kSGB	7142	5105	1912	k__Bacteria|p__Firmicutes|c__Bacilli|o__Lactobacillales|f__Lactobacillaceae|g__Lactobacillus|s__Lactobacillus_paracasei|t__SGB7142
BackhedF_2015__SID1_4M__bin.20	BackhedF_2015	SID1_4M	SID1	SID1	infant	0.312	SWE	west	kSGB	17248	10625	3150	k__Bacteria|p__Actinobacteria|c__Actinobacteria|o__Bifidobacteriales|f__Bifidobacteriaceae|g__Bifidobacterium|s__Bifidobacterium_longum|t__SGB17248
BackhedF_2015__SID1_4M__bin.21	BackhedF_2015	SID1_4M	SID1	SID1	infant	0.312	SWE	west	kSGB	10068	6985	2483	k__Bacteria|p__Proteobacteria|c__Gammaproteobacteria|o__Enterobacterales|f__Enterobacteriaceae|g__Escherichia|s__Escherichia_coli|t__SGB10068
BackhedF_2015__SID1_4M__bin.4	BackhedF_2015	SID1_4M	SID1	SID1	infant	0.312	SWE	west	kSGB	7930	5624	1975	k__Bacteria|p__Firmicutes|c__Bacilli|o__Lactobacillales|f__Enterococcaceae|g__Enterococcus|s__Enterococcus_raffinosus|t__SGB7930
BackhedF_2015__SID1_4M__bin.5	BackhedF_2015	SID1_4M	SID1	SID1	infant	0.312	SWE	west	kSGB	6140	4455	1753	k__Bacteria|p__Firmicutes|c__Clostridia|o__Clostridiales|f__Peptostreptococcaceae|g__Intestinibacter|s__Intestinibacter_bartlettii|t__SGB6140
BackhedF_2015__SID1_4M__bin.6	BackhedF_2015	SID1_4M	SID1	SID1	infant	0.312	SWE	west	kSGB	1949	1415	599	k__Bacteria|p__Bacteroidetes|c__Bacteroidia|o__Bacteroidales|f__Tannerellaceae|g__Parabacteroides|s__Parabacteroides_merdae|t__SGB1949
BackhedF_2015__SID1_4M__bin.7	BackhedF_2015	SID1_4M	SID1	SID1	infant	0.312	SWE	west	uSGB	15480	9833	3082	k__Bacteria|p__Actinobacteria|c__Actinobacteria|o__Actinomycetales|f__Actinomycetaceae|g__Varibaculum|s__Varibaculum_SGB15480|t__SGB15480
BackhedF_2015__SID1_4M__bin.8	BackhedF_2015	SID1_4M	SID1	SID1	infant	0.312	SWE	west	kSGB	1855	1371	595	k__Bacteria|p__Bacteroidetes|c__Bacteroidia|o__Bacteroidales|f__Bacteroidaceae|g__Bacteroides|s__Bacteroides_fragilis|t__SGB1855
BackhedF_2015__SID1_4M__bin.9	BackhedF_2015	SID1_4M	SID1	SID1	infant	0.312	SWE	west	kSGB	9228	6531	2382	k__Bacteria|p__Verrucomicrobia|c__Verrucomicrobiae|o__Verrucomicrobiales|f__Akkermansiaceae|g__Akkermansia|s__Akkermansia_muciniphila|t__SGB9228
BackhedF_2015__SID1_B__bin.1	BackhedF_2015	SID1_B	SID1	SID1	infant	0.011	SWE	west	kSGB	4584	3438	1414	k__Bacteria|p__Firmicutes|c__Clostridia|o__Clostridiales|f__Lachnospiraceae|g__Mediterraneibacter|s__Ruminococcus_gnavus|t__SGB4584
BackhedF_2015__SID1_B__bin.10	BackhedF_2015	SID1_B	SID1	SID1	infant	0.011	SWE	west	kSGB	1872	1376	595	k__Bacteria|p__Bacteroidetes|c__Bacteroidia|o__Bacteroidales|f__Bacteroidaceae|g__Bacteroides|s__Bacteroides_ovatus|t__SGB1872
BackhedF_2015__SID1_B__bin.11	BackhedF_2015	SID1_B	SID1	SID1	infant	0.011	SWE	west	kSGB	1815	1353	595	k__Bacteria|p__Bacteroidetes|c__Bacteroidia|o__Bacteroidales|f__Bacteroidales_unclassified|g__Phocaeicola|s__Phocaeicola_dorei|t__SGB1815
BackhedF_2015__SID1_B__bin.12	BackhedF_2015	SID1_B	SID1	SID1	infant	0.011	SWE	west	uSGB	14504	9395	2991	k__Bacteria|p__Actinobacteria|c__Coriobacteriia|o__Coriobacteriales|f__Coriobacteriaceae|g__Collinsella|s__Collinsella_SGB14504|t__SGB14504
BackhedF_2015__SID1_B__bin.14	BackhedF_2015	SID1_B	SID1	SID1	infant	0.011	SWE	west	kSGB	1836	1366	595	k__Bacteria|p__Bacteroidetes|c__Bacteroidia|o__Bacteroidales|f__Bacteroidaceae|g__Bacteroides|s__Bacteroides_uniformis|t__SGB1836
BackhedF_2015__SID1_B__bin.15	BackhedF_2015	SID1_B	SID1	SID1	infant	0.011	SWE	west	kSGB	1855	1371	595	k__Bacteria|p__Bacteroidetes|c__Bacteroidia|o__Bacteroidales|f__Bacteroidaceae|g__Bacteroides|s__Bacteroides_fragilis|t__SGB1855
BackhedF_2015__SID1_B__bin.2	BackhedF_2015	SID1_B	SID1	SID1	infant	0.011	SWE	west	kSGB	10068	6985	2483	k__Bacteria|p__Proteobacteria|c__Gammaproteobacteria|o__Enterobacterales|f__Enterobacteriaceae|g__Escherichia|s__Escherichia_coli|t__SGB10068
BackhedF_2015__SID1_B__bin.3	BackhedF_2015	SID1_B	SID1	SID1	infant	0.011	SWE	west	kSGB	17248	10625	3150	k__Bacteria|p__Actinobacteria|c__Actinobacteria|o__Bifidobacteriales|f__Bifidobacteriaceae|g__Bifidobacterium|s__Bifidobacterium_longum|t__SGB17248
BackhedF_2015__SID1_B__bin.4	BackhedF_2015	SID1_B	SID1	SID1	infant	0.011	SWE	west	kSGB	17237	10624	3150	k__Bacteria|p__Actinobacteria|c__Actinobacteria|o__Bifidobacteriales|f__Bifidobacteriaceae|g__Bifidobacterium|s__Bifidobacterium_pseudocatenulatum|t__SGB17237
BackhedF_2015__SID1_B__bin.6	BackhedF_2015	SID1_B	SID1	SID1	infant	0.011	SWE	west	kSGB	1934	1409	599	k__Bacteria|p__Bacteroidetes|c__Bacteroidia|o__Bacteroidales|f__Tannerellaceae|g__Parabacteroides|s__Parabacteroides_distasonis|t__SGB1934
BackhedF_2015__SID1_M__bin.12	BackhedF_2015	SID1_M	SID1_mo	SID1	mother	NA	SWE	west	kSGB	15300	9731	3058	k__Bacteria|p__Firmicutes|c__Clostridia|o__Clostridiales|f__Ruminococcaceae|g__Gemmiger|s__Gemmiger_formicilis|t__SGB15300
BackhedF_2015__SID1_M__bin.13	BackhedF_2015	SID1_M	SID1_mo	SID1	mother	NA	SWE	west	kSGB	15342	9741	3058	k__Bacteria|p__Firmicutes|c__Clostridia|o__Clostridiales|f__Ruminococcaceae|g__Faecalibacterium|s__Faecalibacterium_prausnitzii|t__SGB15342
BackhedF_2015__SID1_M__bin.14	BackhedF_2015	SID1_M	SID1_mo	SID1	mother	NA	SWE	west	uSGB	6571	4745	1787	k__Bacteria|p__Firmicutes|c__CFGB1787|o__OFGB1787|f__FGB1787|g__GGB4745|s__GGB4745_SGB6571|t__SGB6571
BackhedF_2015__SID1_M__bin.16	BackhedF_2015	SID1_M	SID1_mo	SID1	mother	NA	SWE	west	uSGB	4803	3585	1448	k__Bacteria|p__Firmicutes|c__CFGB1448|o__OFGB1448|f__FGB1448|g__GGB3585|s__GGB3585_SGB4803|t__SGB4803
BackhedF_2015__SID1_M__bin.17	BackhedF_2015	SID1_M	SID1_mo	SID1	mother	NA	SWE	west	kSGB	9262	6556	2396	k__Bacteria|p__Proteobacteria|c__Betaproteobacteria|o__Burkholderiales|f__Sutterellaceae|g__Parasutterella|s__Parasutterella_excrementihominis|t__SGB9262
BackhedF_2015__SID1_M__bin.21	BackhedF_2015	SID1_M	SID1_mo	SID1	mother	NA	SWE	west	kSGB	15318	9740	3058	k__Bacteria|p__Firmicutes|c__Clostridia|o__Clostridiales|f__Ruminococcaceae|g__Faecalibacterium|s__Faecalibacterium_prausnitzii|t__SGB15318
BackhedF_2015__SID1_M__bin.26	BackhedF_2015	SID1_M	SID1_mo	SID1	mother	NA	SWE	west	kSGB	10068	6985	2483	k__Bacteria|p__Proteobacteria|c__Gammaproteobacteria|o__Enterobacterales|f__Enterobacteriaceae|g__Escherichia|s__Escherichia_coli|t__SGB10068
BackhedF_2015__SID1_M__bin.27	BackhedF_2015	SID1_M	SID1_mo	SID1	mother	NA	SWE	west	uSGB	14306	9342	2982	k__Bacteria|p__Firmicutes|c__CFGB2982|o__OFGB2982|f__FGB2982|g__GGB9342|s__GGB9342_SGB14306|t__SGB14306
BackhedF_2015__SID1_M__bin.29	BackhedF_2015	SID1_M	SID1_mo	SID1	mother	NA	SWE	west	kSGB	4272	3235	1336	k__Bacteria|p__Firmicutes|c__Clostridia|o__Clostridiales|f__Ruminococcaceae|g__Ruminococcus|s__Ruminococcus_sp_JE7A12|t__SGB4272
BackhedF_2015__SID1_M__bin.31	BackhedF_2015	SID1_M	SID1_mo	SID1	mother	NA	SWE	west	kSGB	17244	10624	3150	k__Bacteria|p__Actinobacteria|c__Actinobacteria|o__Bifidobacteriales|f__Bifidobacteriaceae|g__Bifidobacterium|s__Bifidobacterium_adolescentis|t__SGB17244
BackhedF_2015__SID1_M__bin.36	BackhedF_2015	SID1_M	SID1_mo	SID1	mother	NA	SWE	west	kSGB	4933	3638	1454	k__Bacteria|p__Firmicutes|c__Clostridia|o__Clostridiales|f__Lachnospiraceae|g__Lachnospiraceae_unclassified|s__Eubacterium_rectale|t__SGB4933
BackhedF_2015__SID1_M__bin.37	BackhedF_2015	SID1_M	SID1_mo	SID1	mother	NA	SWE	west	uSGB	15234	9708	3056	k__Bacteria|p__Firmicutes|c__Clostridia|o__Clostridiales|f__Ruminococcaceae|g__Ruminococcaceae_unclassified|s__Ruminococcaceae_unclassified_SGB15234|t__SGB15234
BackhedF_2015__SID1_M__bin.4	BackhedF_2015	SID1_M	SID1_mo	SID1	mother	NA	SWE	west	uSGB	4348	3293	1349	k__Bacteria|p__Firmicutes|c__CFGB1349|o__OFGB1349|f__FGB1349|g__GGB3293|s__GGB3293_SGB4348|t__SGB4348
BackhedF_2015__SID1_M__bin.41	BackhedF_2015	SID1_M	SID1_mo	SID1	mother	NA	SWE	west	uSGB	14861	9468	3005	k__Bacteria|p__Firmicutes|c__CFGB3005|o__OFGB3005|f__FGB3005|g__GGB9468|s__GGB9468_SGB14861|t__SGB14861
BackhedF_2015__SID1_M__bin.42	BackhedF_2015	SID1_M	SID1_mo	SID1	mother	NA	SWE	west	kSGB	1790	1333	589	k__Bacteria|p__Bacteroidetes|c__Bacteroidia|o__Bacteroidales|f__Odoribacteraceae|g__Odoribacter|s__Odoribacter_splanchnicus|t__SGB1790
BackhedF_2015__SID1_M__bin.43	BackhedF_2015	SID1_M	SID1_mo	SID1	mother	NA	SWE	west	kSGB	1836	1366	595	k__Bacteria|p__Bacteroidetes|c__Bacteroidia|o__Bacteroidales|f__Bacteroidaceae|g__Bacteroides|s__Bacteroides_uniformis|t__SGB1836
BackhedF_2015__SID1_M__bin.44	BackhedF_2015	SID1_M	SID1_mo	SID1	mother	NA	SWE	west	kSGB	15452	9816	3078	k__Bacteria|p__Proteobacteria|c__Deltaproteobacteria|o__Desulfovibrionales|f__Desulfovibrionaceae|g__Bilophila|s__Bilophila_wadsworthia|t__SGB15452
BackhedF_2015__SID1_M__bin.49	BackhedF_2015	SID1_M	SID1_mo	SID1	mother	NA	SWE	west	kSGB	4269	3232	1334	k__Bacteria|p__Firmicutes|c__Firmicutes_unclassified|o__Firmicutes_unclassified|f__Firmicutes_unclassified|g__Firmicutes_unclassified|s__Firmicutes_bacterium_AF36_3BH|t__SGB4269
BackhedF_2015__SID1_M__bin.5	BackhedF_2015	SID1_M	SID1_mo	SID1	mother	NA	SWE	west	uSGB	14320	9352	2987	k__Bacteria|p__Actinobacteria|c__CFGB2987|o__OFGB2987|f__FGB2987|g__GGB9352|s__GGB9352_SGB14320|t__SGB14320
BackhedF_2015__SID1_M__bin.51	BackhedF_2015	SID1_M	SID1_mo	SID1	mother	NA	SWE	west	kSGB	1965	1426	605	k__Bacteria|p__Bacteroidetes|c__Bacteroidia|o__Bacteroidales|f__Barnesiellaceae|g__Barnesiella|s__Barnesiella_intestinihominis|t__SGB1965
BackhedF_2015__SID1_M__bin.52	BackhedF_2015	SID1_M	SID1_mo	SID1	mother	NA	SWE	west	uSGB	14504	9395	2991	k__Bacteria|p__Actinobacteria|c__Coriobacteriia|o__Coriobacteriales|f__Coriobacteriaceae|g__Collinsella|s__Collinsella_SGB14504|t__SGB14504
BackhedF_2015__SID1_M__bin.53	BackhedF_2015	SID1_M	SID1_mo	SID1	mother	NA	SWE	west	kSGB	17237	10624	3150	k__Bacteria|p__Actinobacteria|c__Actinobacteria|o__Bifidobacteriales|f__Bifidobacteriaceae|g__Bifidobacterium|s__Bifidobacterium_pseudocatenulatum|t__SGB17237
BackhedF_2015__SID1_M__bin.54	BackhedF_2015	SID1_M	SID1_mo	SID1	mother	NA	SWE	west	kSGB	5121	3760	1480	k__Bacteria|p__Firmicutes|c__Clostridia|o__Clostridiales|f__Clostridiaceae|g__Clostridium|s__Clostridium_sp_AF15_31|t__SGB5121
BackhedF_2015__SID1_M__bin.55	BackhedF_2015	SID1_M	SID1_mo	SID1	mother	NA	SWE	west	kSGB	2286	1670	672	k__Bacteria|p__Bacteroidetes|c__Bacteroidia|o__Bacteroidales|f__Rikenellaceae|g__Alistipes|s__Alistipes_inops|t__SGB2286
BackhedF_2015__SID1_M__bin.6	BackhedF_2015	SID1_M	SID1_mo	SID1	mother	NA	SWE	west	kSGB	4262	3227	1333	k__Bacteria|p__Firmicutes|c__Clostridia|o__Clostridiales|f__Ruminococcaceae|g__Ruminococcus|s__Ruminococcus_bicirculans|t__SGB4262
BackhedF_2015__SID1_M__bin.7	BackhedF_2015	SID1_M	SID1_mo	SID1	mother	NA	SWE	west	kSGB	1846	1369	595	k__Bacteria|p__Bacteroidetes|c__Bacteroidia|o__Bacteroidales|f__Bacteroidaceae|g__Bacteroides|s__Bacteroides_intestinalis|t__SGB1846
BackhedF_2015__SID1_M__bin.9	BackhedF_2015	SID1_M	SID1_mo	SID1	mother	NA	SWE	west	kSGB	1949	1415	599	k__Bacteria|p__Bacteroidetes|c__Bacteroidia|o__Bacteroidales|f__Tannerellaceae|g__Parabacteroides|s__Parabacteroides_merdae|t__SGB1949
BackhedF_2015__SID10_12M__bin.1	BackhedF_2015	SID10_12M	SID10	SID10	infant	1.041	SWE	west	kSGB	4540	3421	1413	k__Bacteria|p__Firmicutes|c__Clostridia|o__Clostridiales|f__Lachnospiraceae|g__Anaerostipes|s__Anaerostipes_hadrus|t__SGB4540
BackhedF_2015__SID10_12M__bin.10	BackhedF_2015	SID10_12M	SID10	SID10	infant	1.041	SWE	west	kSGB	5082	3742	1476	k__Bacteria|p__Firmicutes|c__Clostridia|o__Clostridiales|f__Lachnospiraceae|g__Lachnospira|s__Lachnospira_eligens|t__SGB5082
BackhedF_2015__SID10_12M__bin.12	BackhedF_2015	SID10_12M	SID10	SID10	infant	1.041	SWE	west	kSGB	17248	10625	3150	k__Bacteria|p__Actinobacteria|c__Actinobacteria|o__Bifidobacteriales|f__Bifidobacteriaceae|g__Bifidobacterium|s__Bifidobacterium_longum|t__SGB17248
BackhedF_2015__SID10_12M__bin.13	BackhedF_2015	SID10_12M	SID10	SID10	infant	1.041	SWE	west	kSGB	1861	1375	595	k__Bacteria|p__Bacteroidetes|c__Bacteroidia|o__Bacteroidales|f__Bacteroidaceae|g__Bacteroides|s__Bacteroides_thetaiotaomicron|t__SGB1861
BackhedF_2015__SID10_12M__bin.14	BackhedF_2015	SID10_12M	SID10	SID10	infant	1.041	SWE	west	uSGB	4421	3342	1369	k__Bacteria|p__Firmicutes|c__Clostridia|o__Clostridiales|f__Ruminococcaceae|g__Ruminococcus|s__Ruminococcus_SGB4421|t__SGB4421
BackhedF_2015__SID10_12M__bin.16	BackhedF_2015	SID10_12M	SID10	SID10	infant	1.041	SWE	west	kSGB	17244	10624	3150	k__Bacteria|p__Actinobacteria|c__Actinobacteria|o__Bifidobacteriales|f__Bifidobacteriaceae|g__Bifidobacterium|s__Bifidobacterium_adolescentis|t__SGB17244
BackhedF_2015__SID10_12M__bin.17	BackhedF_2015	SID10_12M	SID10	SID10	infant	1.041	SWE	west	kSGB	4262	3227	1333	k__Bacteria|p__Firmicutes|c__Clostridia|o__Clostridiales|f__Ruminococcaceae|g__Ruminococcus|s__Ruminococcus_bicirculans|t__SGB4262
BackhedF_2015__SID10_12M__bin.19	BackhedF_2015	SID10_12M	SID10	SID10	infant	1.041	SWE	west	kSGB	4914	3628	1451	k__Bacteria|p__Firmicutes|c__Clostridia|o__Clostridiales|f__Clostridiaceae|g__Clostridium|s__Clostridium_sp_AF34_10BH|t__SGB4914
BackhedF_2015__SID10_12M__bin.2	BackhedF_2015	SID10_12M	SID10	SID10	infant	1.041	SWE	west	kSGB	4826	3596	1449	k__Bacteria|p__Firmicutes|c__Clostridia|o__Clostridiales|f__Lachnospiraceae|g__Blautia|s__Blautia_massiliensis|t__SGB4826
BackhedF_2015__SID10_12M__bin.20	BackhedF_2015	SID10_12M	SID10	SID10	infant	1.041	SWE	west	kSGB	4285	3243	1336	k__Bacteria|p__Firmicutes|c__Clostridia|o__Clostridiales|f__Ruminococcaceae|g__Ruminococcus|s__Ruminococcus_bromii|t__SGB4285
BackhedF_2015__SID10_12M__bin.21	BackhedF_2015	SID10_12M	SID10	SID10	infant	1.041	SWE	west	kSGB	4925	3634	1454	k__Bacteria|p__Firmicutes|c__Clostridia|o__Clostridiales|f__Lachnospiraceae|g__Roseburia|s__Roseburia_faecis|t__SGB4925
BackhedF_2015__SID10_12M__bin.22	BackhedF_2015	SID10_12M	SID10	SID10	infant	1.041	SWE	west	kSGB	1934	1409	599	k__Bacteria|p__Bacteroidetes|c__Bacteroidia|o__Bacteroidales|f__Tannerellaceae|g__Parabacteroides|s__Parabacteroides_distasonis|t__SGB1934
BackhedF_2015__SID10_12M__bin.23	BackhedF_2015	SID10_12M	SID10	SID10	infant	1.041	SWE	west	kSGB	4532	3419	1413	k__Bacteria|p__Firmicutes|c__Clostridia|o__Clostridiales|f__Lachnospiraceae|g__Anaerobutyricum|s__Anaerobutyricum_hallii|t__SGB4532
BackhedF_2015__SID10_12M__bin.24	BackhedF_2015	SID10_12M	SID10	SID10	infant	1.041	SWE	west	kSGB	1872	1376	595	k__Bacteria|p__Bacteroidetes|c__Bacteroidia|o__Bacteroidales|f__Bacteroidaceae|g__Bacteroides|s__Bacteroides_ovatus|t__SGB1872
BackhedF_2015__SID10_12M__bin.26	BackhedF_2015	SID10_12M	SID10	SID10	infant	1.041	SWE	west	kSGB	1836	1366	595	k__Bacteria|p__Bacteroidetes|c__Bacteroidia|o__Bacteroidales|f__Bacteroidaceae|g__Bacteroides|s__Bacteroides_uniformis|t__SGB1836
BackhedF_2015__SID10_12M__bin.27	BackhedF_2015	SID10_12M	SID10	SID10	infant	1.041	SWE	west	kSGB	1814	1353	595	k__Bacteria|p__Bacteroidetes|c__Bacteroidia|o__Bacteroidales|f__Bacteroidales_unclassified|g__Phocaeicola|s__Phocaeicola_vulgatus|t__SGB1814
BackhedF_2015__SID10_12M__bin.32	BackhedF_2015	SID10_12M	SID10	SID10	infant	1.041	SWE	west	kSGB	4874	3608	1449	k__Bacteria|p__Firmicutes|c__Clostridia|o__Clostridiales|f__Lachnospiraceae|g__Fusicatenibacter|s__Fusicatenibacter_saccharivorans|t__SGB4874
BackhedF_2015__SID10_12M__bin.33	BackhedF_2015	SID10_12M	SID10	SID10	infant	1.041	SWE	west	kSGB	4933	3638	1454	k__Bacteria|p__Firmicutes|c__Clostridia|o__Clostridiales|f__Lachnospiraceae|g__Lachnospiraceae_unclassified|s__Eubacterium_rectale|t__SGB4933
BackhedF_2015__SID10_12M__bin.34	BackhedF_2015	SID10_12M	SID10	SID10	infant	1.041	SWE	west	kSGB	14631	9395	2991	k__Bacteria|p__Actinobacteria|c__Coriobacteriia|o__Coriobacteriales|f__Coriobacteriaceae|g__Collinsella|s__Collinsella_aerofaciens|t__SGB14631
BackhedF_2015__SID10_12M__bin.36	BackhedF_2015	SID10_12M	SID10	SID10	infant	1.041	SWE	west	uSGB	15340	9741	3058	k__Bacteria|p__Firmicutes|c__Clostridia|o__Clostridiales|f__Ruminococcaceae|g__Faecalibacterium|s__Faecalibacterium_SGB15340|t__SGB15340
BackhedF_2015__SID10_12M__bin.37	BackhedF_2015	SID10_12M	SID10	SID10	infant	1.041	SWE	west	kSGB	4938	3641	1454	k__Bacteria|p__Firmicutes|c__Clostridia|o__Clostridiales|f__Lachnospiraceae|g__Roseburia|s__Roseburia_sp_AF02_12|t__SGB4938
BackhedF_2015__SID10_12M__bin.38	BackhedF_2015	SID10_12M	SID10	SID10	infant	1.041	SWE	west	kSGB	2303	1676	673	k__Bacteria|p__Bacteroidetes|c__Bacteroidia|o__Bacteroidales|f__Rikenellaceae|g__Alistipes|s__Alistipes_onderdonkii|t__SGB2303
BackhedF_2015__SID10_12M__bin.4	BackhedF_2015	SID10_12M	SID10	SID10	infant	1.041	SWE	west	kSGB	1855	1371	595	k__Bacteria|p__Bacteroidetes|c__Bacteroidia|o__Bacteroidales|f__Bacteroidaceae|g__Bacteroides|s__Bacteroides_fragilis|t__SGB1855
BackhedF_2015__SID10_12M__bin.40	BackhedF_2015	SID10_12M	SID10	SID10	infant	1.041	SWE	west	kSGB	5090	3747	1477	k__Bacteria|p__Firmicutes|c__Clostridia|o__Clostridiales|f__Clostridiales_unclassified|g__Clostridiales_unclassified|s__Clostridiales_bacterium_KLE1615|t__SGB5090
BackhedF_2015__SID10_12M__bin.41	BackhedF_2015	SID10_12M	SID10	SID10	infant	1.041	SWE	west	kSGB	15286	9728	3058	k__Bacteria|p__Firmicutes|c__Clostridia|o__Clostridiales|f__Ruminococcaceae|g__Subdoligranulum|s__Subdoligranulum_sp_APC924_74|t__SGB15286
BackhedF_2015__SID10_12M__bin.9	BackhedF_2015	SID10_12M	SID10	SID10	infant	1.041	SWE	west	uSGB	4348	3293	1349	k__Bacteria|p__Firmicutes|c__CFGB1349|o__OFGB1349|f__FGB1349|g__GGB3293|s__GGB3293_SGB4348|t__SGB4348
BackhedF_2015__SID10_4M__bin.1	BackhedF_2015	SID10_4M	SID10	SID10	infant	0.301	SWE	west	kSGB	17247	10625	3150	k__Bacteria|p__Actinobacteria|c__Actinobacteria|o__Bifidobacteriales|f__Bifidobacteriaceae|g__Bifidobacterium|s__Bifidobacterium_breve|t__SGB17247
BackhedF_2015__SID10_4M__bin.10	BackhedF_2015	SID10_4M	SID10	SID10	infant	0.301	SWE	west	kSGB	4575	3434	1414	k__Bacteria|p__Firmicutes|c__Clostridia|o__Clostridiales|f__Lachnospiraceae|g__Dorea|s__Dorea_formicigenerans|t__SGB4575
BackhedF_2015__SID10_4M__bin.11	BackhedF_2015	SID10_4M	SID10	SID10	infant	0.301	SWE	west	kSGB	1855	1371	595	k__Bacteria|p__Bacteroidetes|c__Bacteroidia|o__Bacteroidales|f__Bacteroidaceae|g__Bacteroides|s__Bacteroides_fragilis|t__SGB1855
BackhedF_2015__SID10_4M__bin.13	BackhedF_2015	SID10_4M	SID10	SID10	infant	0.301	SWE	west	kSGB	17244	10624	3150	k__Bacteria|p__Actinobacteria|c__Actinobacteria|o__Bifidobacteriales|f__Bifidobacteriaceae|g__Bifidobacterium|s__Bifidobacterium_adolescentis|t__SGB17244
BackhedF_2015__SID10_4M__bin.14	BackhedF_2015	SID10_4M	SID10	SID10	infant	0.301	SWE	west	kSGB	9704	6812	2477	k__Bacteria|p__Proteobacteria|c__Gammaproteobacteria|o__Pasteurellales|f__Pasteurellaceae|g__Haemophilus|s__Haemophilus_sp_HMSC066D02|t__SGB9704
BackhedF_2015__SID10_4M__bin.5	BackhedF_2015	SID10_4M	SID10	SID10	infant	0.301	SWE	west	kSGB	6952	4968	1873	k__Bacteria|p__Firmicutes|c__Negativicutes|o__Veillonellales|f__Veillonellaceae|g__Veillonella|s__Veillonella_dispar|t__SGB6952
BackhedF_2015__SID10_4M__bin.7	BackhedF_2015	SID10_4M	SID10	SID10	infant	0.301	SWE	west	kSGB	10068	6985	2483	k__Bacteria|p__Proteobacteria|c__Gammaproteobacteria|o__Enterobacterales|f__Enterobacteriaceae|g__Escherichia|s__Escherichia_coli|t__SGB10068
BackhedF_2015__SID10_4M__bin.9	BackhedF_2015	SID10_4M	SID10	SID10	infant	0.301	SWE	west	kSGB	14631	9395	2991	k__Bacteria|p__Actinobacteria|c__Coriobacteriia|o__Coriobacteriales|f__Coriobacteriaceae|g__Collinsella|s__Collinsella_aerofaciens|t__SGB14631
BackhedF_2015__SID10_B__bin.1	BackhedF_2015	SID10_B	SID10	SID10	infant	0.0027	SWE	west	kSGB	1855	1371	595	k__Bacteria|p__Bacteroidetes|c__Bacteroidia|o__Bacteroidales|f__Bacteroidaceae|g__Bacteroides|s__Bacteroides_fragilis|t__SGB1855
BackhedF_2015__SID10_B__bin.2	BackhedF_2015	SID10_B	SID10	SID10	infant	0.0027	SWE	west	kSGB	10068	6985	2483	k__Bacteria|p__Proteobacteria|c__Gammaproteobacteria|o__Enterobacterales|f__Enterobacteriaceae|g__Escherichia|s__Escherichia_coli|t__SGB10068
BackhedF_2015__SID10_M__bin.1	BackhedF_2015	SID10_M	SID10_mo	SID10	mother	NA	SWE	west	kSGB	15342	9741	3058	k__Bacteria|p__Firmicutes|c__Clostridia|o__Clostridiales|f__Ruminococcaceae|g__Faecalibacterium|s__Faecalibacterium_prausnitzii|t__SGB15342
BackhedF_2015__SID10_M__bin.11	BackhedF_2015	SID10_M	SID10_mo	SID10	mother	NA	SWE	west	kSGB	4914	3628	1451	k__Bacteria|p__Firmicutes|c__Clostridia|o__Clostridiales|f__Clostridiaceae|g__Clostridium|s__Clostridium_sp_AF34_10BH|t__SGB4914
BackhedF_2015__SID10_M__bin.12	BackhedF_2015	SID10_M	SID10_mo	SID10	mother	NA	SWE	west	kSGB	1790	1333	589	k__Bacteria|p__Bacteroidetes|c__Bacteroidia|o__Bacteroidales|f__Odoribacteraceae|g__Odoribacter|s__Odoribacter_splanchnicus|t__SGB1790
BackhedF_2015__SID10_M__bin.13	BackhedF_2015	SID10_M	SID10_mo	SID10	mother	NA	SWE	west	kSGB	4198	3177	1326	k__Bacteria|p__Firmicutes|c__Clostridia|o__Clostridiales|f__Ruminococcaceae|g__Ruminococcaceae_unclassified|s__Eubacterium_siraeum|t__SGB4198
BackhedF_2015__SID10_M__bin.16	BackhedF_2015	SID10_M	SID10_mo	SID10	mother	NA	SWE	west	uSGB	1938	1411	599	k__Bacteria|p__Bacteroidetes|c__Bacteroidia|o__Bacteroidales|f__Tannerellaceae|g__Parabacteroides|s__Parabacteroides_SGB1938|t__SGB1938
BackhedF_2015__SID10_M__bin.17	BackhedF_2015	SID10_M	SID10_mo	SID10	mother	NA	SWE	west	uSGB	4643	3478	1420	k__Bacteria|p__Firmicutes|c__Clostridia|o__Clostridiales|f__Clostridiaceae|g__GGB3478|s__GGB3478_SGB4643|t__SGB4643
BackhedF_2015__SID10_M__bin.20	BackhedF_2015	SID10_M	SID10_mo	SID10	mother	NA	SWE	west	kSGB	4557	3427	1414	k__Bacteria|p__Firmicutes|c__Clostridia|o__Clostridiales|f__Lachnospiraceae|g__Mediterraneibacter|s__Ruminococcus_lactaris|t__SGB4557
BackhedF_2015__SID10_M__bin.21	BackhedF_2015	SID10_M	SID10_mo	SID10	mother	NA	SWE	west	kSGB	15254	9714	3056	k__Bacteria|p__Firmicutes|c__Clostridia|o__Clostridiales|f__Oscillospiraceae|g__Oscillibacter|s__Oscillibacter_sp_ER4|t__SGB15254
BackhedF_2015__SID10_M__bin.22	BackhedF_2015	SID10_M	SID10_mo	SID10	mother	NA	SWE	west	kSGB	1872	1376	595	k__Bacteria|p__Bacteroidetes|c__Bacteroidia|o__Bacteroidales|f__Bacteroidaceae|g__Bacteroides|s__Bacteroides_ovatus|t__SGB1872
BackhedF_2015__SID10_M__bin.23	BackhedF_2015	SID10_M	SID10_mo	SID10	mother	NA	SWE	west	kSGB	4874	3608	1449	k__Bacteria|p__Firmicutes|c__Clostridia|o__Clostridiales|f__Lachnospiraceae|g__Fusicatenibacter|s__Fusicatenibacter_saccharivorans|t__SGB4874
BackhedF_2015__SID10_M__bin.26	BackhedF_2015	SID10_M	SID10_mo	SID10	mother	NA	SWE	west	kSGB	15286	9728	3058	k__Bacteria|p__Firmicutes|c__Clostridia|o__Clostridiales|f__Ruminococcaceae|g__Subdoligranulum|s__Subdoligranulum_sp_APC924_74|t__SGB15286
BackhedF_2015__SID10_M__bin.27	BackhedF_2015	SID10_M	SID10_mo	SID10	mother	NA	SWE	west	kSGB	2303	1676	673	k__Bacteria|p__Bacteroidetes|c__Bacteroidia|o__Bacteroidales|f__Rikenellaceae|g__Alistipes|s__Alistipes_onderdonkii|t__SGB2303
BackhedF_2015__SID10_M__bin.28	BackhedF_2015	SID10_M	SID10_mo	SID10	mother	NA	SWE	west	uSGB	4059	3057	1260	k__Bacteria|p__Firmicutes|c__CFGB1260|o__OFGB1260|f__FGB1260|g__GGB3057|s__GGB3057_SGB4059|t__SGB4059
BackhedF_2015__SID10_M__bin.3	BackhedF_2015	SID10_M	SID10_mo	SID10	mother	NA	SWE	west	kSGB	15300	9731	3058	k__Bacteria|p__Firmicutes|c__Clostridia|o__Clostridiales|f__Ruminococcaceae|g__Gemmiger|s__Gemmiger_formicilis|t__SGB15300
BackhedF_2015__SID10_M__bin.32	BackhedF_2015	SID10_M	SID10_mo	SID10	mother	NA	SWE	west	kSGB	4933	3638	1454	k__Bacteria|p__Firmicutes|c__Clostridia|o__Clostridiales|f__Lachnospiraceae|g__Lachnospiraceae_unclassified|s__Eubacterium_rectale|t__SGB4933
BackhedF_2015__SID10_M__bin.35	BackhedF_2015	SID10_M	SID10_mo	SID10	mother	NA	SWE	west	kSGB	5082	3742	1476	k__Bacteria|p__Firmicutes|c__Clostridia|o__Clostridiales|f__Lachnospiraceae|g__Lachnospira|s__Lachnospira_eligens|t__SGB5082
BackhedF_2015__SID10_M__bin.37	BackhedF_2015	SID10_M	SID10_mo	SID10	mother	NA	SWE	west	kSGB	5090	3747	1477	k__Bacteria|p__Firmicutes|c__Clostridia|o__Clostridiales|f__Clostridiales_unclassified|g__Clostridiales_unclassified|s__Clostridiales_bacterium_KLE1615|t__SGB5090
BackhedF_2015__SID10_M__bin.40	BackhedF_2015	SID10_M	SID10_mo	SID10	mother	NA	SWE	west	kSGB	4925	3634	1454	k__Bacteria|p__Firmicutes|c__Clostridia|o__Clostridiales|f__Lachnospiraceae|g__Roseburia|s__Roseburia_faecis|t__SGB4925
BackhedF_2015__SID10_M__bin.45	BackhedF_2015	SID10_M	SID10_mo	SID10	mother	NA	SWE	west	uSGB	4184	3170	1323	k__Bacteria|p__Firmicutes|c__CFGB1323|o__OFGB1323|f__FGB1323|g__GGB3170|s__GGB3170_SGB4184|t__SGB4184
BackhedF_2015__SID10_M__bin.46	BackhedF_2015	SID10_M	SID10_mo	SID10	mother	NA	SWE	west	uSGB	5089	3746	1476	k__Bacteria|p__Firmicutes|c__Clostridia|o__Clostridiales|f__Lachnospiraceae|g__GGB3746|s__GGB3746_SGB5089|t__SGB5089
BackhedF_2015__SID10_M__bin.47	BackhedF_2015	SID10_M	SID10_mo	SID10	mother	NA	SWE	west	kSGB	10068	6985	2483	k__Bacteria|p__Proteobacteria|c__Gammaproteobacteria|o__Enterobacterales|f__Enterobacteriaceae|g__Escherichia|s__Escherichia_coli|t__SGB10068
BackhedF_2015__SID10_M__bin.49	BackhedF_2015	SID10_M	SID10_mo	SID10	mother	NA	SWE	west	kSGB	4262	3227	1333	k__Bacteria|p__Firmicutes|c__Clostridia|o__Clostridiales|f__Ruminococcaceae|g__Ruminococcus|s__Ruminococcus_bicirculans|t__SGB4262
BackhedF_2015__SID10_M__bin.50	BackhedF_2015	SID10_M	SID10_mo	SID10	mother	NA	SWE	west	uSGB	14861	9468	3005	k__Bacteria|p__Firmicutes|c__CFGB3005|o__OFGB3005|f__FGB3005|g__GGB9468|s__GGB9468_SGB14861|t__SGB14861
BackhedF_2015__SID10_M__bin.51	BackhedF_2015	SID10_M	SID10_mo	SID10	mother	NA	SWE	west	uSGB	9269	6561	2397	k__Bacteria|p__Proteobacteria|c__CFGB2397|o__OFGB2397|f__FGB2397|g__GGB6561|s__GGB6561_SGB9269|t__SGB9269
BackhedF_2015__SID10_M__bin.7	BackhedF_2015	SID10_M	SID10_mo	SID10	mother	NA	SWE	west	kSGB	9228	6531	2382	k__Bacteria|p__Verrucomicrobia|c__Verrucomicrobiae|o__Verrucomicrobiales|f__Akkermansiaceae|g__Akkermansia|s__Akkermansia_muciniphila|t__SGB9228
BackhedF_2015__SID103_12M__bin.1	BackhedF_2015	SID103_12M	SID103	SID103	infant	1.01	SWE	west	kSGB	4037	3040	1254	k__Bacteria|p__Firmicutes|c__Erysipelotrichia|o__Erysipelotrichales|f__Erysipelotrichaceae|g__Erysipelatoclostridium|s__Clostridium_innocuum|t__SGB4037
BackhedF_2015__SID103_12M__bin.10	BackhedF_2015	SID103_12M	SID103	SID103	infant	1.01	SWE	west	uSGB	4290	3244	1336	k__Bacteria|p__Firmicutes|c__Clostridia|o__Clostridiales|f__Eubacteriaceae|g__Eubacterium|s__Eubacterium_SGB4290|t__SGB4290
BackhedF_2015__SID103_12M__bin.11	BackhedF_2015	SID103_12M	SID103	SID103	infant	1.01	SWE	west	kSGB	4540	3421	1413	k__Bacteria|p__Firmicutes|c__Clostridia|o__Clostridiales|f__Lachnospiraceae|g__Anaerostipes|s__Anaerostipes_hadrus|t__SGB4540
BackhedF_2015__SID103_12M__bin.12	BackhedF_2015	SID103_12M	SID103	SID103	infant	1.01	SWE	west	kSGB	15271	9718	3057	k__Bacteria|p__Firmicutes|c__Clostridia|o__Clostridiales|f__Ruminococcaceae|g__Ruthenibacterium|s__Ruthenibacterium_lactatiformans|t__SGB15271
BackhedF_2015__SID103_12M__bin.13	BackhedF_2015	SID103_12M	SID103	SID103	infant	1.01	SWE	west	kSGB	15132	9654	3056	k__Bacteria|p__Firmicutes|c__Clostridia|o__Clostridiales|f__Ruminococcaceae|g__Flavonifractor|s__Flavonifractor_plautii|t__SGB15132
BackhedF_2015__SID103_12M__bin.14	BackhedF_2015	SID103_12M	SID103	SID103	infant	1.01	SWE	west	kSGB	4844	3599	1449	k__Bacteria|p__Firmicutes|c__Clostridia|o__Clostridiales|f__Lachnospiraceae|g__Blautia|s__Blautia_wexlerae|t__SGB4844
BackhedF_2015__SID103_12M__bin.19	BackhedF_2015	SID103_12M	SID103	SID103	infant	1.01	SWE	west	kSGB	4940	3642	1454	k__Bacteria|p__Firmicutes|c__Clostridia|o__Clostridiales|f__Lachnospiraceae|g__Roseburia|s__Roseburia_inulinivorans|t__SGB4940
BackhedF_2015__SID103_12M__bin.2	BackhedF_2015	SID103_12M	SID103	SID103	infant	1.01	SWE	west	kSGB	15316	9740	3058	k__Bacteria|p__Firmicutes|c__Clostridia|o__Clostridiales|f__Ruminococcaceae|g__Faecalibacterium|s__Faecalibacterium_prausnitzii|t__SGB15316
BackhedF_2015__SID103_12M__bin.22	BackhedF_2015	SID103_12M	SID103	SID103	infant	1.01	SWE	west	kSGB	10086	6987	2483	k__Bacteria|p__Proteobacteria|c__Gammaproteobacteria|o__Enterobacterales|f__Enterobacteriaceae|g__Citrobacter|s__Citrobacter_braakii|t__SGB10086
BackhedF_2015__SID103_12M__bin.23	BackhedF_2015	SID103_12M	SID103	SID103	infant	1.01	SWE	west	kSGB	4758	3558	1442	k__Bacteria|p__Firmicutes|c__Clostridia|o__Clostridiales|f__Lachnospiraceae|g__Enterocloster|s__Enterocloster_bolteae|t__SGB4758
BackhedF_2015__SID103_12M__bin.25	BackhedF_2015	SID103_12M	SID103	SID103	infant	1.01	SWE	west	kSGB	4269	3232	1334	k__Bacteria|p__Firmicutes|c__Firmicutes_unclassified|o__Firmicutes_unclassified|f__Firmicutes_unclassified|g__Firmicutes_unclassified|s__Firmicutes_bacterium_AF36_3BH|t__SGB4269
BackhedF_2015__SID103_12M__bin.26	BackhedF_2015	SID103_12M	SID103	SID103	infant	1.01	SWE	west	kSGB	4588	3439	1414	k__Bacteria|p__Firmicutes|c__Clostridia|o__Clostridiales|f__Lachnospiraceae|g__Tyzzerella|s__Tyzzerella_nexilis|t__SGB4588
BackhedF_2015__SID103_12M__bin.27	BackhedF_2015	SID103_12M	SID103	SID103	infant	1.01	SWE	west	uSGB	5089	3746	1476	k__Bacteria|p__Firmicutes|c__Clostridia|o__Clostridiales|f__Lachnospiraceae|g__GGB3746|s__GGB3746_SGB5089|t__SGB5089
BackhedF_2015__SID103_12M__bin.3	BackhedF_2015	SID103_12M	SID103	SID103	infant	1.01	SWE	west	kSGB	5082	3742	1476	k__Bacteria|p__Firmicutes|c__Clostridia|o__Clostridiales|f__Lachnospiraceae|g__Lachnospira|s__Lachnospira_eligens|t__SGB5082
BackhedF_2015__SID103_12M__bin.30	BackhedF_2015	SID103_12M	SID103	SID103	infant	1.01	SWE	west	kSGB	6744	4854	1831	k__Bacteria|p__Firmicutes|c__Erysipelotrichia|o__Erysipelotrichales|f__Erysipelotrichaceae|g__Erysipelatoclostridium|s__Erysipelatoclostridium_ramosum|t__SGB6744
BackhedF_2015__SID103_12M__bin.5	BackhedF_2015	SID103_12M	SID103	SID103	infant	1.01	SWE	west	kSGB	2303	1676	673	k__Bacteria|p__Bacteroidetes|c__Bacteroidia|o__Bacteroidales|f__Rikenellaceae|g__Alistipes|s__Alistipes_onderdonkii|t__SGB2303
BackhedF_2015__SID103_12M__bin.6	BackhedF_2015	SID103_12M	SID103	SID103	infant	1.01	SWE	west	kSGB	4987	3674	1463	k__Bacteria|p__Firmicutes|c__Clostridia|o__Clostridiales|f__Lachnospiraceae|g__Eisenbergiella|s__Eisenbergiella_massiliensis|t__SGB4987
BackhedF_2015__SID103_12M__bin.8	BackhedF_2015	SID103_12M	SID103	SID103	infant	1.01	SWE	west	kSGB	4584	3438	1414	k__Bacteria|p__Firmicutes|c__Clostridia|o__Clostridiales|f__Lachnospiraceae|g__Mediterraneibacter|s__Ruminococcus_gnavus|t__SGB4584
BackhedF_2015__SID103_4M__bin.1	BackhedF_2015	SID103_4M	SID103	SID103	infant	0.342	SWE	west	kSGB	7962	5644	1975	k__Bacteria|p__Firmicutes|c__Bacilli|o__Lactobacillales|f__Enterococcaceae|g__Enterococcus|s__Enterococcus_faecalis|t__SGB7962
BackhedF_2015__SID103_4M__bin.2	BackhedF_2015	SID103_4M	SID103	SID103	infant	0.342	SWE	west	kSGB	6939	4968	1873	k__Bacteria|p__Firmicutes|c__Negativicutes|o__Veillonellales|f__Veillonellaceae|g__Veillonella|s__Veillonella_parvula|t__SGB6939
BackhedF_2015__SID103_4M__bin.3	BackhedF_2015	SID103_4M	SID103	SID103	infant	0.342	SWE	west	kSGB	10133	6999	2483	k__Bacteria|p__Proteobacteria|c__Gammaproteobacteria|o__Enterobacterales|f__Enterobacteriaceae|g__Enterobacter|s__Enterobacter_kobei|t__SGB10133
BackhedF_2015__SID103_4M__bin.4	BackhedF_2015	SID103_4M	SID103	SID103	infant	0.342	SWE	west	uSGB	4517	3407	1406	k__Bacteria|p__Firmicutes|c__Clostridia|o__Clostridiales|f__Lachnospiraceae|g__Robinsoniella|s__Robinsoniella_SGB4517|t__SGB4517
BackhedF_2015__SID103_4M__bin.5	BackhedF_2015	SID103_4M	SID103	SID103	infant	0.342	SWE	west	kSGB	10120	6998	2483	k__Bacteria|p__Proteobacteria|c__Gammaproteobacteria|o__Enterobacterales|f__Enterobacteriaceae|g__Klebsiella|s__Klebsiella_michiganensis|t__SGB10120
BackhedF_2015__SID103_B__bin.10	BackhedF_2015	SID103_B	SID103	SID103	infant	0.0082	SWE	west	kSGB	7144	5107	1912	k__Bacteria|p__Firmicutes|c__Bacilli|o__Lactobacillales|f__Lactobacillaceae|g__Lactobacillus|s__Lactobacillus_rhamnosus|t__SGB7144
BackhedF_2015__SID103_B__bin.11	BackhedF_2015	SID103_B	SID103	SID103	infant	0.0082	SWE	west	kSGB	6140	4455	1753	k__Bacteria|p__Firmicutes|c__Clostridia|o__Clostridiales|f__Peptostreptococcaceae|g__Intestinibacter|s__Intestinibacter_bartlettii|t__SGB6140
BackhedF_2015__SID103_B__bin.14	BackhedF_2015	SID103_B	SID103	SID103	infant	0.0082	SWE	west	kSGB	7850	5568	1970	k__Bacteria|p__Firmicutes|c__Bacilli|o__Bacillales|f__Staphylococcaceae|g__Staphylococcus|s__Staphylococcus_lugdunensis|t__SGB7850
BackhedF_2015__SID103_B__bin.5	BackhedF_2015	SID103_B	SID103	SID103	infant	0.0082	SWE	west	kSGB	17248	10625	3150	k__Bacteria|p__Actinobacteria|c__Actinobacteria|o__Bifidobacteriales|f__Bifidobacteriaceae|g__Bifidobacterium|s__Bifidobacterium_longum|t__SGB17248
BackhedF_2015__SID103_B__bin.7	BackhedF_2015	SID103_B	SID103	SID103	infant	0.0082	SWE	west	kSGB	17234	10622	3150	k__Bacteria|p__Actinobacteria|c__Actinobacteria|o__Bifidobacteriales|f__Bifidobacteriaceae|g__Bifidobacterium|s__Bifidobacterium_dentium|t__SGB17234
BackhedF_2015__SID103_B__bin.9	BackhedF_2015	SID103_B	SID103	SID103	infant	0.0082	SWE	west	kSGB	7962	5644	1975	k__Bacteria|p__Firmicutes|c__Bacilli|o__Lactobacillales|f__Enterococcaceae|g__Enterococcus|s__Enterococcus_faecalis|t__SGB7962
BackhedF_2015__SID103_M__bin.10	BackhedF_2015	SID103_M	SID103_mo	SID103	mother	NA	SWE	west	uSGB	4303	3256	1340	k__Bacteria|p__Firmicutes|c__CFGB1340|o__OFGB1340|f__FGB1340|g__GGB3256|s__GGB3256_SGB4303|t__SGB4303
BackhedF_2015__SID103_M__bin.12	BackhedF_2015	SID103_M	SID103_mo	SID103	mother	NA	SWE	west	kSGB	8002	5671	1976	k__Bacteria|p__Firmicutes|c__Bacilli|o__Lactobacillales|f__Streptococcaceae|g__Streptococcus|s__Streptococcus_thermophilus|t__SGB8002
BackhedF_2015__SID103_M__bin.15	BackhedF_2015	SID103_M	SID103_mo	SID103	mother	NA	SWE	west	kSGB	15286	9728	3058	k__Bacteria|p__Firmicutes|c__Clostridia|o__Clostridiales|f__Ruminococcaceae|g__Subdoligranulum|s__Subdoligranulum_sp_APC924_74|t__SGB15286
BackhedF_2015__SID103_M__bin.18	BackhedF_2015	SID103_M	SID103_mo	SID103	mother	NA	SWE	west	kSGB	5111	3757	1480	k__Bacteria|p__Firmicutes|c__Clostridia|o__Clostridiales|f__Clostridiaceae|g__Clostridium|s__Clostridium_sp_AF15_49|t__SGB5111
BackhedF_2015__SID103_M__bin.21	BackhedF_2015	SID103_M	SID103_mo	SID103	mother	NA	SWE	west	kSGB	10068	6985	2483	k__Bacteria|p__Proteobacteria|c__Gammaproteobacteria|o__Enterobacterales|f__Enterobacteriaceae|g__Escherichia|s__Escherichia_coli|t__SGB10068
BackhedF_2015__SID103_M__bin.22	BackhedF_2015	SID103_M	SID103_mo	SID103	mother	NA	SWE	west	kSGB	1836	1366	595	k__Bacteria|p__Bacteroidetes|c__Bacteroidia|o__Bacteroidales|f__Bacteroidaceae|g__Bacteroides|s__Bacteroides_uniformis|t__SGB1836
BackhedF_2015__SID103_M__bin.23	BackhedF_2015	SID103_M	SID103_mo	SID103	mother	NA	SWE	west	kSGB	1934	1409	599	k__Bacteria|p__Bacteroidetes|c__Bacteroidia|o__Bacteroidales|f__Tannerellaceae|g__Parabacteroides|s__Parabacteroides_distasonis|t__SGB1934
BackhedF_2015__SID103_M__bin.27	BackhedF_2015	SID103_M	SID103_mo	SID103	mother	NA	SWE	west	uSGB	14627	9395	2991	k__Bacteria|p__Actinobacteria|c__Coriobacteriia|o__Coriobacteriales|f__Coriobacteriaceae|g__Collinsella|s__Collinsella_SGB14627|t__SGB14627
BackhedF_2015__SID103_M__bin.29	BackhedF_2015	SID103_M	SID103_mo	SID103	mother	NA	SWE	west	kSGB	1949	1415	599	k__Bacteria|p__Bacteroidetes|c__Bacteroidia|o__Bacteroidales|f__Tannerellaceae|g__Parabacteroides|s__Parabacteroides_merdae|t__SGB1949
BackhedF_2015__SID103_M__bin.30	BackhedF_2015	SID103_M	SID103_mo	SID103	mother	NA	SWE	west	kSGB	9283	6571	2400	k__Bacteria|p__Proteobacteria|c__Betaproteobacteria|o__Burkholderiales|f__Sutterellaceae|g__Sutterella|s__Sutterella_wadsworthensis|t__SGB9283
BackhedF_2015__SID103_M__bin.31	BackhedF_2015	SID103_M	SID103_mo	SID103	mother	NA	SWE	west	kSGB	1790	1333	589	k__Bacteria|p__Bacteroidetes|c__Bacteroidia|o__Bacteroidales|f__Odoribacteraceae|g__Odoribacter|s__Odoribacter_splanchnicus|t__SGB1790
BackhedF_2015__SID103_M__bin.32	BackhedF_2015	SID103_M	SID103_mo	SID103	mother	NA	SWE	west	kSGB	4422	3342	1369	k__Bacteria|p__Firmicutes|c__Clostridia|o__Clostridiales|f__Ruminococcaceae|g__Ruminococcus|s__Ruminococcus_callidus|t__SGB4422
BackhedF_2015__SID103_M__bin.35	BackhedF_2015	SID103_M	SID103_mo	SID103	mother	NA	SWE	west	uSGB	5087	3744	1476	k__Bacteria|p__Firmicutes|c__Clostridia|o__Clostridiales|f__Lachnospiraceae|g__GGB3744|s__GGB3744_SGB5087|t__SGB5087
BackhedF_2015__SID103_M__bin.36	BackhedF_2015	SID103_M	SID103_mo	SID103	mother	NA	SWE	west	uSGB	15106	9635	3056	k__Bacteria|p__Firmicutes|c__Clostridia|o__Clostridiales|f__Ruminococcaceae|g__GGB9635|s__GGB9635_SGB15106|t__SGB15106
BackhedF_2015__SID103_M__bin.37	BackhedF_2015	SID103_M	SID103_mo	SID103	mother	NA	SWE	west	kSGB	1855	1371	595	k__Bacteria|p__Bacteroidetes|c__Bacteroidia|o__Bacteroidales|f__Bacteroidaceae|g__Bacteroides|s__Bacteroides_fragilis|t__SGB1855
BackhedF_2015__SID103_M__bin.40	BackhedF_2015	SID103_M	SID103_mo	SID103	mother	NA	SWE	west	kSGB	1965	1426	605	k__Bacteria|p__Bacteroidetes|c__Bacteroidia|o__Bacteroidales|f__Barnesiellaceae|g__Barnesiella|s__Barnesiella_intestinihominis|t__SGB1965
BackhedF_2015__SID103_M__bin.41	BackhedF_2015	SID103_M	SID103_mo	SID103	mother	NA	SWE	west	kSGB	5792	4258	1704	k__Bacteria|p__Firmicutes|c__Negativicutes|o__Acidaminococcales|f__Acidaminococcaceae|g__Phascolarctobacterium|s__Phascolarctobacterium_faecium|t__SGB5792
BackhedF_2015__SID103_M__bin.43	BackhedF_2015	SID103_M	SID103_mo	SID103	mother	NA	SWE	west	kSGB	1626	1238	579	k__Bacteria|p__Bacteroidetes|c__Bacteroidia|o__Bacteroidales|f__Prevotellaceae|g__Prevotella|s__Prevotella_copri|t__SGB1626
BackhedF_2015__SID103_M__bin.44	BackhedF_2015	SID103_M	SID103_mo	SID103	mother	NA	SWE	west	kSGB	2318	1686	673	k__Bacteria|p__Bacteroidetes|c__Bacteroidia|o__Bacteroidales|f__Rikenellaceae|g__Alistipes|s__Alistipes_putredinis|t__SGB2318
BackhedF_2015__SID103_M__bin.45	BackhedF_2015	SID103_M	SID103_mo	SID103	mother	NA	SWE	west	uSGB	14861	9468	3005	k__Bacteria|p__Firmicutes|c__CFGB3005|o__OFGB3005|f__FGB3005|g__GGB9468|s__GGB9468_SGB14861|t__SGB14861
BackhedF_2015__SID103_M__bin.46	BackhedF_2015	SID103_M	SID103_mo	SID103	mother	NA	SWE	west	kSGB	2325	1692	673	k__Bacteria|p__Bacteroidetes|c__Bacteroidia|o__Bacteroidales|f__Rikenellaceae|g__Alistipes|s__Alistipes_indistinctus|t__SGB2325
BackhedF_2015__SID103_M__bin.5	BackhedF_2015	SID103_M	SID103_mo	SID103	mother	NA	SWE	west	kSGB	5117	3759	1480	k__Bacteria|p__Firmicutes|c__Clostridia|o__Clostridiales|f__Lachnospiraceae|g__Coprococcus|s__Coprococcus_eutactus|t__SGB5117
BackhedF_2015__SID103_M__bin.9	BackhedF_2015	SID103_M	SID103_mo	SID103	mother	NA	SWE	west	kSGB	4285	3243	1336	k__Bacteria|p__Firmicutes|c__Clostridia|o__Clostridiales|f__Ruminococcaceae|g__Ruminococcus|s__Ruminococcus_bromii|t__SGB4285
BackhedF_2015__SID105_12M__bin.10	BackhedF_2015	SID105_12M	SID105	SID105	infant	1	SWE	west	kSGB	10063	6985	2483	k__Bacteria|p__Proteobacteria|c__Gammaproteobacteria|o__Enterobacterales|f__Enterobacteriaceae|g__Escherichia|s__Escherichia_albertii|t__SGB10063
BackhedF_2015__SID105_12M__bin.12	BackhedF_2015	SID105_12M	SID105	SID105	infant	1	SWE	west	uSGB	6179	4483	1755	k__Bacteria|p__Firmicutes|c__Clostridia|o__Clostridiales|f__Clostridiaceae|g__Clostridium|s__Clostridium_SGB6179|t__SGB6179
BackhedF_2015__SID105_12M__bin.13	BackhedF_2015	SID105_12M	SID105	SID105	infant	1	SWE	west	kSGB	1872	1376	595	k__Bacteria|p__Bacteroidetes|c__Bacteroidia|o__Bacteroidales|f__Bacteroidaceae|g__Bacteroides|s__Bacteroides_ovatus|t__SGB1872
BackhedF_2015__SID105_12M__bin.15	BackhedF_2015	SID105_12M	SID105	SID105	infant	1	SWE	west	kSGB	1934	1409	599	k__Bacteria|p__Bacteroidetes|c__Bacteroidia|o__Bacteroidales|f__Tannerellaceae|g__Parabacteroides|s__Parabacteroides_distasonis|t__SGB1934
BackhedF_2015__SID105_12M__bin.17	BackhedF_2015	SID105_12M	SID105	SID105	infant	1	SWE	west	kSGB	1836	1366	595	k__Bacteria|p__Bacteroidetes|c__Bacteroidia|o__Bacteroidales|f__Bacteroidaceae|g__Bacteroides|s__Bacteroides_uniformis|t__SGB1836
BackhedF_2015__SID105_12M__bin.19	BackhedF_2015	SID105_12M	SID105	SID105	infant	1	SWE	west	kSGB	6939	4968	1873	k__Bacteria|p__Firmicutes|c__Negativicutes|o__Veillonellales|f__Veillonellaceae|g__Veillonella|s__Veillonella_parvula|t__SGB6939
BackhedF_2015__SID105_12M__bin.20	BackhedF_2015	SID105_12M	SID105	SID105	infant	1	SWE	west	kSGB	15316	9740	3058	k__Bacteria|p__Firmicutes|c__Clostridia|o__Clostridiales|f__Ruminococcaceae|g__Faecalibacterium|s__Faecalibacterium_prausnitzii|t__SGB15316
BackhedF_2015__SID105_12M__bin.24	BackhedF_2015	SID105_12M	SID105	SID105	infant	1	SWE	west	kSGB	4716	3529	1439	k__Bacteria|p__Firmicutes|c__Clostridia|o__Clostridiales|f__Clostridiaceae|g__Clostridiaceae_unclassified|s__Clostridiaceae_bacterium_AF02_42|t__SGB4716
BackhedF_2015__SID105_12M__bin.25	BackhedF_2015	SID105_12M	SID105	SID105	infant	1	SWE	west	kSGB	1814	1353	595	k__Bacteria|p__Bacteroidetes|c__Bacteroidia|o__Bacteroidales|f__Bacteroidales_unclassified|g__Phocaeicola|s__Phocaeicola_vulgatus|t__SGB1814
BackhedF_2015__SID105_12M__bin.26	BackhedF_2015	SID105_12M	SID105	SID105	infant	1	SWE	west	kSGB	4540	3421	1413	k__Bacteria|p__Firmicutes|c__Clostridia|o__Clostridiales|f__Lachnospiraceae|g__Anaerostipes|s__Anaerostipes_hadrus|t__SGB4540
BackhedF_2015__SID105_12M__bin.27	BackhedF_2015	SID105_12M	SID105	SID105	infant	1	SWE	west	kSGB	4749	3552	1442	k__Bacteria|p__Firmicutes|c__Clostridia|o__Clostridiales|f__Clostridiaceae|g__Clostridium|s__Clostridium_sp_AM22_11AC|t__SGB4749
BackhedF_2015__SID105_12M__bin.28	BackhedF_2015	SID105_12M	SID105	SID105	infant	1	SWE	west	kSGB	4758	3558	1442	k__Bacteria|p__Firmicutes|c__Clostridia|o__Clostridiales|f__Lachnospiraceae|g__Enterocloster|s__Enterocloster_bolteae|t__SGB4758
BackhedF_2015__SID105_12M__bin.4	BackhedF_2015	SID105_12M	SID105	SID105	infant	1	SWE	west	kSGB	4584	3438	1414	k__Bacteria|p__Firmicutes|c__Clostridia|o__Clostridiales|f__Lachnospiraceae|g__Mediterraneibacter|s__Ruminococcus_gnavus|t__SGB4584
BackhedF_2015__SID105_12M__bin.6	BackhedF_2015	SID105_12M	SID105	SID105	infant	1	SWE	west	kSGB	9286	6573	2400	k__Bacteria|p__Proteobacteria|c__Betaproteobacteria|o__Burkholderiales|f__Sutterellaceae|g__Sutterella|s__Sutterella_wadsworthensis|t__SGB9286
BackhedF_2015__SID105_12M__bin.7	BackhedF_2015	SID105_12M	SID105	SID105	infant	1	SWE	west	kSGB	9674	6812	2477	k__Bacteria|p__Proteobacteria|c__Gammaproteobacteria|o__Pasteurellales|f__Pasteurellaceae|g__Haemophilus|s__Haemophilus_parainfluenzae|t__SGB9674
BackhedF_2015__SID105_4M__bin.1	BackhedF_2015	SID105_4M	SID105	SID105	infant	0.323	SWE	west	kSGB	17247	10625	3150	k__Bacteria|p__Actinobacteria|c__Actinobacteria|o__Bifidobacteriales|f__Bifidobacteriaceae|g__Bifidobacterium|s__Bifidobacterium_breve|t__SGB17247
BackhedF_2015__SID105_4M__bin.12	BackhedF_2015	SID105_4M	SID105	SID105	infant	0.323	SWE	west	kSGB	6191	4494	1755	k__Bacteria|p__Firmicutes|c__Clostridia|o__Clostridiales|f__Clostridiaceae|g__Clostridium|s__Clostridium_perfringens|t__SGB6191
BackhedF_2015__SID105_4M__bin.14	BackhedF_2015	SID105_4M	SID105	SID105	infant	0.323	SWE	west	uSGB	8066	5679	1976	k__Bacteria|p__Firmicutes|c__Bacilli|o__Lactobacillales|f__Streptococcaceae|g__Streptococcus|s__Streptococcus_SGB8066|t__SGB8066
BackhedF_2015__SID105_4M__bin.17	BackhedF_2015	SID105_4M	SID105	SID105	infant	0.323	SWE	west	uSGB	8157	5681	1976	k__Bacteria|p__Firmicutes|c__Bacilli|o__Lactobacillales|f__Streptococcaceae|g__Streptococcus|s__Streptococcus_SGB8157|t__SGB8157
BackhedF_2015__SID105_4M__bin.2	BackhedF_2015	SID105_4M	SID105	SID105	infant	0.323	SWE	west	kSGB	17248	10625	3150	k__Bacteria|p__Actinobacteria|c__Actinobacteria|o__Bifidobacteriales|f__Bifidobacteriaceae|g__Bifidobacterium|s__Bifidobacterium_longum|t__SGB17248
BackhedF_2015__SID105_4M__bin.3	BackhedF_2015	SID105_4M	SID105	SID105	infant	0.323	SWE	west	kSGB	6936	4966	1873	k__Bacteria|p__Firmicutes|c__Negativicutes|o__Veillonellales|f__Veillonellaceae|g__Veillonella|s__Veillonella_atypica|t__SGB6936
BackhedF_2015__SID105_4M__bin.4	BackhedF_2015	SID105_4M	SID105	SID105	infant	0.323	SWE	west	kSGB	8005	5671	1976	k__Bacteria|p__Firmicutes|c__Bacilli|o__Lactobacillales|f__Streptococcaceae|g__Streptococcus|s__Streptococcus_salivarius|t__SGB8005
BackhedF_2015__SID105_4M__bin.7	BackhedF_2015	SID105_4M	SID105	SID105	infant	0.323	SWE	west	kSGB	7962	5644	1975	k__Bacteria|p__Firmicutes|c__Bacilli|o__Lactobacillales|f__Enterococcaceae|g__Enterococcus|s__Enterococcus_faecalis|t__SGB7962
BackhedF_2015__SID105_B__bin.1	BackhedF_2015	SID105_B	SID105	SID105	infant	0.014	SWE	west	kSGB	7865	5576	1970	k__Bacteria|p__Firmicutes|c__Bacilli|o__Bacillales|f__Staphylococcaceae|g__Staphylococcus|s__Staphylococcus_epidermidis|t__SGB7865
BackhedF_2015__SID105_B__bin.3	BackhedF_2015	SID105_B	SID105	SID105	infant	0.014	SWE	west	kSGB	8007	5671	1976	k__Bacteria|p__Firmicutes|c__Bacilli|o__Lactobacillales|f__Streptococcaceae|g__Streptococcus|s__Streptococcus_salivarius|t__SGB8007
BackhedF_2015__SID105_B__bin.4	BackhedF_2015	SID105_B	SID105	SID105	infant	0.014	SWE	west	kSGB	17247	10625	3150	k__Bacteria|p__Actinobacteria|c__Actinobacteria|o__Bifidobacteriales|f__Bifidobacteriaceae|g__Bifidobacterium|s__Bifidobacterium_breve|t__SGB17247
BackhedF_2015__SID105_B__bin.6	BackhedF_2015	SID105_B	SID105	SID105	infant	0.014	SWE	west	kSGB	7858	5572	1970	k__Bacteria|p__Firmicutes|c__Bacilli|o__Bacillales|f__Staphylococcaceae|g__Staphylococcus|s__Staphylococcus_hominis|t__SGB7858
BackhedF_2015__SID105_M__bin.1	BackhedF_2015	SID105_M	SID105_mo	SID105	mother	NA	SWE	west	uSGB	6312	4569	1765	k__Bacteria|p__Firmicutes|c__CFGB1765|o__OFGB1765|f__FGB1765|g__GGB4569|s__GGB4569_SGB6312|t__SGB6312
BackhedF_2015__SID105_M__bin.10	BackhedF_2015	SID105_M	SID105_mo	SID105	mother	NA	SWE	west	kSGB	4874	3608	1449	k__Bacteria|p__Firmicutes|c__Clostridia|o__Clostridiales|f__Lachnospiraceae|g__Fusicatenibacter|s__Fusicatenibacter_saccharivorans|t__SGB4874
BackhedF_2015__SID105_M__bin.15	BackhedF_2015	SID105_M	SID105_mo	SID105	mother	NA	SWE	west	kSGB	15300	9731	3058	k__Bacteria|p__Firmicutes|c__Clostridia|o__Clostridiales|f__Ruminococcaceae|g__Gemmiger|s__Gemmiger_formicilis|t__SGB15300
BackhedF_2015__SID105_M__bin.16	BackhedF_2015	SID105_M	SID105_mo	SID105	mother	NA	SWE	west	kSGB	1836	1366	595	k__Bacteria|p__Bacteroidetes|c__Bacteroidia|o__Bacteroidales|f__Bacteroidaceae|g__Bacteroides|s__Bacteroides_uniformis|t__SGB1836
BackhedF_2015__SID105_M__bin.17	BackhedF_2015	SID105_M	SID105_mo	SID105	mother	NA	SWE	west	kSGB	5075	3740	1476	k__Bacteria|p__Firmicutes|c__Clostridia|o__Clostridiales|f__Lachnospiraceae|g__Lachnospira|s__Lachnospira_pectinoschiza|t__SGB5075
BackhedF_2015__SID105_M__bin.18	BackhedF_2015	SID105_M	SID105_mo	SID105	mother	NA	SWE	west	kSGB	5090	3747	1477	k__Bacteria|p__Firmicutes|c__Clostridia|o__Clostridiales|f__Clostridiales_unclassified|g__Clostridiales_unclassified|s__Clostridiales_bacterium_KLE1615|t__SGB5090
BackhedF_2015__SID105_M__bin.21	BackhedF_2015	SID105_M	SID105_mo	SID105	mother	NA	SWE	west	kSGB	2318	1686	673	k__Bacteria|p__Bacteroidetes|c__Bacteroidia|o__Bacteroidales|f__Rikenellaceae|g__Alistipes|s__Alistipes_putredinis|t__SGB2318
BackhedF_2015__SID105_M__bin.22	BackhedF_2015	SID105_M	SID105_mo	SID105	mother	NA	SWE	west	uSGB	4317	3267	1342	k__Bacteria|p__Firmicutes|c__Clostridia|o__Clostridiales|f__Eubacteriaceae|g__GGB3267|s__GGB3267_SGB4317|t__SGB4317
BackhedF_2015__SID105_M__bin.23	BackhedF_2015	SID105_M	SID105_mo	SID105	mother	NA	SWE	west	kSGB	1790	1333	589	k__Bacteria|p__Bacteroidetes|c__Bacteroidia|o__Bacteroidales|f__Odoribacteraceae|g__Odoribacter|s__Odoribacter_splanchnicus|t__SGB1790
BackhedF_2015__SID105_M__bin.25	BackhedF_2015	SID105_M	SID105_mo	SID105	mother	NA	SWE	west	uSGB	3574	2653	1011	k__Bacteria|p__Firmicutes|c__CFGB1011|o__OFGB1011|f__FGB1011|g__GGB2653|s__GGB2653_SGB3574|t__SGB3574
BackhedF_2015__SID105_M__bin.26	BackhedF_2015	SID105_M	SID105_mo	SID105	mother	NA	SWE	west	kSGB	17244	10624	3150	k__Bacteria|p__Actinobacteria|c__Actinobacteria|o__Bifidobacteriales|f__Bifidobacteriaceae|g__Bifidobacterium|s__Bifidobacterium_adolescentis|t__SGB17244
BackhedF_2015__SID105_M__bin.27	BackhedF_2015	SID105_M	SID105_mo	SID105	mother	NA	SWE	west	kSGB	1965	1426	605	k__Bacteria|p__Bacteroidetes|c__Bacteroidia|o__Bacteroidales|f__Barnesiellaceae|g__Barnesiella|s__Barnesiella_intestinihominis|t__SGB1965
BackhedF_2015__SID105_M__bin.28	BackhedF_2015	SID105_M	SID105_mo	SID105	mother	NA	SWE	west	kSGB	4933	3638	1454	k__Bacteria|p__Firmicutes|c__Clostridia|o__Clostridiales|f__Lachnospiraceae|g__Lachnospiraceae_unclassified|s__Eubacterium_rectale|t__SGB4933
BackhedF_2015__SID105_M__bin.29	BackhedF_2015	SID105_M	SID105_mo	SID105	mother	NA	SWE	west	kSGB	4644	3479	1420	k__Bacteria|p__Firmicutes|c__Clostridia|o__Clostridiales|f__Clostridiaceae|g__Clostridium|s__Clostridium_sp_AF36_4|t__SGB4644
BackhedF_2015__SID105_M__bin.3	BackhedF_2015	SID105_M	SID105_mo	SID105	mother	NA	SWE	west	kSGB	5121	3760	1480	k__Bacteria|p__Firmicutes|c__Clostridia|o__Clostridiales|f__Clostridiaceae|g__Clostridium|s__Clostridium_sp_AF15_31|t__SGB5121
BackhedF_2015__SID105_M__bin.30	BackhedF_2015	SID105_M	SID105_mo	SID105	mother	NA	SWE	west	kSGB	4262	3227	1333	k__Bacteria|p__Firmicutes|c__Clostridia|o__Clostridiales|f__Ruminococcaceae|g__Ruminococcus|s__Ruminococcus_bicirculans|t__SGB4262
BackhedF_2015__SID105_M__bin.34	BackhedF_2015	SID105_M	SID105_mo	SID105	mother	NA	SWE	west	kSGB	4540	3421	1413	k__Bacteria|p__Firmicutes|c__Clostridia|o__Clostridiales|f__Lachnospiraceae|g__Anaerostipes|s__Anaerostipes_hadrus|t__SGB4540
BackhedF_2015__SID105_M__bin.35	BackhedF_2015	SID105_M	SID105_mo	SID105	mother	NA	SWE	west	kSGB	15286	9728	3058	k__Bacteria|p__Firmicutes|c__Clostridia|o__Clostridiales|f__Ruminococcaceae|g__Subdoligranulum|s__Subdoligranulum_sp_APC924_74|t__SGB15286
BackhedF_2015__SID105_M__bin.36	BackhedF_2015	SID105_M	SID105_mo	SID105	mother	NA	SWE	west	uSGB	4290	3244	1336	k__Bacteria|p__Firmicutes|c__Clostridia|o__Clostridiales|f__Eubacteriaceae|g__Eubacterium|s__Eubacterium_SGB4290|t__SGB4290
BackhedF_2015__SID105_M__bin.39	BackhedF_2015	SID105_M	SID105_mo	SID105	mother	NA	SWE	west	kSGB	4910	3628	1451	k__Bacteria|p__Firmicutes|c__Firmicutes_unclassified|o__Firmicutes_unclassified|f__Firmicutes_unclassified|g__Firmicutes_unclassified|s__Firmicutes_bacterium_AF22_6AC|t__SGB4910
BackhedF_2015__SID105_M__bin.4	BackhedF_2015	SID105_M	SID105_mo	SID105	mother	NA	SWE	west	kSGB	14631	9395	2991	k__Bacteria|p__Actinobacteria|c__Coriobacteriia|o__Coriobacteriales|f__Coriobacteriaceae|g__Collinsella|s__Collinsella_aerofaciens|t__SGB14631
BackhedF_2015__SID105_M__bin.45	BackhedF_2015	SID105_M	SID105_mo	SID105	mother	NA	SWE	west	uSGB	9197	6512	2377	k__Bacteria|p__Lentisphaerae|c__Lentisphaeria|o__Victivallales|f__Victivallaceae|g__GGB6512|s__GGB6512_SGB9197|t__SGB9197
BackhedF_2015__SID105_M__bin.46	BackhedF_2015	SID105_M	SID105_mo	SID105	mother	NA	SWE	west	uSGB	15097	9634	3056	k__Bacteria|p__Firmicutes|c__Clostridia|o__Clostridiales|f__Ruminococcaceae|g__GGB9634|s__GGB9634_SGB15097|t__SGB15097
BackhedF_2015__SID105_M__bin.47	BackhedF_2015	SID105_M	SID105_mo	SID105	mother	NA	SWE	west	kSGB	17248	10625	3150	k__Bacteria|p__Actinobacteria|c__Actinobacteria|o__Bifidobacteriales|f__Bifidobacteriaceae|g__Bifidobacterium|s__Bifidobacterium_longum|t__SGB17248
BackhedF_2015__SID105_M__bin.49	BackhedF_2015	SID105_M	SID105_mo	SID105	mother	NA	SWE	west	kSGB	4581	3436	1414	k__Bacteria|p__Firmicutes|c__Clostridia|o__Clostridiales|f__Lachnospiraceae|g__Dorea|s__Dorea_longicatena|t__SGB4581
BackhedF_2015__SID105_M__bin.54	BackhedF_2015	SID105_M	SID105_mo	SID105	mother	NA	SWE	west	uSGB	14341	9365	2989	k__Bacteria|p__Actinobacteria|c__CFGB2989|o__OFGB2989|f__FGB2989|g__GGB9365|s__GGB9365_SGB14341|t__SGB14341
BackhedF_2015__SID105_M__bin.55	BackhedF_2015	SID105_M	SID105_mo	SID105	mother	NA	SWE	west	kSGB	15316	9740	3058	k__Bacteria|p__Firmicutes|c__Clostridia|o__Clostridiales|f__Ruminococcaceae|g__Faecalibacterium|s__Faecalibacterium_prausnitzii|t__SGB15316
BackhedF_2015__SID105_M__bin.7	BackhedF_2015	SID105_M	SID105_mo	SID105	mother	NA	SWE	west	kSGB	4422	3342	1369	k__Bacteria|p__Firmicutes|c__Clostridia|o__Clostridiales|f__Ruminococcaceae|g__Ruminococcus|s__Ruminococcus_callidus|t__SGB4422
BackhedF_2015__SID12_12M__bin.1	BackhedF_2015	SID12_12M	SID12	SID12	infant	1.03	SWE	west	kSGB	9226	6531	2382	k__Bacteria|p__Verrucomicrobia|c__Verrucomicrobiae|o__Verrucomicrobiales|f__Akkermansiaceae|g__Akkermansia|s__Akkermansia_muciniphila|t__SGB9226
BackhedF_2015__SID12_12M__bin.10	BackhedF_2015	SID12_12M	SID12	SID12	infant	1.03	SWE	west	kSGB	4037	3040	1254	k__Bacteria|p__Firmicutes|c__Erysipelotrichia|o__Erysipelotrichales|f__Erysipelotrichaceae|g__Erysipelatoclostridium|s__Clostridium_innocuum|t__SGB4037
BackhedF_2015__SID12_12M__bin.11	BackhedF_2015	SID12_12M	SID12	SID12	infant	1.03	SWE	west	uSGB	4752	3553	1442	k__Bacteria|p__Firmicutes|c__Clostridia|o__Clostridiales|f__Lachnospiraceae|g__GGB3553|s__GGB3553_SGB4752|t__SGB4752
BackhedF_2015__SID12_12M__bin.2	BackhedF_2015	SID12_12M	SID12	SID12	infant	1.03	SWE	west	kSGB	10133	6999	2483	k__Bacteria|p__Proteobacteria|c__Gammaproteobacteria|o__Enterobacterales|f__Enterobacteriaceae|g__Enterobacter|s__Enterobacter_kobei|t__SGB10133
BackhedF_2015__SID12_12M__bin.3	BackhedF_2015	SID12_12M	SID12	SID12	infant	1.03	SWE	west	kSGB	5868	4295	1712	k__Bacteria|p__Firmicutes|c__Negativicutes|o__Veillonellales|f__Veillonellaceae|g__Megasphaera|s__Megasphaera_micronuciformis|t__SGB5868
BackhedF_2015__SID12_12M__bin.5	BackhedF_2015	SID12_12M	SID12	SID12	infant	1.03	SWE	west	kSGB	5825	4274	1707	k__Bacteria|p__Firmicutes|c__Negativicutes|o__Veillonellales|f__Veillonellaceae|g__Dialister|s__Dialister_invisus|t__SGB5825
BackhedF_2015__SID12_12M__bin.9	BackhedF_2015	SID12_12M	SID12	SID12	infant	1.03	SWE	west	kSGB	4584	3438	1414	k__Bacteria|p__Firmicutes|c__Clostridia|o__Clostridiales|f__Lachnospiraceae|g__Mediterraneibacter|s__Ruminococcus_gnavus|t__SGB4584
BackhedF_2015__SID12_4M__bin.1	BackhedF_2015	SID12_4M	SID12	SID12	infant	0.304	SWE	west	kSGB	17234	10622	3150	k__Bacteria|p__Actinobacteria|c__Actinobacteria|o__Bifidobacteriales|f__Bifidobacteriaceae|g__Bifidobacterium|s__Bifidobacterium_dentium|t__SGB17234
BackhedF_2015__SID12_4M__bin.10	BackhedF_2015	SID12_4M	SID12	SID12	infant	0.304	SWE	west	kSGB	6936	4966	1873	k__Bacteria|p__Firmicutes|c__Negativicutes|o__Veillonellales|f__Veillonellaceae|g__Veillonella|s__Veillonella_atypica|t__SGB6936
BackhedF_2015__SID12_4M__bin.13	BackhedF_2015	SID12_4M	SID12	SID12	infant	0.304	SWE	west	kSGB	6952	4968	1873	k__Bacteria|p__Firmicutes|c__Negativicutes|o__Veillonellales|f__Veillonellaceae|g__Veillonella|s__Veillonella_dispar|t__SGB6952
BackhedF_2015__SID12_4M__bin.2	BackhedF_2015	SID12_4M	SID12	SID12	infant	0.304	SWE	west	kSGB	1867	1376	595	k__Bacteria|p__Bacteroidetes|c__Bacteroidia|o__Bacteroidales|f__Bacteroidaceae|g__Bacteroides|s__Bacteroides_xylanisolvens|t__SGB1867
BackhedF_2015__SID12_4M__bin.3	BackhedF_2015	SID12_4M	SID12	SID12	infant	0.304	SWE	west	kSGB	6187	4490	1755	k__Bacteria|p__Firmicutes|c__Clostridia|o__Clostridiales|f__Clostridiaceae|g__Clostridium|s__Clostridium_paraputrificum|t__SGB6187
BackhedF_2015__SID12_4M__bin.5	BackhedF_2015	SID12_4M	SID12	SID12	infant	0.304	SWE	west	kSGB	10068	6985	2483	k__Bacteria|p__Proteobacteria|c__Gammaproteobacteria|o__Enterobacterales|f__Enterobacteriaceae|g__Escherichia|s__Escherichia_coli|t__SGB10068
BackhedF_2015__SID12_4M__bin.7	BackhedF_2015	SID12_4M	SID12	SID12	infant	0.304	SWE	west	kSGB	6796	4877	1833	k__Bacteria|p__Firmicutes|c__Clostridia|o__Clostridiales|f__Eubacteriaceae|g__Eubacterium|s__Eubacterium_sp_AM28_29|t__SGB6796
BackhedF_2015__SID12_B__bin.3	BackhedF_2015	SID12_B	SID12	SID12	infant	0.0054	SWE	west	kSGB	1934	1409	599	k__Bacteria|p__Bacteroidetes|c__Bacteroidia|o__Bacteroidales|f__Tannerellaceae|g__Parabacteroides|s__Parabacteroides_distasonis|t__SGB1934
BackhedF_2015__SID12_B__bin.4	BackhedF_2015	SID12_B	SID12	SID12	infant	0.0054	SWE	west	kSGB	1867	1376	595	k__Bacteria|p__Bacteroidetes|c__Bacteroidia|o__Bacteroidales|f__Bacteroidaceae|g__Bacteroides|s__Bacteroides_xylanisolvens|t__SGB1867
BackhedF_2015__SID12_B__bin.5	BackhedF_2015	SID12_B	SID12	SID12	infant	0.0054	SWE	west	kSGB	17234	10622	3150	k__Bacteria|p__Actinobacteria|c__Actinobacteria|o__Bifidobacteriales|f__Bifidobacteriaceae|g__Bifidobacterium|s__Bifidobacterium_dentium|t__SGB17234
BackhedF_2015__SID12_B__bin.6	BackhedF_2015	SID12_B	SID12	SID12	infant	0.0054	SWE	west	kSGB	6744	4854	1831	k__Bacteria|p__Firmicutes|c__Erysipelotrichia|o__Erysipelotrichales|f__Erysipelotrichaceae|g__Erysipelatoclostridium|s__Erysipelatoclostridium_ramosum|t__SGB6744
BackhedF_2015__SID12_B__bin.7	BackhedF_2015	SID12_B	SID12	SID12	infant	0.0054	SWE	west	kSGB	5792	4258	1704	k__Bacteria|p__Firmicutes|c__Negativicutes|o__Acidaminococcales|f__Acidaminococcaceae|g__Phascolarctobacterium|s__Phascolarctobacterium_faecium|t__SGB5792
BackhedF_2015__SID12_B__bin.9	BackhedF_2015	SID12_B	SID12	SID12	infant	0.0054	SWE	west	kSGB	1814	1353	595	k__Bacteria|p__Bacteroidetes|c__Bacteroidia|o__Bacteroidales|f__Bacteroidales_unclassified|g__Phocaeicola|s__Phocaeicola_vulgatus|t__SGB1814
BackhedF_2015__SID12_M__bin.10	BackhedF_2015	SID12_M	SID12_mo	SID12	mother	NA	SWE	west	kSGB	5792	4258	1704	k__Bacteria|p__Firmicutes|c__Negativicutes|o__Acidaminococcales|f__Acidaminococcaceae|g__Phascolarctobacterium|s__Phascolarctobacterium_faecium|t__SGB5792
BackhedF_2015__SID12_M__bin.13	BackhedF_2015	SID12_M	SID12_mo	SID12	mother	NA	SWE	west	kSGB	15316	9740	3058	k__Bacteria|p__Firmicutes|c__Clostridia|o__Clostridiales|f__Ruminococcaceae|g__Faecalibacterium|s__Faecalibacterium_prausnitzii|t__SGB15316
BackhedF_2015__SID12_M__bin.14	BackhedF_2015	SID12_M	SID12_mo	SID12	mother	NA	SWE	west	uSGB	4871	3607	1449	k__Bacteria|p__Firmicutes|c__Clostridia|o__Clostridiales|f__Lachnospiraceae|g__GGB3607|s__GGB3607_SGB4871|t__SGB4871
BackhedF_2015__SID12_M__bin.15	BackhedF_2015	SID12_M	SID12_mo	SID12	mother	NA	SWE	west	kSGB	4914	3628	1451	k__Bacteria|p__Firmicutes|c__Clostridia|o__Clostridiales|f__Clostridiaceae|g__Clostridium|s__Clostridium_sp_AF34_10BH|t__SGB4914
BackhedF_2015__SID12_M__bin.16	BackhedF_2015	SID12_M	SID12_mo	SID12	mother	NA	SWE	west	kSGB	4644	3479	1420	k__Bacteria|p__Firmicutes|c__Clostridia|o__Clostridiales|f__Clostridiaceae|g__Clostridium|s__Clostridium_sp_AF36_4|t__SGB4644
BackhedF_2015__SID12_M__bin.23	BackhedF_2015	SID12_M	SID12_mo	SID12	mother	NA	SWE	west	uSGB	5089	3746	1476	k__Bacteria|p__Firmicutes|c__Clostridia|o__Clostridiales|f__Lachnospiraceae|g__GGB3746|s__GGB3746_SGB5089|t__SGB5089
BackhedF_2015__SID12_M__bin.25	BackhedF_2015	SID12_M	SID12_mo	SID12	mother	NA	SWE	west	kSGB	6796	4877	1833	k__Bacteria|p__Firmicutes|c__Clostridia|o__Clostridiales|f__Eubacteriaceae|g__Eubacterium|s__Eubacterium_sp_AM28_29|t__SGB6796
BackhedF_2015__SID12_M__bin.29	BackhedF_2015	SID12_M	SID12_mo	SID12	mother	NA	SWE	west	kSGB	2318	1686	673	k__Bacteria|p__Bacteroidetes|c__Bacteroidia|o__Bacteroidales|f__Rikenellaceae|g__Alistipes|s__Alistipes_putredinis|t__SGB2318
BackhedF_2015__SID12_M__bin.31	BackhedF_2015	SID12_M	SID12_mo	SID12	mother	NA	SWE	west	kSGB	4933	3638	1454	k__Bacteria|p__Firmicutes|c__Clostridia|o__Clostridiales|f__Lachnospiraceae|g__Lachnospiraceae_unclassified|s__Eubacterium_rectale|t__SGB4933
BackhedF_2015__SID12_M__bin.34	BackhedF_2015	SID12_M	SID12_mo	SID12	mother	NA	SWE	west	uSGB	14861	9468	3005	k__Bacteria|p__Firmicutes|c__CFGB3005|o__OFGB3005|f__FGB3005|g__GGB9468|s__GGB9468_SGB14861|t__SGB14861
BackhedF_2015__SID12_M__bin.37	BackhedF_2015	SID12_M	SID12_mo	SID12	mother	NA	SWE	west	kSGB	1934	1409	599	k__Bacteria|p__Bacteroidetes|c__Bacteroidia|o__Bacteroidales|f__Tannerellaceae|g__Parabacteroides|s__Parabacteroides_distasonis|t__SGB1934
BackhedF_2015__SID12_M__bin.5	BackhedF_2015	SID12_M	SID12_mo	SID12	mother	NA	SWE	west	kSGB	2303	1676	673	k__Bacteria|p__Bacteroidetes|c__Bacteroidia|o__Bacteroidales|f__Rikenellaceae|g__Alistipes|s__Alistipes_onderdonkii|t__SGB2303
BackhedF_2015__SID12_M__bin.7	BackhedF_2015	SID12_M	SID12_mo	SID12	mother	NA	SWE	west	kSGB	4540	3421	1413	k__Bacteria|p__Firmicutes|c__Clostridia|o__Clostridiales|f__Lachnospiraceae|g__Anaerostipes|s__Anaerostipes_hadrus|t__SGB4540
BackhedF_2015__SID128_12M__bin.11	BackhedF_2015	SID128_12M	SID128	SID128	infant	1.002	SWE	west	kSGB	1784	1330	588	k__Bacteria|p__Bacteroidetes|c__Bacteroidia|o__Bacteroidales|f__Odoribacteraceae|g__Butyricimonas|s__Butyricimonas_virosa|t__SGB1784
BackhedF_2015__SID128_12M__bin.12	BackhedF_2015	SID128_12M	SID128	SID128	infant	1.002	SWE	west	kSGB	1949	1415	599	k__Bacteria|p__Bacteroidetes|c__Bacteroidia|o__Bacteroidales|f__Tannerellaceae|g__Parabacteroides|s__Parabacteroides_merdae|t__SGB1949
BackhedF_2015__SID128_12M__bin.13	BackhedF_2015	SID128_12M	SID128	SID128	infant	1.002	SWE	west	kSGB	5090	3747	1477	k__Bacteria|p__Firmicutes|c__Clostridia|o__Clostridiales|f__Clostridiales_unclassified|g__Clostridiales_unclassified|s__Clostridiales_bacterium_KLE1615|t__SGB5090
BackhedF_2015__SID128_12M__bin.15	BackhedF_2015	SID128_12M	SID128	SID128	infant	1.002	SWE	west	kSGB	4914	3628	1451	k__Bacteria|p__Firmicutes|c__Clostridia|o__Clostridiales|f__Clostridiaceae|g__Clostridium|s__Clostridium_sp_AF34_10BH|t__SGB4914
BackhedF_2015__SID128_12M__bin.16	BackhedF_2015	SID128_12M	SID128	SID128	infant	1.002	SWE	west	kSGB	4285	3243	1336	k__Bacteria|p__Firmicutes|c__Clostridia|o__Clostridiales|f__Ruminococcaceae|g__Ruminococcus|s__Ruminococcus_bromii|t__SGB4285
BackhedF_2015__SID128_12M__bin.17	BackhedF_2015	SID128_12M	SID128	SID128	infant	1.002	SWE	west	kSGB	1815	1353	595	k__Bacteria|p__Bacteroidetes|c__Bacteroidia|o__Bacteroidales|f__Bacteroidales_unclassified|g__Phocaeicola|s__Phocaeicola_dorei|t__SGB1815
BackhedF_2015__SID128_12M__bin.18	BackhedF_2015	SID128_12M	SID128	SID128	infant	1.002	SWE	west	kSGB	15300	9731	3058	k__Bacteria|p__Firmicutes|c__Clostridia|o__Clostridiales|f__Ruminococcaceae|g__Gemmiger|s__Gemmiger_formicilis|t__SGB15300
BackhedF_2015__SID128_12M__bin.19	BackhedF_2015	SID128_12M	SID128	SID128	infant	1.002	SWE	west	kSGB	17244	10624	3150	k__Bacteria|p__Actinobacteria|c__Actinobacteria|o__Bifidobacteriales|f__Bifidobacteriaceae|g__Bifidobacterium|s__Bifidobacterium_adolescentis|t__SGB17244
BackhedF_2015__SID128_12M__bin.2	BackhedF_2015	SID128_12M	SID128	SID128	infant	1.002	SWE	west	uSGB	8620	5997	2107	k__Bacteria|p__Candidatus_Melainabacteria|c__Candidatus_Melainabacteria_unclassified|o__Candidatus_Gastranaerophilales|f__Candidatus_Gastranaerophilales_unclassified|g__GGB5997|s__GGB5997_SGB8620|t__SGB8620
BackhedF_2015__SID128_12M__bin.23	BackhedF_2015	SID128_12M	SID128	SID128	infant	1.002	SWE	west	kSGB	5117	3759	1480	k__Bacteria|p__Firmicutes|c__Clostridia|o__Clostridiales|f__Lachnospiraceae|g__Coprococcus|s__Coprococcus_eutactus|t__SGB5117
BackhedF_2015__SID128_12M__bin.24	BackhedF_2015	SID128_12M	SID128	SID128	infant	1.002	SWE	west	uSGB	6347	4588	1765	k__Bacteria|p__Firmicutes|c__CFGB1765|o__OFGB1765|f__FGB1765|g__GGB4588|s__GGB4588_SGB6347|t__SGB6347
BackhedF_2015__SID128_12M__bin.26	BackhedF_2015	SID128_12M	SID128	SID128	infant	1.002	SWE	west	uSGB	6276	4552	1765	k__Bacteria|p__Firmicutes|c__CFGB1765|o__OFGB1765|f__FGB1765|g__GGB4552|s__GGB4552_SGB6276|t__SGB6276
BackhedF_2015__SID128_12M__bin.28	BackhedF_2015	SID128_12M	SID128	SID128	infant	1.002	SWE	west	kSGB	17248	10625	3150	k__Bacteria|p__Actinobacteria|c__Actinobacteria|o__Bifidobacteriales|f__Bifidobacteriaceae|g__Bifidobacterium|s__Bifidobacterium_longum|t__SGB17248
BackhedF_2015__SID128_12M__bin.31	BackhedF_2015	SID128_12M	SID128	SID128	infant	1.002	SWE	west	kSGB	4874	3608	1449	k__Bacteria|p__Firmicutes|c__Clostridia|o__Clostridiales|f__Lachnospiraceae|g__Fusicatenibacter|s__Fusicatenibacter_saccharivorans|t__SGB4874
BackhedF_2015__SID128_12M__bin.32	BackhedF_2015	SID128_12M	SID128	SID128	infant	1.002	SWE	west	kSGB	4844	3599	1449	k__Bacteria|p__Firmicutes|c__Clostridia|o__Clostridiales|f__Lachnospiraceae|g__Blautia|s__Blautia_wexlerae|t__SGB4844
BackhedF_2015__SID128_12M__bin.33	BackhedF_2015	SID128_12M	SID128	SID128	infant	1.002	SWE	west	kSGB	1836	1366	595	k__Bacteria|p__Bacteroidetes|c__Bacteroidia|o__Bacteroidales|f__Bacteroidaceae|g__Bacteroides|s__Bacteroides_uniformis|t__SGB1836
BackhedF_2015__SID128_12M__bin.34	BackhedF_2015	SID128_12M	SID128	SID128	infant	1.002	SWE	west	kSGB	5075	3740	1476	k__Bacteria|p__Firmicutes|c__Clostridia|o__Clostridiales|f__Lachnospiraceae|g__Lachnospira|s__Lachnospira_pectinoschiza|t__SGB5075
BackhedF_2015__SID128_12M__bin.35	BackhedF_2015	SID128_12M	SID128	SID128	infant	1.002	SWE	west	kSGB	1790	1333	589	k__Bacteria|p__Bacteroidetes|c__Bacteroidia|o__Bacteroidales|f__Odoribacteraceae|g__Odoribacter|s__Odoribacter_splanchnicus|t__SGB1790
BackhedF_2015__SID128_12M__bin.36	BackhedF_2015	SID128_12M	SID128	SID128	infant	1.002	SWE	west	uSGB	4348	3293	1349	k__Bacteria|p__Firmicutes|c__CFGB1349|o__OFGB1349|f__FGB1349|g__GGB3293|s__GGB3293_SGB4348|t__SGB4348
BackhedF_2015__SID128_12M__bin.37	BackhedF_2015	SID128_12M	SID128	SID128	infant	1.002	SWE	west	kSGB	4826	3596	1449	k__Bacteria|p__Firmicutes|c__Clostridia|o__Clostridiales|f__Lachnospiraceae|g__Blautia|s__Blautia_massiliensis|t__SGB4826
BackhedF_2015__SID128_12M__bin.38	BackhedF_2015	SID128_12M	SID128	SID128	infant	1.002	SWE	west	uSGB	4247	3215	1332	k__Bacteria|p__Firmicutes|c__CFGB1332|o__OFGB1332|f__FGB1332|g__GGB3215|s__GGB3215_SGB4247|t__SGB4247
BackhedF_2015__SID128_12M__bin.4	BackhedF_2015	SID128_12M	SID128	SID128	infant	1.002	SWE	west	kSGB	5082	3742	1476	k__Bacteria|p__Firmicutes|c__Clostridia|o__Clostridiales|f__Lachnospiraceae|g__Lachnospira|s__Lachnospira_eligens|t__SGB5082
BackhedF_2015__SID128_12M__bin.40	BackhedF_2015	SID128_12M	SID128	SID128	infant	1.002	SWE	west	kSGB	4540	3421	1413	k__Bacteria|p__Firmicutes|c__Clostridia|o__Clostridiales|f__Lachnospiraceae|g__Anaerostipes|s__Anaerostipes_hadrus|t__SGB4540
BackhedF_2015__SID128_12M__bin.42	BackhedF_2015	SID128_12M	SID128	SID128	infant	1.002	SWE	west	kSGB	1844	1369	595	k__Bacteria|p__Bacteroidetes|c__Bacteroidia|o__Bacteroidales|f__Bacteroidaceae|g__Bacteroides|s__Bacteroides_cellulosilyticus|t__SGB1844
BackhedF_2015__SID128_12M__bin.45	BackhedF_2015	SID128_12M	SID128	SID128	infant	1.002	SWE	west	kSGB	4557	3427	1414	k__Bacteria|p__Firmicutes|c__Clostridia|o__Clostridiales|f__Lachnospiraceae|g__Mediterraneibacter|s__Ruminococcus_lactaris|t__SGB4557
BackhedF_2015__SID128_12M__bin.46	BackhedF_2015	SID128_12M	SID128	SID128	infant	1.002	SWE	west	kSGB	14631	9395	2991	k__Bacteria|p__Actinobacteria|c__Coriobacteriia|o__Coriobacteriales|f__Coriobacteriaceae|g__Collinsella|s__Collinsella_aerofaciens|t__SGB14631
BackhedF_2015__SID128_12M__bin.47	BackhedF_2015	SID128_12M	SID128	SID128	infant	1.002	SWE	west	kSGB	4582	3436	1414	k__Bacteria|p__Firmicutes|c__Clostridia|o__Clostridiales|f__Lachnospiraceae|g__Dorea|s__Dorea_longicatena|t__SGB4582
BackhedF_2015__SID128_12M__bin.5	BackhedF_2015	SID128_12M	SID128	SID128	infant	1.002	SWE	west	kSGB	4422	3342	1369	k__Bacteria|p__Firmicutes|c__Clostridia|o__Clostridiales|f__Ruminococcaceae|g__Ruminococcus|s__Ruminococcus_callidus|t__SGB4422
BackhedF_2015__SID128_12M__bin.50	BackhedF_2015	SID128_12M	SID128	SID128	infant	1.002	SWE	west	kSGB	4262	3227	1333	k__Bacteria|p__Firmicutes|c__Clostridia|o__Clostridiales|f__Ruminococcaceae|g__Ruminococcus|s__Ruminococcus_bicirculans|t__SGB4262
BackhedF_2015__SID128_12M__bin.51	BackhedF_2015	SID128_12M	SID128	SID128	infant	1.002	SWE	west	kSGB	2318	1686	673	k__Bacteria|p__Bacteroidetes|c__Bacteroidia|o__Bacteroidales|f__Rikenellaceae|g__Alistipes|s__Alistipes_putredinis|t__SGB2318
BackhedF_2015__SID128_12M__bin.53	BackhedF_2015	SID128_12M	SID128	SID128	infant	1.002	SWE	west	kSGB	4925	3634	1454	k__Bacteria|p__Firmicutes|c__Clostridia|o__Clostridiales|f__Lachnospiraceae|g__Roseburia|s__Roseburia_faecis|t__SGB4925
BackhedF_2015__SID128_12M__bin.54	BackhedF_2015	SID128_12M	SID128	SID128	infant	1.002	SWE	west	kSGB	4933	3638	1454	k__Bacteria|p__Firmicutes|c__Clostridia|o__Clostridiales|f__Lachnospiraceae|g__Lachnospiraceae_unclassified|s__Eubacterium_rectale|t__SGB4933
BackhedF_2015__SID128_12M__bin.55	BackhedF_2015	SID128_12M	SID128	SID128	infant	1.002	SWE	west	uSGB	9340	6606	2404	k__Bacteria|p__Proteobacteria|c__CFGB2404|o__OFGB2404|f__FGB2404|g__GGB6606|s__GGB6606_SGB9340|t__SGB9340
BackhedF_2015__SID128_12M__bin.57	BackhedF_2015	SID128_12M	SID128	SID128	infant	1.002	SWE	west	uSGB	14797	9427	2993	k__Bacteria|p__Actinobacteria|c__Coriobacteriia|o__Eggerthellales|f__Eggerthellaceae|g__Asaccharobacter|s__Asaccharobacter_SGB14797|t__SGB14797
BackhedF_2015__SID128_12M__bin.9	BackhedF_2015	SID128_12M	SID128	SID128	infant	1.002	SWE	west	kSGB	5825	4274	1707	k__Bacteria|p__Firmicutes|c__Negativicutes|o__Veillonellales|f__Veillonellaceae|g__Dialister|s__Dialister_invisus|t__SGB5825
BackhedF_2015__SID128_4M__bin.11	BackhedF_2015	SID128_4M	SID128	SID128	infant	0.336	SWE	west	kSGB	1814	1353	595	k__Bacteria|p__Bacteroidetes|c__Bacteroidia|o__Bacteroidales|f__Bacteroidales_unclassified|g__Phocaeicola|s__Phocaeicola_vulgatus|t__SGB1814
BackhedF_2015__SID128_4M__bin.12	BackhedF_2015	SID128_4M	SID128	SID128	infant	0.336	SWE	west	kSGB	1860	1375	595	k__Bacteria|p__Bacteroidetes|c__Bacteroidia|o__Bacteroidales|f__Bacteroidaceae|g__Bacteroides|s__Bacteroides_faecis|t__SGB1860
BackhedF_2015__SID128_4M__bin.13	BackhedF_2015	SID128_4M	SID128	SID128	infant	0.336	SWE	west	kSGB	10068	6985	2483	k__Bacteria|p__Proteobacteria|c__Gammaproteobacteria|o__Enterobacterales|f__Enterobacteriaceae|g__Escherichia|s__Escherichia_coli|t__SGB10068
BackhedF_2015__SID128_4M__bin.14	BackhedF_2015	SID128_4M	SID128	SID128	infant	0.336	SWE	west	kSGB	10114	6998	2483	k__Bacteria|p__Proteobacteria|c__Gammaproteobacteria|o__Enterobacterales|f__Enterobacteriaceae|g__Klebsiella|s__Klebsiella_variicola|t__SGB10114
BackhedF_2015__SID128_4M__bin.15	BackhedF_2015	SID128_4M	SID128	SID128	infant	0.336	SWE	west	uSGB	8065	5679	1976	k__Bacteria|p__Firmicutes|c__Bacilli|o__Lactobacillales|f__Streptococcaceae|g__Streptococcus|s__Streptococcus_SGB8065|t__SGB8065
BackhedF_2015__SID128_4M__bin.16	BackhedF_2015	SID128_4M	SID128	SID128	infant	0.336	SWE	west	kSGB	6939	4968	1873	k__Bacteria|p__Firmicutes|c__Negativicutes|o__Veillonellales|f__Veillonellaceae|g__Veillonella|s__Veillonella_parvula|t__SGB6939
BackhedF_2015__SID128_4M__bin.17	BackhedF_2015	SID128_4M	SID128	SID128	infant	0.336	SWE	west	kSGB	8005	5671	1976	k__Bacteria|p__Firmicutes|c__Bacilli|o__Lactobacillales|f__Streptococcaceae|g__Streptococcus|s__Streptococcus_salivarius|t__SGB8005
BackhedF_2015__SID128_4M__bin.18	BackhedF_2015	SID128_4M	SID128	SID128	infant	0.336	SWE	west	kSGB	7962	5644	1975	k__Bacteria|p__Firmicutes|c__Bacilli|o__Lactobacillales|f__Enterococcaceae|g__Enterococcus|s__Enterococcus_faecalis|t__SGB7962
BackhedF_2015__SID128_4M__bin.19	BackhedF_2015	SID128_4M	SID128	SID128	infant	0.336	SWE	west	kSGB	7038	5024	1901	k__Bacteria|p__Firmicutes|c__Bacilli|o__Lactobacillales|f__Lactobacillaceae|g__Lactobacillus|s__Lactobacillus_gasseri|t__SGB7038
BackhedF_2015__SID128_4M__bin.2	BackhedF_2015	SID128_4M	SID128	SID128	infant	0.336	SWE	west	uSGB	4454	3368	1381	k__Bacteria|p__Firmicutes|c__CFGB1381|o__OFGB1381|f__FGB1381|g__GGB3368|s__GGB3368_SGB4454|t__SGB4454
BackhedF_2015__SID128_4M__bin.23	BackhedF_2015	SID128_4M	SID128	SID128	infant	0.336	SWE	west	kSGB	17248	10625	3150	k__Bacteria|p__Actinobacteria|c__Actinobacteria|o__Bifidobacteriales|f__Bifidobacteriaceae|g__Bifidobacterium|s__Bifidobacterium_longum|t__SGB17248
BackhedF_2015__SID128_4M__bin.3	BackhedF_2015	SID128_4M	SID128	SID128	infant	0.336	SWE	west	kSGB	4874	3608	1449	k__Bacteria|p__Firmicutes|c__Clostridia|o__Clostridiales|f__Lachnospiraceae|g__Fusicatenibacter|s__Fusicatenibacter_saccharivorans|t__SGB4874
BackhedF_2015__SID128_4M__bin.4	BackhedF_2015	SID128_4M	SID128	SID128	infant	0.336	SWE	west	uSGB	8620	5997	2107	k__Bacteria|p__Candidatus_Melainabacteria|c__Candidatus_Melainabacteria_unclassified|o__Candidatus_Gastranaerophilales|f__Candidatus_Gastranaerophilales_unclassified|g__GGB5997|s__GGB5997_SGB8620|t__SGB8620
BackhedF_2015__SID128_4M__bin.5	BackhedF_2015	SID128_4M	SID128	SID128	infant	0.336	SWE	west	kSGB	17244	10624	3150	k__Bacteria|p__Actinobacteria|c__Actinobacteria|o__Bifidobacteriales|f__Bifidobacteriaceae|g__Bifidobacterium|s__Bifidobacterium_adolescentis|t__SGB17244
BackhedF_2015__SID128_4M__bin.6	BackhedF_2015	SID128_4M	SID128	SID128	infant	0.336	SWE	west	kSGB	6744	4854	1831	k__Bacteria|p__Firmicutes|c__Erysipelotrichia|o__Erysipelotrichales|f__Erysipelotrichaceae|g__Erysipelatoclostridium|s__Erysipelatoclostridium_ramosum|t__SGB6744
BackhedF_2015__SID128_4M__bin.7	BackhedF_2015	SID128_4M	SID128	SID128	infant	0.336	SWE	west	kSGB	1836	1366	595	k__Bacteria|p__Bacteroidetes|c__Bacteroidia|o__Bacteroidales|f__Bacteroidaceae|g__Bacteroides|s__Bacteroides_uniformis|t__SGB1836
BackhedF_2015__SID128_4M__bin.9	BackhedF_2015	SID128_4M	SID128	SID128	infant	0.336	SWE	west	kSGB	9283	6571	2400	k__Bacteria|p__Proteobacteria|c__Betaproteobacteria|o__Burkholderiales|f__Sutterellaceae|g__Sutterella|s__Sutterella_wadsworthensis|t__SGB9283
BackhedF_2015__SID128_B__bin.10	BackhedF_2015	SID128_B	SID128	SID128	infant	0.0027	SWE	west	kSGB	1814	1353	595	k__Bacteria|p__Bacteroidetes|c__Bacteroidia|o__Bacteroidales|f__Bacteroidales_unclassified|g__Phocaeicola|s__Phocaeicola_vulgatus|t__SGB1814
BackhedF_2015__SID128_B__bin.4	BackhedF_2015	SID128_B	SID128	SID128	infant	0.0027	SWE	west	kSGB	15132	9654	3056	k__Bacteria|p__Firmicutes|c__Clostridia|o__Clostridiales|f__Ruminococcaceae|g__Flavonifractor|s__Flavonifractor_plautii|t__SGB15132
BackhedF_2015__SID128_B__bin.6	BackhedF_2015	SID128_B	SID128	SID128	infant	0.0027	SWE	west	kSGB	17248	10625	3150	k__Bacteria|p__Actinobacteria|c__Actinobacteria|o__Bifidobacteriales|f__Bifidobacteriaceae|g__Bifidobacterium|s__Bifidobacterium_longum|t__SGB17248
BackhedF_2015__SID128_B__bin.7	BackhedF_2015	SID128_B	SID128	SID128	infant	0.0027	SWE	west	kSGB	10068	6985	2483	k__Bacteria|p__Proteobacteria|c__Gammaproteobacteria|o__Enterobacterales|f__Enterobacteriaceae|g__Escherichia|s__Escherichia_coli|t__SGB10068
BackhedF_2015__SID128_B__bin.8	BackhedF_2015	SID128_B	SID128	SID128	infant	0.0027	SWE	west	kSGB	4037	3040	1254	k__Bacteria|p__Firmicutes|c__Erysipelotrichia|o__Erysipelotrichales|f__Erysipelotrichaceae|g__Erysipelatoclostridium|s__Clostridium_innocuum|t__SGB4037
BackhedF_2015__SID128_B__bin.9	BackhedF_2015	SID128_B	SID128	SID128	infant	0.0027	SWE	west	kSGB	7962	5644	1975	k__Bacteria|p__Firmicutes|c__Bacilli|o__Lactobacillales|f__Enterococcaceae|g__Enterococcus|s__Enterococcus_faecalis|t__SGB7962
BackhedF_2015__SID128_M__bin.11	BackhedF_2015	SID128_M	SID128_mo	SID128	mother	NA	SWE	west	kSGB	4914	3628	1451	k__Bacteria|p__Firmicutes|c__Clostridia|o__Clostridiales|f__Clostridiaceae|g__Clostridium|s__Clostridium_sp_AF34_10BH|t__SGB4914
BackhedF_2015__SID128_M__bin.15	BackhedF_2015	SID128_M	SID128_mo	SID128	mother	NA	SWE	west	kSGB	4938	3641	1454	k__Bacteria|p__Firmicutes|c__Clostridia|o__Clostridiales|f__Lachnospiraceae|g__Roseburia|s__Roseburia_sp_AF02_12|t__SGB4938
BackhedF_2015__SID128_M__bin.16	BackhedF_2015	SID128_M	SID128_mo	SID128	mother	NA	SWE	west	kSGB	4582	3436	1414	k__Bacteria|p__Firmicutes|c__Clostridia|o__Clostridiales|f__Lachnospiraceae|g__Dorea|s__Dorea_longicatena|t__SGB4582
BackhedF_2015__SID128_M__bin.19	BackhedF_2015	SID128_M	SID128_mo	SID128	mother	NA	SWE	west	kSGB	17244	10624	3150	k__Bacteria|p__Actinobacteria|c__Actinobacteria|o__Bifidobacteriales|f__Bifidobacteriaceae|g__Bifidobacterium|s__Bifidobacterium_adolescentis|t__SGB17244
BackhedF_2015__SID128_M__bin.2	BackhedF_2015	SID128_M	SID128_mo	SID128	mother	NA	SWE	west	kSGB	4280	3240	1336	k__Bacteria|p__Firmicutes|c__Clostridia|o__Clostridiales|f__Ruminococcaceae|g__Pseudoruminococcus|s__Pseudoruminococcus_massiliensis|t__SGB4280
BackhedF_2015__SID128_M__bin.21	BackhedF_2015	SID128_M	SID128_mo	SID128	mother	NA	SWE	west	kSGB	2318	1686	673	k__Bacteria|p__Bacteroidetes|c__Bacteroidia|o__Bacteroidales|f__Rikenellaceae|g__Alistipes|s__Alistipes_putredinis|t__SGB2318
BackhedF_2015__SID128_M__bin.22	BackhedF_2015	SID128_M	SID128_mo	SID128	mother	NA	SWE	west	uSGB	2313	1681	673	k__Bacteria|p__Bacteroidetes|c__Bacteroidia|o__Bacteroidales|f__Rikenellaceae|g__GGB1681|s__GGB1681_SGB2313|t__SGB2313
BackhedF_2015__SID128_M__bin.24	BackhedF_2015	SID128_M	SID128_mo	SID128	mother	NA	SWE	west	kSGB	10068	6985	2483	k__Bacteria|p__Proteobacteria|c__Gammaproteobacteria|o__Enterobacterales|f__Enterobacteriaceae|g__Escherichia|s__Escherichia_coli|t__SGB10068
BackhedF_2015__SID128_M__bin.25	BackhedF_2015	SID128_M	SID128_mo	SID128	mother	NA	SWE	west	kSGB	14631	9395	2991	k__Bacteria|p__Actinobacteria|c__Coriobacteriia|o__Coriobacteriales|f__Coriobacteriaceae|g__Collinsella|s__Collinsella_aerofaciens|t__SGB14631
BackhedF_2015__SID128_M__bin.27	BackhedF_2015	SID128_M	SID128_mo	SID128	mother	NA	SWE	west	uSGB	8620	5997	2107	k__Bacteria|p__Candidatus_Melainabacteria|c__Candidatus_Melainabacteria_unclassified|o__Candidatus_Gastranaerophilales|f__Candidatus_Gastranaerophilales_unclassified|g__GGB5997|s__GGB5997_SGB8620|t__SGB8620
BackhedF_2015__SID128_M__bin.29	BackhedF_2015	SID128_M	SID128_mo	SID128	mother	NA	SWE	west	kSGB	4198	3177	1326	k__Bacteria|p__Firmicutes|c__Clostridia|o__Clostridiales|f__Ruminococcaceae|g__Ruminococcaceae_unclassified|s__Eubacterium_siraeum|t__SGB4198
BackhedF_2015__SID128_M__bin.30	BackhedF_2015	SID128_M	SID128_mo	SID128	mother	NA	SWE	west	kSGB	1844	1369	595	k__Bacteria|p__Bacteroidetes|c__Bacteroidia|o__Bacteroidales|f__Bacteroidaceae|g__Bacteroides|s__Bacteroides_cellulosilyticus|t__SGB1844
BackhedF_2015__SID128_M__bin.33	BackhedF_2015	SID128_M	SID128_mo	SID128	mother	NA	SWE	west	uSGB	4648	3480	1420	k__Bacteria|p__Firmicutes|c__Clostridia|o__Clostridiales|f__Clostridiaceae|g__GGB3480|s__GGB3480_SGB4648|t__SGB4648
BackhedF_2015__SID128_M__bin.37	BackhedF_2015	SID128_M	SID128_mo	SID128	mother	NA	SWE	west	kSGB	15286	9728	3058	k__Bacteria|p__Firmicutes|c__Clostridia|o__Clostridiales|f__Ruminococcaceae|g__Subdoligranulum|s__Subdoligranulum_sp_APC924_74|t__SGB15286
BackhedF_2015__SID128_M__bin.38	BackhedF_2015	SID128_M	SID128_mo	SID128	mother	NA	SWE	west	kSGB	4874	3608	1449	k__Bacteria|p__Firmicutes|c__Clostridia|o__Clostridiales|f__Lachnospiraceae|g__Fusicatenibacter|s__Fusicatenibacter_saccharivorans|t__SGB4874
BackhedF_2015__SID128_M__bin.39	BackhedF_2015	SID128_M	SID128_mo	SID128	mother	NA	SWE	west	kSGB	4540	3421	1413	k__Bacteria|p__Firmicutes|c__Clostridia|o__Clostridiales|f__Lachnospiraceae|g__Anaerostipes|s__Anaerostipes_hadrus|t__SGB4540
BackhedF_2015__SID128_M__bin.40	BackhedF_2015	SID128_M	SID128_mo	SID128	mother	NA	SWE	west	uSGB	4447	3363	1380	k__Bacteria|p__Firmicutes|c__CFGB1380|o__OFGB1380|f__FGB1380|g__GGB3363|s__GGB3363_SGB4447|t__SGB4447
BackhedF_2015__SID128_M__bin.45	BackhedF_2015	SID128_M	SID128_mo	SID128	mother	NA	SWE	west	uSGB	14861	9468	3005	k__Bacteria|p__Firmicutes|c__CFGB3005|o__OFGB3005|f__FGB3005|g__GGB9468|s__GGB9468_SGB14861|t__SGB14861
BackhedF_2015__SID128_M__bin.47	BackhedF_2015	SID128_M	SID128_mo	SID128	mother	NA	SWE	west	uSGB	13947	9045	2829	k__Bacteria|p__Firmicutes|c__CFGB2829|o__OFGB2829|f__FGB2829|g__GGB9045|s__GGB9045_SGB13947|t__SGB13947
BackhedF_2015__SID128_M__bin.49	BackhedF_2015	SID128_M	SID128_mo	SID128	mother	NA	SWE	west	kSGB	1965	1426	605	k__Bacteria|p__Bacteroidetes|c__Bacteroidia|o__Bacteroidales|f__Barnesiellaceae|g__Barnesiella|s__Barnesiella_intestinihominis|t__SGB1965
BackhedF_2015__SID128_M__bin.5	BackhedF_2015	SID128_M	SID128_mo	SID128	mother	NA	SWE	west	uSGB	4184	3170	1323	k__Bacteria|p__Firmicutes|c__CFGB1323|o__OFGB1323|f__FGB1323|g__GGB3170|s__GGB3170_SGB4184|t__SGB4184
BackhedF_2015__SID128_M__bin.51	BackhedF_2015	SID128_M	SID128_mo	SID128	mother	NA	SWE	west	kSGB	8601	5982	2107	k__Bacteria|p__Candidatus_Melainabacteria|c__Candidatus_Melainabacteria_unclassified|o__Candidatus_Gastranaerophilales|f__Candidatus_Gastranaerophilales_unclassified|g__Candidatus_Gastranaerophilales_unclassified|s__Candidatus_Gastranaerophilales_bacterium|t__SGB8601
BackhedF_2015__SID128_M__bin.52	BackhedF_2015	SID128_M	SID128_mo	SID128	mother	NA	SWE	west	uSGB	15031	9602	3056	k__Bacteria|p__Firmicutes|c__Clostridia|o__Clostridiales|f__Ruminococcaceae|g__GGB9602|s__GGB9602_SGB15031|t__SGB15031
BackhedF_2015__SID128_M__bin.53	BackhedF_2015	SID128_M	SID128_mo	SID128	mother	NA	SWE	west	uSGB	14874	9479	3012	k__Bacteria|p__Firmicutes|c__CFGB3012|o__OFGB3012|f__FGB3012|g__GGB9479|s__GGB9479_SGB14874|t__SGB14874
BackhedF_2015__SID128_M__bin.54	BackhedF_2015	SID128_M	SID128_mo	SID128	mother	NA	SWE	west	uSGB	4964	3653	1455	k__Bacteria|p__Firmicutes|c__Clostridia|o__Clostridiales|f__Eubacteriaceae|g__GGB3653|s__GGB3653_SGB4964|t__SGB4964
BackhedF_2015__SID128_M__bin.55	BackhedF_2015	SID128_M	SID128_mo	SID128	mother	NA	SWE	west	uSGB	14322	9352	2987	k__Bacteria|p__Actinobacteria|c__CFGB2987|o__OFGB2987|f__FGB2987|g__GGB9352|s__GGB9352_SGB14322|t__SGB14322
BackhedF_2015__SID128_M__bin.58	BackhedF_2015	SID128_M	SID128_mo	SID128	mother	NA	SWE	west	uSGB	14306	9342	2982	k__Bacteria|p__Firmicutes|c__CFGB2982|o__OFGB2982|f__FGB2982|g__GGB9342|s__GGB9342_SGB14306|t__SGB14306
BackhedF_2015__SID128_M__bin.61	BackhedF_2015	SID128_M	SID128_mo	SID128	mother	NA	SWE	west	uSGB	6602	4769	1798	k__Bacteria|p__Firmicutes|c__CFGB1798|o__OFGB1798|f__FGB1798|g__GGB4769|s__GGB4769_SGB6602|t__SGB6602
BackhedF_2015__SID128_M__bin.62	BackhedF_2015	SID128_M	SID128_mo	SID128	mother	NA	SWE	west	uSGB	4882	3612	1451	k__Bacteria|p__Firmicutes|c__Clostridia|o__Clostridiales|f__Clostridiaceae|g__GGB3612|s__GGB3612_SGB4882|t__SGB4882
BackhedF_2015__SID128_M__bin.65	BackhedF_2015	SID128_M	SID128_mo	SID128	mother	NA	SWE	west	kSGB	4925	3634	1454	k__Bacteria|p__Firmicutes|c__Clostridia|o__Clostridiales|f__Lachnospiraceae|g__Roseburia|s__Roseburia_faecis|t__SGB4925
BackhedF_2015__SID128_M__bin.68	BackhedF_2015	SID128_M	SID128_mo	SID128	mother	NA	SWE	west	kSGB	5090	3747	1477	k__Bacteria|p__Firmicutes|c__Clostridia|o__Clostridiales|f__Clostridiales_unclassified|g__Clostridiales_unclassified|s__Clostridiales_bacterium_KLE1615|t__SGB5090
BackhedF_2015__SID128_M__bin.69	BackhedF_2015	SID128_M	SID128_mo	SID128	mother	NA	SWE	west	uSGB	9340	6606	2404	k__Bacteria|p__Proteobacteria|c__CFGB2404|o__OFGB2404|f__FGB2404|g__GGB6606|s__GGB6606_SGB9340|t__SGB9340
BackhedF_2015__SID128_M__bin.7	BackhedF_2015	SID128_M	SID128_mo	SID128	mother	NA	SWE	west	kSGB	4269	3232	1334	k__Bacteria|p__Firmicutes|c__Firmicutes_unclassified|o__Firmicutes_unclassified|f__Firmicutes_unclassified|g__Firmicutes_unclassified|s__Firmicutes_bacterium_AF36_3BH|t__SGB4269
BackhedF_2015__SID128_M__bin.70	BackhedF_2015	SID128_M	SID128_mo	SID128	mother	NA	SWE	west	kSGB	4933	3638	1454	k__Bacteria|p__Firmicutes|c__Clostridia|o__Clostridiales|f__Lachnospiraceae|g__Lachnospiraceae_unclassified|s__Eubacterium_rectale|t__SGB4933
BackhedF_2015__SID130_12M__bin.1	BackhedF_2015	SID130_12M	SID130	SID130	infant	1	SWE	west	kSGB	4557	3427	1414	k__Bacteria|p__Firmicutes|c__Clostridia|o__Clostridiales|f__Lachnospiraceae|g__Mediterraneibacter|s__Ruminococcus_lactaris|t__SGB4557
BackhedF_2015__SID130_12M__bin.12	BackhedF_2015	SID130_12M	SID130	SID130	infant	1	SWE	west	kSGB	4584	3438	1414	k__Bacteria|p__Firmicutes|c__Clostridia|o__Clostridiales|f__Lachnospiraceae|g__Mediterraneibacter|s__Ruminococcus_gnavus|t__SGB4584
BackhedF_2015__SID130_12M__bin.13	BackhedF_2015	SID130_12M	SID130	SID130	infant	1	SWE	west	kSGB	1855	1371	595	k__Bacteria|p__Bacteroidetes|c__Bacteroidia|o__Bacteroidales|f__Bacteroidaceae|g__Bacteroides|s__Bacteroides_fragilis|t__SGB1855
BackhedF_2015__SID130_12M__bin.14	BackhedF_2015	SID130_12M	SID130	SID130	infant	1	SWE	west	kSGB	6744	4854	1831	k__Bacteria|p__Firmicutes|c__Erysipelotrichia|o__Erysipelotrichales|f__Erysipelotrichaceae|g__Erysipelatoclostridium|s__Erysipelatoclostridium_ramosum|t__SGB6744
BackhedF_2015__SID130_12M__bin.16	BackhedF_2015	SID130_12M	SID130	SID130	infant	1	SWE	west	uSGB	4752	3553	1442	k__Bacteria|p__Firmicutes|c__Clostridia|o__Clostridiales|f__Lachnospiraceae|g__GGB3553|s__GGB3553_SGB4752|t__SGB4752
BackhedF_2015__SID130_12M__bin.18	BackhedF_2015	SID130_12M	SID130	SID130	infant	1	SWE	west	kSGB	1861	1375	595	k__Bacteria|p__Bacteroidetes|c__Bacteroidia|o__Bacteroidales|f__Bacteroidaceae|g__Bacteroides|s__Bacteroides_thetaiotaomicron|t__SGB1861
BackhedF_2015__SID130_12M__bin.2	BackhedF_2015	SID130_12M	SID130	SID130	infant	1	SWE	west	uSGB	4815	3591	1449	k__Bacteria|p__Firmicutes|c__Clostridia|o__Clostridiales|f__Lachnospiraceae|g__Blautia|s__Blautia_SGB4815|t__SGB4815
BackhedF_2015__SID130_12M__bin.20	BackhedF_2015	SID130_12M	SID130	SID130	infant	1	SWE	west	kSGB	4868	3604	1449	k__Bacteria|p__Firmicutes|c__Clostridia|o__Clostridiales|f__Lachnospiraceae|g__Blautia|s__Blautia_sp_AF19_34|t__SGB4868
BackhedF_2015__SID130_12M__bin.21	BackhedF_2015	SID130_12M	SID130	SID130	infant	1	SWE	west	kSGB	4758	3558	1442	k__Bacteria|p__Firmicutes|c__Clostridia|o__Clostridiales|f__Lachnospiraceae|g__Enterocloster|s__Enterocloster_bolteae|t__SGB4758
BackhedF_2015__SID130_12M__bin.22	BackhedF_2015	SID130_12M	SID130	SID130	infant	1	SWE	west	kSGB	4844	3599	1449	k__Bacteria|p__Firmicutes|c__Clostridia|o__Clostridiales|f__Lachnospiraceae|g__Blautia|s__Blautia_wexlerae|t__SGB4844
BackhedF_2015__SID130_12M__bin.23	BackhedF_2015	SID130_12M	SID130	SID130	infant	1	SWE	west	uSGB	4798	3582	1447	k__Bacteria|p__Firmicutes|c__Clostridia|o__Clostridiales|f__Lachnospiraceae|g__GGB3582|s__GGB3582_SGB4798|t__SGB4798
BackhedF_2015__SID130_12M__bin.24	BackhedF_2015	SID130_12M	SID130	SID130	infant	1	SWE	west	kSGB	9228	6531	2382	k__Bacteria|p__Verrucomicrobia|c__Verrucomicrobiae|o__Verrucomicrobiales|f__Akkermansiaceae|g__Akkermansia|s__Akkermansia_muciniphila|t__SGB9228
BackhedF_2015__SID130_12M__bin.28	BackhedF_2015	SID130_12M	SID130	SID130	infant	1	SWE	west	kSGB	4037	3040	1254	k__Bacteria|p__Firmicutes|c__Erysipelotrichia|o__Erysipelotrichales|f__Erysipelotrichaceae|g__Erysipelatoclostridium|s__Clostridium_innocuum|t__SGB4037
BackhedF_2015__SID130_12M__bin.32	BackhedF_2015	SID130_12M	SID130	SID130	infant	1	SWE	west	kSGB	10068	6985	2483	k__Bacteria|p__Proteobacteria|c__Gammaproteobacteria|o__Enterobacterales|f__Enterobacteriaceae|g__Escherichia|s__Escherichia_coli|t__SGB10068
BackhedF_2015__SID130_12M__bin.33	BackhedF_2015	SID130_12M	SID130	SID130	infant	1	SWE	west	kSGB	4588	3439	1414	k__Bacteria|p__Firmicutes|c__Clostridia|o__Clostridiales|f__Lachnospiraceae|g__Tyzzerella|s__Tyzzerella_nexilis|t__SGB4588
BackhedF_2015__SID130_12M__bin.8	BackhedF_2015	SID130_12M	SID130	SID130	infant	1	SWE	west	uSGB	4750	3552	1442	k__Bacteria|p__Firmicutes|c__Clostridia|o__Clostridiales|f__Clostridiaceae|g__Clostridium|s__Clostridium_SGB4750|t__SGB4750
BackhedF_2015__SID130_12M__bin.9	BackhedF_2015	SID130_12M	SID130	SID130	infant	1	SWE	west	kSGB	4540	3421	1413	k__Bacteria|p__Firmicutes|c__Clostridia|o__Clostridiales|f__Lachnospiraceae|g__Anaerostipes|s__Anaerostipes_hadrus|t__SGB4540
BackhedF_2015__SID130_4M__bin.1	BackhedF_2015	SID130_4M	SID130	SID130	infant	0.347	SWE	west	kSGB	6744	4854	1831	k__Bacteria|p__Firmicutes|c__Erysipelotrichia|o__Erysipelotrichales|f__Erysipelotrichaceae|g__Erysipelatoclostridium|s__Erysipelatoclostridium_ramosum|t__SGB6744
BackhedF_2015__SID130_4M__bin.2	BackhedF_2015	SID130_4M	SID130	SID130	infant	0.347	SWE	west	uSGB	4750	3552	1442	k__Bacteria|p__Firmicutes|c__Clostridia|o__Clostridiales|f__Clostridiaceae|g__Clostridium|s__Clostridium_SGB4750|t__SGB4750
BackhedF_2015__SID130_4M__bin.3	BackhedF_2015	SID130_4M	SID130	SID130	infant	0.347	SWE	west	kSGB	1855	1371	595	k__Bacteria|p__Bacteroidetes|c__Bacteroidia|o__Bacteroidales|f__Bacteroidaceae|g__Bacteroides|s__Bacteroides_fragilis|t__SGB1855
BackhedF_2015__SID130_4M__bin.4	BackhedF_2015	SID130_4M	SID130	SID130	infant	0.347	SWE	west	kSGB	10068	6985	2483	k__Bacteria|p__Proteobacteria|c__Gammaproteobacteria|o__Enterobacterales|f__Enterobacteriaceae|g__Escherichia|s__Escherichia_coli|t__SGB10068
BackhedF_2015__SID130_4M__bin.5	BackhedF_2015	SID130_4M	SID130	SID130	infant	0.347	SWE	west	kSGB	1861	1375	595	k__Bacteria|p__Bacteroidetes|c__Bacteroidia|o__Bacteroidales|f__Bacteroidaceae|g__Bacteroides|s__Bacteroides_thetaiotaomicron|t__SGB1861
BackhedF_2015__SID130_4M__bin.6	BackhedF_2015	SID130_4M	SID130	SID130	infant	0.347	SWE	west	kSGB	17248	10625	3150	k__Bacteria|p__Actinobacteria|c__Actinobacteria|o__Bifidobacteriales|f__Bifidobacteriaceae|g__Bifidobacterium|s__Bifidobacterium_longum|t__SGB17248
BackhedF_2015__SID130_4M__bin.7	BackhedF_2015	SID130_4M	SID130	SID130	infant	0.347	SWE	west	uSGB	4798	3582	1447	k__Bacteria|p__Firmicutes|c__Clostridia|o__Clostridiales|f__Lachnospiraceae|g__GGB3582|s__GGB3582_SGB4798|t__SGB4798
BackhedF_2015__SID130_B__bin.1	BackhedF_2015	SID130_B	SID130	SID130	infant	0.0027	SWE	west	kSGB	10068	6985	2483	k__Bacteria|p__Proteobacteria|c__Gammaproteobacteria|o__Enterobacterales|f__Enterobacteriaceae|g__Escherichia|s__Escherichia_coli|t__SGB10068
BackhedF_2015__SID130_M__bin.1	BackhedF_2015	SID130_M	SID130_mo	SID130	mother	NA	SWE	west	kSGB	15316	9740	3058	k__Bacteria|p__Firmicutes|c__Clostridia|o__Clostridiales|f__Ruminococcaceae|g__Faecalibacterium|s__Faecalibacterium_prausnitzii|t__SGB15316
BackhedF_2015__SID130_M__bin.10	BackhedF_2015	SID130_M	SID130_mo	SID130	mother	NA	SWE	west	kSGB	5736	4242	1702	k__Bacteria|p__Firmicutes|c__Negativicutes|o__Acidaminococcales|f__Acidaminococcaceae|g__Acidaminococcus|s__Acidaminococcus_intestini|t__SGB5736
BackhedF_2015__SID130_M__bin.12	BackhedF_2015	SID130_M	SID130_mo	SID130	mother	NA	SWE	west	kSGB	4933	3638	1454	k__Bacteria|p__Firmicutes|c__Clostridia|o__Clostridiales|f__Lachnospiraceae|g__Lachnospiraceae_unclassified|s__Eubacterium_rectale|t__SGB4933
BackhedF_2015__SID130_M__bin.13	BackhedF_2015	SID130_M	SID130_mo	SID130	mother	NA	SWE	west	kSGB	5045	3721	1472	k__Bacteria|p__Firmicutes|c__Clostridia|o__Clostridiales|f__Eubacteriaceae|g__Eubacterium|s__Eubacterium_ventriosum|t__SGB5045
BackhedF_2015__SID130_M__bin.15	BackhedF_2015	SID130_M	SID130_mo	SID130	mother	NA	SWE	west	kSGB	4540	3421	1413	k__Bacteria|p__Firmicutes|c__Clostridia|o__Clostridiales|f__Lachnospiraceae|g__Anaerostipes|s__Anaerostipes_hadrus|t__SGB4540
BackhedF_2015__SID130_M__bin.18	BackhedF_2015	SID130_M	SID130_mo	SID130	mother	NA	SWE	west	kSGB	5075	3740	1476	k__Bacteria|p__Firmicutes|c__Clostridia|o__Clostridiales|f__Lachnospiraceae|g__Lachnospira|s__Lachnospira_pectinoschiza|t__SGB5075
BackhedF_2015__SID130_M__bin.19	BackhedF_2015	SID130_M	SID130_mo	SID130	mother	NA	SWE	west	kSGB	1836	1366	595	k__Bacteria|p__Bacteroidetes|c__Bacteroidia|o__Bacteroidales|f__Bacteroidaceae|g__Bacteroides|s__Bacteroides_uniformis|t__SGB1836
BackhedF_2015__SID130_M__bin.21	BackhedF_2015	SID130_M	SID130_mo	SID130	mother	NA	SWE	west	kSGB	4826	3596	1449	k__Bacteria|p__Firmicutes|c__Clostridia|o__Clostridiales|f__Lachnospiraceae|g__Blautia|s__Blautia_massiliensis|t__SGB4826
BackhedF_2015__SID130_M__bin.22	BackhedF_2015	SID130_M	SID130_mo	SID130	mother	NA	SWE	west	kSGB	4269	3232	1334	k__Bacteria|p__Firmicutes|c__Firmicutes_unclassified|o__Firmicutes_unclassified|f__Firmicutes_unclassified|g__Firmicutes_unclassified|s__Firmicutes_bacterium_AF36_3BH|t__SGB4269
BackhedF_2015__SID130_M__bin.23	BackhedF_2015	SID130_M	SID130_mo	SID130	mother	NA	SWE	west	kSGB	5825	4274	1707	k__Bacteria|p__Firmicutes|c__Negativicutes|o__Veillonellales|f__Veillonellaceae|g__Dialister|s__Dialister_invisus|t__SGB5825
BackhedF_2015__SID130_M__bin.26	BackhedF_2015	SID130_M	SID130_mo	SID130	mother	NA	SWE	west	kSGB	10068	6985	2483	k__Bacteria|p__Proteobacteria|c__Gammaproteobacteria|o__Enterobacterales|f__Enterobacteriaceae|g__Escherichia|s__Escherichia_coli|t__SGB10068
BackhedF_2015__SID130_M__bin.27	BackhedF_2015	SID130_M	SID130_mo	SID130	mother	NA	SWE	west	kSGB	1790	1333	589	k__Bacteria|p__Bacteroidetes|c__Bacteroidia|o__Bacteroidales|f__Odoribacteraceae|g__Odoribacter|s__Odoribacter_splanchnicus|t__SGB1790
BackhedF_2015__SID130_M__bin.29	BackhedF_2015	SID130_M	SID130_mo	SID130	mother	NA	SWE	west	kSGB	1855	1371	595	k__Bacteria|p__Bacteroidetes|c__Bacteroidia|o__Bacteroidales|f__Bacteroidaceae|g__Bacteroides|s__Bacteroides_fragilis|t__SGB1855
BackhedF_2015__SID130_M__bin.3	BackhedF_2015	SID130_M	SID130_mo	SID130	mother	NA	SWE	west	kSGB	14993	9578	3052	k__Bacteria|p__Firmicutes|c__Clostridia|o__Clostridiales|f__Ruminococcaceae|g__Agathobaculum|s__Agathobaculum_butyriciproducens|t__SGB14993
BackhedF_2015__SID130_M__bin.31	BackhedF_2015	SID130_M	SID130_mo	SID130	mother	NA	SWE	west	kSGB	8002	5671	1976	k__Bacteria|p__Firmicutes|c__Bacilli|o__Lactobacillales|f__Streptococcaceae|g__Streptococcus|s__Streptococcus_thermophilus|t__SGB8002
BackhedF_2015__SID130_M__bin.32	BackhedF_2015	SID130_M	SID130_mo	SID130	mother	NA	SWE	west	kSGB	5082	3742	1476	k__Bacteria|p__Firmicutes|c__Clostridia|o__Clostridiales|f__Lachnospiraceae|g__Lachnospira|s__Lachnospira_eligens|t__SGB5082
BackhedF_2015__SID130_M__bin.36	BackhedF_2015	SID130_M	SID130_mo	SID130	mother	NA	SWE	west	kSGB	4749	3552	1442	k__Bacteria|p__Firmicutes|c__Clostridia|o__Clostridiales|f__Clostridiaceae|g__Clostridium|s__Clostridium_sp_AM22_11AC|t__SGB4749
BackhedF_2015__SID130_M__bin.37	BackhedF_2015	SID130_M	SID130_mo	SID130	mother	NA	SWE	west	kSGB	4874	3608	1449	k__Bacteria|p__Firmicutes|c__Clostridia|o__Clostridiales|f__Lachnospiraceae|g__Fusicatenibacter|s__Fusicatenibacter_saccharivorans|t__SGB4874
BackhedF_2015__SID130_M__bin.38	BackhedF_2015	SID130_M	SID130_mo	SID130	mother	NA	SWE	west	kSGB	4844	3599	1449	k__Bacteria|p__Firmicutes|c__Clostridia|o__Clostridiales|f__Lachnospiraceae|g__Blautia|s__Blautia_wexlerae|t__SGB4844
BackhedF_2015__SID130_M__bin.39	BackhedF_2015	SID130_M	SID130_mo	SID130	mother	NA	SWE	west	kSGB	4925	3634	1454	k__Bacteria|p__Firmicutes|c__Clostridia|o__Clostridiales|f__Lachnospiraceae|g__Roseburia|s__Roseburia_faecis|t__SGB4925
BackhedF_2015__SID130_M__bin.40	BackhedF_2015	SID130_M	SID130_mo	SID130	mother	NA	SWE	west	kSGB	4993	3679	1464	k__Bacteria|p__Firmicutes|c__Firmicutes_unclassified|o__Firmicutes_unclassified|f__Firmicutes_unclassified|g__Firmicutes_unclassified|s__Firmicutes_bacterium_AF16_15|t__SGB4993
BackhedF_2015__SID130_M__bin.44	BackhedF_2015	SID130_M	SID130_mo	SID130	mother	NA	SWE	west	kSGB	17248	10625	3150	k__Bacteria|p__Actinobacteria|c__Actinobacteria|o__Bifidobacteriales|f__Bifidobacteriaceae|g__Bifidobacterium|s__Bifidobacterium_longum|t__SGB17248
BackhedF_2015__SID130_M__bin.6	BackhedF_2015	SID130_M	SID130_mo	SID130	mother	NA	SWE	west	kSGB	14809	9432	2993	k__Bacteria|p__Actinobacteria|c__Coriobacteriia|o__Eggerthellales|f__Eggerthellaceae|g__Eggerthella|s__Eggerthella_lenta|t__SGB14809
BackhedF_2015__SID130_M__bin.9	BackhedF_2015	SID130_M	SID130_mo	SID130	mother	NA	SWE	west	kSGB	9283	6571	2400	k__Bacteria|p__Proteobacteria|c__Betaproteobacteria|o__Burkholderiales|f__Sutterellaceae|g__Sutterella|s__Sutterella_wadsworthensis|t__SGB9283
BackhedF_2015__SID133_12M__bin.11	BackhedF_2015	SID133_12M	SID133	SID133	infant	1.01	SWE	west	kSGB	4951	3644	1454	k__Bacteria|p__Firmicutes|c__Clostridia|o__Clostridiales|f__Lachnospiraceae|g__Roseburia|s__Roseburia_intestinalis|t__SGB4951
BackhedF_2015__SID133_12M__bin.12	BackhedF_2015	SID133_12M	SID133	SID133	infant	1.01	SWE	west	kSGB	15326	9741	3058	k__Bacteria|p__Firmicutes|c__Clostridia|o__Clostridiales|f__Ruminococcaceae|g__Faecalibacterium|s__Faecalibacterium_prausnitzii|t__SGB15326
BackhedF_2015__SID133_12M__bin.15	BackhedF_2015	SID133_12M	SID133	SID133	infant	1.01	SWE	west	kSGB	1867	1376	595	k__Bacteria|p__Bacteroidetes|c__Bacteroidia|o__Bacteroidales|f__Bacteroidaceae|g__Bacteroides|s__Bacteroides_xylanisolvens|t__SGB1867
BackhedF_2015__SID133_12M__bin.18	BackhedF_2015	SID133_12M	SID133	SID133	infant	1.01	SWE	west	uSGB	9333	6601	2403	k__Bacteria|p__Proteobacteria|c__CFGB2403|o__OFGB2403|f__FGB2403|g__GGB6601|s__GGB6601_SGB9333|t__SGB9333
BackhedF_2015__SID133_12M__bin.19	BackhedF_2015	SID133_12M	SID133	SID133	infant	1.01	SWE	west	kSGB	17237	10624	3150	k__Bacteria|p__Actinobacteria|c__Actinobacteria|o__Bifidobacteriales|f__Bifidobacteriaceae|g__Bifidobacterium|s__Bifidobacterium_pseudocatenulatum|t__SGB17237
BackhedF_2015__SID133_12M__bin.20	BackhedF_2015	SID133_12M	SID133	SID133	infant	1.01	SWE	west	kSGB	8002	5671	1976	k__Bacteria|p__Firmicutes|c__Bacilli|o__Lactobacillales|f__Streptococcaceae|g__Streptococcus|s__Streptococcus_thermophilus|t__SGB8002
BackhedF_2015__SID133_12M__bin.23	BackhedF_2015	SID133_12M	SID133	SID133	infant	1.01	SWE	west	kSGB	2318	1686	673	k__Bacteria|p__Bacteroidetes|c__Bacteroidia|o__Bacteroidales|f__Rikenellaceae|g__Alistipes|s__Alistipes_putredinis|t__SGB2318
BackhedF_2015__SID133_12M__bin.25	BackhedF_2015	SID133_12M	SID133	SID133	infant	1.01	SWE	west	kSGB	1949	1415	599	k__Bacteria|p__Bacteroidetes|c__Bacteroidia|o__Bacteroidales|f__Tannerellaceae|g__Parabacteroides|s__Parabacteroides_merdae|t__SGB1949
BackhedF_2015__SID133_12M__bin.29	BackhedF_2015	SID133_12M	SID133	SID133	infant	1.01	SWE	west	kSGB	9283	6571	2400	k__Bacteria|p__Proteobacteria|c__Betaproteobacteria|o__Burkholderiales|f__Sutterellaceae|g__Sutterella|s__Sutterella_wadsworthensis|t__SGB9283
BackhedF_2015__SID133_12M__bin.30	BackhedF_2015	SID133_12M	SID133	SID133	infant	1.01	SWE	west	kSGB	1934	1409	599	k__Bacteria|p__Bacteroidetes|c__Bacteroidia|o__Bacteroidales|f__Tannerellaceae|g__Parabacteroides|s__Parabacteroides_distasonis|t__SGB1934
BackhedF_2015__SID133_12M__bin.31	BackhedF_2015	SID133_12M	SID133	SID133	infant	1.01	SWE	west	kSGB	4844	3599	1449	k__Bacteria|p__Firmicutes|c__Clostridia|o__Clostridiales|f__Lachnospiraceae|g__Blautia|s__Blautia_wexlerae|t__SGB4844
BackhedF_2015__SID133_12M__bin.32	BackhedF_2015	SID133_12M	SID133	SID133	infant	1.01	SWE	west	kSGB	4925	3634	1454	k__Bacteria|p__Firmicutes|c__Clostridia|o__Clostridiales|f__Lachnospiraceae|g__Roseburia|s__Roseburia_faecis|t__SGB4925
BackhedF_2015__SID133_12M__bin.33	BackhedF_2015	SID133_12M	SID133	SID133	infant	1.01	SWE	west	kSGB	4285	3243	1336	k__Bacteria|p__Firmicutes|c__Clostridia|o__Clostridiales|f__Ruminococcaceae|g__Ruminococcus|s__Ruminococcus_bromii|t__SGB4285
BackhedF_2015__SID133_12M__bin.34	BackhedF_2015	SID133_12M	SID133	SID133	infant	1.01	SWE	west	kSGB	5825	4274	1707	k__Bacteria|p__Firmicutes|c__Negativicutes|o__Veillonellales|f__Veillonellaceae|g__Dialister|s__Dialister_invisus|t__SGB5825
BackhedF_2015__SID133_12M__bin.35	BackhedF_2015	SID133_12M	SID133	SID133	infant	1.01	SWE	west	kSGB	2303	1676	673	k__Bacteria|p__Bacteroidetes|c__Bacteroidia|o__Bacteroidales|f__Rikenellaceae|g__Alistipes|s__Alistipes_onderdonkii|t__SGB2303
BackhedF_2015__SID133_12M__bin.36	BackhedF_2015	SID133_12M	SID133	SID133	infant	1.01	SWE	west	kSGB	1836	1366	595	k__Bacteria|p__Bacteroidetes|c__Bacteroidia|o__Bacteroidales|f__Bacteroidaceae|g__Bacteroides|s__Bacteroides_uniformis|t__SGB1836
BackhedF_2015__SID133_12M__bin.38	BackhedF_2015	SID133_12M	SID133	SID133	infant	1.01	SWE	west	kSGB	4540	3421	1413	k__Bacteria|p__Firmicutes|c__Clostridia|o__Clostridiales|f__Lachnospiraceae|g__Anaerostipes|s__Anaerostipes_hadrus|t__SGB4540
BackhedF_2015__SID133_12M__bin.39	BackhedF_2015	SID133_12M	SID133	SID133	infant	1.01	SWE	west	kSGB	2290	1673	673	k__Bacteria|p__Bacteroidetes|c__Bacteroidia|o__Bacteroidales|f__Rikenellaceae|g__Alistipes|s__Alistipes_communis|t__SGB2290
BackhedF_2015__SID133_12M__bin.5	BackhedF_2015	SID133_12M	SID133	SID133	infant	1.01	SWE	west	uSGB	5089	3746	1476	k__Bacteria|p__Firmicutes|c__Clostridia|o__Clostridiales|f__Lachnospiraceae|g__GGB3746|s__GGB3746_SGB5089|t__SGB5089
BackhedF_2015__SID133_12M__bin.8	BackhedF_2015	SID133_12M	SID133	SID133	infant	1.01	SWE	west	kSGB	4584	3438	1414	k__Bacteria|p__Firmicutes|c__Clostridia|o__Clostridiales|f__Lachnospiraceae|g__Mediterraneibacter|s__Ruminococcus_gnavus|t__SGB4584
BackhedF_2015__SID133_4M__bin.10	BackhedF_2015	SID133_4M	SID133	SID133	infant	0.339	SWE	west	kSGB	17247	10625	3150	k__Bacteria|p__Actinobacteria|c__Actinobacteria|o__Bifidobacteriales|f__Bifidobacteriaceae|g__Bifidobacterium|s__Bifidobacterium_breve|t__SGB17247
BackhedF_2015__SID133_4M__bin.11	BackhedF_2015	SID133_4M	SID133	SID133	infant	0.339	SWE	west	kSGB	10068	6985	2483	k__Bacteria|p__Proteobacteria|c__Gammaproteobacteria|o__Enterobacterales|f__Enterobacteriaceae|g__Escherichia|s__Escherichia_coli|t__SGB10068
BackhedF_2015__SID133_4M__bin.12	BackhedF_2015	SID133_4M	SID133	SID133	infant	0.339	SWE	west	kSGB	5792	4258	1704	k__Bacteria|p__Firmicutes|c__Negativicutes|o__Acidaminococcales|f__Acidaminococcaceae|g__Phascolarctobacterium|s__Phascolarctobacterium_faecium|t__SGB5792
BackhedF_2015__SID133_4M__bin.13	BackhedF_2015	SID133_4M	SID133	SID133	infant	0.339	SWE	west	kSGB	6939	4968	1873	k__Bacteria|p__Firmicutes|c__Negativicutes|o__Veillonellales|f__Veillonellaceae|g__Veillonella|s__Veillonella_parvula|t__SGB6939
BackhedF_2015__SID133_4M__bin.15	BackhedF_2015	SID133_4M	SID133	SID133	infant	0.339	SWE	west	uSGB	4518	3407	1406	k__Bacteria|p__Firmicutes|c__Clostridia|o__Clostridiales|f__Lachnospiraceae|g__Robinsoniella|s__Robinsoniella_SGB4518|t__SGB4518
BackhedF_2015__SID133_4M__bin.16	BackhedF_2015	SID133_4M	SID133	SID133	infant	0.339	SWE	west	kSGB	7142	5105	1912	k__Bacteria|p__Firmicutes|c__Bacilli|o__Lactobacillales|f__Lactobacillaceae|g__Lactobacillus|s__Lactobacillus_paracasei|t__SGB7142
BackhedF_2015__SID133_4M__bin.17	BackhedF_2015	SID133_4M	SID133	SID133	infant	0.339	SWE	west	kSGB	1790	1333	589	k__Bacteria|p__Bacteroidetes|c__Bacteroidia|o__Bacteroidales|f__Odoribacteraceae|g__Odoribacter|s__Odoribacter_splanchnicus|t__SGB1790
BackhedF_2015__SID133_4M__bin.18	BackhedF_2015	SID133_4M	SID133	SID133	infant	0.339	SWE	west	kSGB	4874	3608	1449	k__Bacteria|p__Firmicutes|c__Clostridia|o__Clostridiales|f__Lachnospiraceae|g__Fusicatenibacter|s__Fusicatenibacter_saccharivorans|t__SGB4874
BackhedF_2015__SID133_4M__bin.19	BackhedF_2015	SID133_4M	SID133	SID133	infant	0.339	SWE	west	kSGB	1867	1376	595	k__Bacteria|p__Bacteroidetes|c__Bacteroidia|o__Bacteroidales|f__Bacteroidaceae|g__Bacteroides|s__Bacteroides_xylanisolvens|t__SGB1867
BackhedF_2015__SID133_4M__bin.23	BackhedF_2015	SID133_4M	SID133	SID133	infant	0.339	SWE	west	kSGB	1855	1371	595	k__Bacteria|p__Bacteroidetes|c__Bacteroidia|o__Bacteroidales|f__Bacteroidaceae|g__Bacteroides|s__Bacteroides_fragilis|t__SGB1855
BackhedF_2015__SID133_4M__bin.24	BackhedF_2015	SID133_4M	SID133	SID133	infant	0.339	SWE	west	uSGB	8065	5679	1976	k__Bacteria|p__Firmicutes|c__Bacilli|o__Lactobacillales|f__Streptococcaceae|g__Streptococcus|s__Streptococcus_SGB8065|t__SGB8065
BackhedF_2015__SID133_4M__bin.3	BackhedF_2015	SID133_4M	SID133	SID133	infant	0.339	SWE	west	kSGB	17237	10624	3150	k__Bacteria|p__Actinobacteria|c__Actinobacteria|o__Bifidobacteriales|f__Bifidobacteriaceae|g__Bifidobacterium|s__Bifidobacterium_pseudocatenulatum|t__SGB17237
BackhedF_2015__SID133_4M__bin.6	BackhedF_2015	SID133_4M	SID133	SID133	infant	0.339	SWE	west	kSGB	1815	1353	595	k__Bacteria|p__Bacteroidetes|c__Bacteroidia|o__Bacteroidales|f__Bacteroidales_unclassified|g__Phocaeicola|s__Phocaeicola_dorei|t__SGB1815
BackhedF_2015__SID133_4M__bin.7	BackhedF_2015	SID133_4M	SID133	SID133	infant	0.339	SWE	west	kSGB	17256	10628	3150	k__Bacteria|p__Actinobacteria|c__Actinobacteria|o__Bifidobacteriales|f__Bifidobacteriaceae|g__Bifidobacterium|s__Bifidobacterium_bifidum|t__SGB17256
BackhedF_2015__SID133_B__bin.1	BackhedF_2015	SID133_B	SID133	SID133	infant	0.03	SWE	west	kSGB	8003	5671	1976	k__Bacteria|p__Firmicutes|c__Bacilli|o__Lactobacillales|f__Streptococcaceae|g__Streptococcus|s__Streptococcus_vestibularis|t__SGB8003
BackhedF_2015__SID133_B__bin.2	BackhedF_2015	SID133_B	SID133	SID133	infant	0.03	SWE	west	kSGB	10068	6985	2483	k__Bacteria|p__Proteobacteria|c__Gammaproteobacteria|o__Enterobacterales|f__Enterobacteriaceae|g__Escherichia|s__Escherichia_coli|t__SGB10068
BackhedF_2015__SID133_B__bin.3	BackhedF_2015	SID133_B	SID133	SID133	infant	0.03	SWE	west	kSGB	6939	4968	1873	k__Bacteria|p__Firmicutes|c__Negativicutes|o__Veillonellales|f__Veillonellaceae|g__Veillonella|s__Veillonella_parvula|t__SGB6939
BackhedF_2015__SID133_B__bin.4	BackhedF_2015	SID133_B	SID133	SID133	infant	0.03	SWE	west	kSGB	7865	5576	1970	k__Bacteria|p__Firmicutes|c__Bacilli|o__Bacillales|f__Staphylococcaceae|g__Staphylococcus|s__Staphylococcus_epidermidis|t__SGB7865
BackhedF_2015__SID133_B__bin.5	BackhedF_2015	SID133_B	SID133	SID133	infant	0.03	SWE	west	kSGB	10114	6998	2483	k__Bacteria|p__Proteobacteria|c__Gammaproteobacteria|o__Enterobacterales|f__Enterobacteriaceae|g__Klebsiella|s__Klebsiella_variicola|t__SGB10114
BackhedF_2015__SID133_B__bin.6	BackhedF_2015	SID133_B	SID133	SID133	infant	0.03	SWE	west	kSGB	8028	5676	1976	k__Bacteria|p__Firmicutes|c__Bacilli|o__Lactobacillales|f__Streptococcaceae|g__Streptococcus|s__Streptococcus_anginosus|t__SGB8028
BackhedF_2015__SID133_B__bin.7	BackhedF_2015	SID133_B	SID133	SID133	infant	0.03	SWE	west	kSGB	6191	4494	1755	k__Bacteria|p__Firmicutes|c__Clostridia|o__Clostridiales|f__Clostridiaceae|g__Clostridium|s__Clostridium_perfringens|t__SGB6191
BackhedF_2015__SID133_M__bin.12	BackhedF_2015	SID133_M	SID133_mo	SID133	mother	NA	SWE	west	uSGB	2085	1505	634	k__Bacteria|p__Bacteroidetes|c__Bacteroidia|o__Bacteroidales|f__Muribaculaceae|g__GGB1505|s__GGB1505_SGB2085|t__SGB2085
BackhedF_2015__SID133_M__bin.17	BackhedF_2015	SID133_M	SID133_mo	SID133	mother	NA	SWE	west	uSGB	6428	4644	1776	k__Bacteria|p__Firmicutes|c__CFGB1776|o__OFGB1776|f__FGB1776|g__GGB4644|s__GGB4644_SGB6428|t__SGB6428
BackhedF_2015__SID133_M__bin.22	BackhedF_2015	SID133_M	SID133_mo	SID133	mother	NA	SWE	west	uSGB	4183	3169	1323	k__Bacteria|p__Firmicutes|c__CFGB1323|o__OFGB1323|f__FGB1323|g__GGB3169|s__GGB3169_SGB4183|t__SGB4183
BackhedF_2015__SID133_M__bin.23	BackhedF_2015	SID133_M	SID133_mo	SID133	mother	NA	SWE	west	kSGB	5075	3740	1476	k__Bacteria|p__Firmicutes|c__Clostridia|o__Clostridiales|f__Lachnospiraceae|g__Lachnospira|s__Lachnospira_pectinoschiza|t__SGB5075
BackhedF_2015__SID133_M__bin.26	BackhedF_2015	SID133_M	SID133_mo	SID133	mother	NA	SWE	west	uSGB	6526	4713	1778	k__Bacteria|p__Firmicutes|c__CFGB1778|o__OFGB1778|f__FGB1778|g__GGB4713|s__GGB4713_SGB6526|t__SGB6526
BackhedF_2015__SID133_M__bin.27	BackhedF_2015	SID133_M	SID133_mo	SID133	mother	NA	SWE	west	kSGB	5117	3759	1480	k__Bacteria|p__Firmicutes|c__Clostridia|o__Clostridiales|f__Lachnospiraceae|g__Coprococcus|s__Coprococcus_eutactus|t__SGB5117
BackhedF_2015__SID133_M__bin.32	BackhedF_2015	SID133_M	SID133_mo	SID133	mother	NA	SWE	west	uSGB	13972	9057	2833	k__Bacteria|p__Firmicutes|c__CFGB2833|o__OFGB2833|f__FGB2833|g__GGB9057|s__GGB9057_SGB13972|t__SGB13972
BackhedF_2015__SID133_M__bin.33	BackhedF_2015	SID133_M	SID133_mo	SID133	mother	NA	SWE	west	kSGB	15286	9728	3058	k__Bacteria|p__Firmicutes|c__Clostridia|o__Clostridiales|f__Ruminococcaceae|g__Subdoligranulum|s__Subdoligranulum_sp_APC924_74|t__SGB15286
BackhedF_2015__SID133_M__bin.34	BackhedF_2015	SID133_M	SID133_mo	SID133	mother	NA	SWE	west	kSGB	4262	3227	1333	k__Bacteria|p__Firmicutes|c__Clostridia|o__Clostridiales|f__Ruminococcaceae|g__Ruminococcus|s__Ruminococcus_bicirculans|t__SGB4262
BackhedF_2015__SID133_M__bin.35	BackhedF_2015	SID133_M	SID133_mo	SID133	mother	NA	SWE	west	kSGB	4652	3482	1421	k__Bacteria|p__Firmicutes|c__Clostridia|o__Clostridiales|f__Clostridiaceae|g__Clostridium|s__Clostridium_sp_AM49_4BH|t__SGB4652
BackhedF_2015__SID133_M__bin.37	BackhedF_2015	SID133_M	SID133_mo	SID133	mother	NA	SWE	west	uSGB	4303	3256	1340	k__Bacteria|p__Firmicutes|c__CFGB1340|o__OFGB1340|f__FGB1340|g__GGB3256|s__GGB3256_SGB4303|t__SGB4303
BackhedF_2015__SID133_M__bin.38	BackhedF_2015	SID133_M	SID133_mo	SID133	mother	NA	SWE	west	kSGB	2318	1686	673	k__Bacteria|p__Bacteroidetes|c__Bacteroidia|o__Bacteroidales|f__Rikenellaceae|g__Alistipes|s__Alistipes_putredinis|t__SGB2318
BackhedF_2015__SID133_M__bin.42	BackhedF_2015	SID133_M	SID133_mo	SID133	mother	NA	SWE	west	kSGB	4914	3628	1451	k__Bacteria|p__Firmicutes|c__Clostridia|o__Clostridiales|f__Clostridiaceae|g__Clostridium|s__Clostridium_sp_AF34_10BH|t__SGB4914
BackhedF_2015__SID133_M__bin.43	BackhedF_2015	SID133_M	SID133_mo	SID133	mother	NA	SWE	west	uSGB	4894	3619	1451	k__Bacteria|p__Firmicutes|c__Clostridia|o__Clostridiales|f__Clostridiaceae|g__GGB3619|s__GGB3619_SGB4894|t__SGB4894
BackhedF_2015__SID133_M__bin.45	BackhedF_2015	SID133_M	SID133_mo	SID133	mother	NA	SWE	west	uSGB	13976	9059	2833	k__Bacteria|p__Firmicutes|c__CFGB2833|o__OFGB2833|f__FGB2833|g__GGB9059|s__GGB9059_SGB13976|t__SGB13976
BackhedF_2015__SID133_M__bin.46	BackhedF_2015	SID133_M	SID133_mo	SID133	mother	NA	SWE	west	kSGB	4933	3638	1454	k__Bacteria|p__Firmicutes|c__Clostridia|o__Clostridiales|f__Lachnospiraceae|g__Lachnospiraceae_unclassified|s__Eubacterium_rectale|t__SGB4933
BackhedF_2015__SID133_M__bin.47	BackhedF_2015	SID133_M	SID133_mo	SID133	mother	NA	SWE	west	kSGB	9280	6569	2399	k__Bacteria|p__Proteobacteria|c__Betaproteobacteria|o__Burkholderiales|f__Sutterellaceae|g__Sutterella|s__Sutterella_sp_AM11_39|t__SGB9280
BackhedF_2015__SID133_M__bin.49	BackhedF_2015	SID133_M	SID133_mo	SID133	mother	NA	SWE	west	kSGB	4951	3644	1454	k__Bacteria|p__Firmicutes|c__Clostridia|o__Clostridiales|f__Lachnospiraceae|g__Roseburia|s__Roseburia_intestinalis|t__SGB4951
BackhedF_2015__SID133_M__bin.5	BackhedF_2015	SID133_M	SID133_mo	SID133	mother	NA	SWE	west	kSGB	1934	1409	599	k__Bacteria|p__Bacteroidetes|c__Bacteroidia|o__Bacteroidales|f__Tannerellaceae|g__Parabacteroides|s__Parabacteroides_distasonis|t__SGB1934
BackhedF_2015__SID133_M__bin.50	BackhedF_2015	SID133_M	SID133_mo	SID133	mother	NA	SWE	west	kSGB	1790	1333	589	k__Bacteria|p__Bacteroidetes|c__Bacteroidia|o__Bacteroidales|f__Odoribacteraceae|g__Odoribacter|s__Odoribacter_splanchnicus|t__SGB1790
BackhedF_2015__SID133_M__bin.52	BackhedF_2015	SID133_M	SID133_mo	SID133	mother	NA	SWE	west	kSGB	5792	4258	1704	k__Bacteria|p__Firmicutes|c__Negativicutes|o__Acidaminococcales|f__Acidaminococcaceae|g__Phascolarctobacterium|s__Phascolarctobacterium_faecium|t__SGB5792
BackhedF_2015__SID133_M__bin.53	BackhedF_2015	SID133_M	SID133_mo	SID133	mother	NA	SWE	west	uSGB	15172	9673	3056	k__Bacteria|p__Firmicutes|c__Clostridia|o__Clostridiales|f__Ruminococcaceae|g__GGB9673|s__GGB9673_SGB15172|t__SGB15172
BackhedF_2015__SID133_M__bin.57	BackhedF_2015	SID133_M	SID133_mo	SID133	mother	NA	SWE	west	kSGB	4540	3421	1413	k__Bacteria|p__Firmicutes|c__Clostridia|o__Clostridiales|f__Lachnospiraceae|g__Anaerostipes|s__Anaerostipes_hadrus|t__SGB4540
BackhedF_2015__SID133_M__bin.59	BackhedF_2015	SID133_M	SID133_mo	SID133	mother	NA	SWE	west	kSGB	4285	3243	1336	k__Bacteria|p__Firmicutes|c__Clostridia|o__Clostridiales|f__Ruminococcaceae|g__Ruminococcus|s__Ruminococcus_bromii|t__SGB4285
BackhedF_2015__SID133_M__bin.60	BackhedF_2015	SID133_M	SID133_mo	SID133	mother	NA	SWE	west	uSGB	6310	4569	1765	k__Bacteria|p__Firmicutes|c__CFGB1765|o__OFGB1765|f__FGB1765|g__GGB4569|s__GGB4569_SGB6310|t__SGB6310
BackhedF_2015__SID133_M__bin.61	BackhedF_2015	SID133_M	SID133_mo	SID133	mother	NA	SWE	west	kSGB	5090	3747	1477	k__Bacteria|p__Firmicutes|c__Clostridia|o__Clostridiales|f__Clostridiales_unclassified|g__Clostridiales_unclassified|s__Clostridiales_bacterium_KLE1615|t__SGB5090
BackhedF_2015__SID133_M__bin.62	BackhedF_2015	SID133_M	SID133_mo	SID133	mother	NA	SWE	west	kSGB	4644	3479	1420	k__Bacteria|p__Firmicutes|c__Clostridia|o__Clostridiales|f__Clostridiaceae|g__Clostridium|s__Clostridium_sp_AF36_4|t__SGB4644
BackhedF_2015__SID133_M__bin.63	BackhedF_2015	SID133_M	SID133_mo	SID133	mother	NA	SWE	west	uSGB	2169	1578	642	k__Bacteria|p__Bacteroidetes|c__CFGB642|o__OFGB642|f__FGB642|g__GGB1578|s__GGB1578_SGB2169|t__SGB2169
BackhedF_2015__SID133_M__bin.66	BackhedF_2015	SID133_M	SID133_mo	SID133	mother	NA	SWE	west	kSGB	1662	1242	579	k__Bacteria|p__Bacteroidetes|c__Bacteroidia|o__Bacteroidales|f__Prevotellaceae|g__Prevotella|s__Prevotella_pectinovora|t__SGB1662
BackhedF_2015__SID133_M__bin.67	BackhedF_2015	SID133_M	SID133_mo	SID133	mother	NA	SWE	west	uSGB	6579	4750	1787	k__Bacteria|p__Firmicutes|c__CFGB1787|o__OFGB1787|f__FGB1787|g__GGB4750|s__GGB4750_SGB6579|t__SGB6579
BackhedF_2015__SID133_M__bin.7	BackhedF_2015	SID133_M	SID133_mo	SID133	mother	NA	SWE	west	kSGB	4874	3608	1449	k__Bacteria|p__Firmicutes|c__Clostridia|o__Clostridiales|f__Lachnospiraceae|g__Fusicatenibacter|s__Fusicatenibacter_saccharivorans|t__SGB4874
BackhedF_2015__SID133_M__bin.70	BackhedF_2015	SID133_M	SID133_mo	SID133	mother	NA	SWE	west	uSGB	4191	3175	1325	k__Bacteria|p__Firmicutes|c__CFGB1325|o__OFGB1325|f__FGB1325|g__GGB3175|s__GGB3175_SGB4191|t__SGB4191
BackhedF_2015__SID133_M__bin.72	BackhedF_2015	SID133_M	SID133_mo	SID133	mother	NA	SWE	west	kSGB	4269	3232	1334	k__Bacteria|p__Firmicutes|c__Firmicutes_unclassified|o__Firmicutes_unclassified|f__Firmicutes_unclassified|g__Firmicutes_unclassified|s__Firmicutes_bacterium_AF36_3BH|t__SGB4269
BackhedF_2015__SID133_M__bin.74	BackhedF_2015	SID133_M	SID133_mo	SID133	mother	NA	SWE	west	kSGB	1965	1426	605	k__Bacteria|p__Bacteroidetes|c__Bacteroidia|o__Bacteroidales|f__Barnesiellaceae|g__Barnesiella|s__Barnesiella_intestinihominis|t__SGB1965
BackhedF_2015__SID133_M__bin.8	BackhedF_2015	SID133_M	SID133_mo	SID133	mother	NA	SWE	west	uSGB	15369	9758	3068	k__Bacteria|p__Firmicutes|c__CFGB3068|o__OFGB3068|f__FGB3068|g__GGB9758|s__GGB9758_SGB15369|t__SGB15369
BackhedF_2015__SID137_12M__bin.10	BackhedF_2015	SID137_12M	SID137	SID137	infant	1.002	SWE	west	kSGB	6939	4968	1873	k__Bacteria|p__Firmicutes|c__Negativicutes|o__Veillonellales|f__Veillonellaceae|g__Veillonella|s__Veillonella_parvula|t__SGB6939
BackhedF_2015__SID137_12M__bin.11	BackhedF_2015	SID137_12M	SID137	SID137	infant	1.002	SWE	west	kSGB	4540	3421	1413	k__Bacteria|p__Firmicutes|c__Clostridia|o__Clostridiales|f__Lachnospiraceae|g__Anaerostipes|s__Anaerostipes_hadrus|t__SGB4540
BackhedF_2015__SID137_12M__bin.12	BackhedF_2015	SID137_12M	SID137	SID137	infant	1.002	SWE	west	kSGB	4844	3599	1449	k__Bacteria|p__Firmicutes|c__Clostridia|o__Clostridiales|f__Lachnospiraceae|g__Blautia|s__Blautia_wexlerae|t__SGB4844
BackhedF_2015__SID137_12M__bin.13	BackhedF_2015	SID137_12M	SID137	SID137	infant	1.002	SWE	west	kSGB	5075	3740	1476	k__Bacteria|p__Firmicutes|c__Clostridia|o__Clostridiales|f__Lachnospiraceae|g__Lachnospira|s__Lachnospira_pectinoschiza|t__SGB5075
BackhedF_2015__SID137_12M__bin.14	BackhedF_2015	SID137_12M	SID137	SID137	infant	1.002	SWE	west	kSGB	4914	3628	1451	k__Bacteria|p__Firmicutes|c__Clostridia|o__Clostridiales|f__Clostridiaceae|g__Clostridium|s__Clostridium_sp_AF34_10BH|t__SGB4914
BackhedF_2015__SID137_12M__bin.17	BackhedF_2015	SID137_12M	SID137	SID137	infant	1.002	SWE	west	kSGB	15316	9740	3058	k__Bacteria|p__Firmicutes|c__Clostridia|o__Clostridiales|f__Ruminococcaceae|g__Faecalibacterium|s__Faecalibacterium_prausnitzii|t__SGB15316
BackhedF_2015__SID137_12M__bin.18	BackhedF_2015	SID137_12M	SID137	SID137	infant	1.002	SWE	west	kSGB	1934	1409	599	k__Bacteria|p__Bacteroidetes|c__Bacteroidia|o__Bacteroidales|f__Tannerellaceae|g__Parabacteroides|s__Parabacteroides_distasonis|t__SGB1934
BackhedF_2015__SID137_12M__bin.23	BackhedF_2015	SID137_12M	SID137	SID137	infant	1.002	SWE	west	kSGB	4716	3529	1439	k__Bacteria|p__Firmicutes|c__Clostridia|o__Clostridiales|f__Clostridiaceae|g__Clostridiaceae_unclassified|s__Clostridiaceae_bacterium_AF02_42|t__SGB4716
BackhedF_2015__SID137_12M__bin.25	BackhedF_2015	SID137_12M	SID137	SID137	infant	1.002	SWE	west	kSGB	1855	1371	595	k__Bacteria|p__Bacteroidetes|c__Bacteroidia|o__Bacteroidales|f__Bacteroidaceae|g__Bacteroides|s__Bacteroides_fragilis|t__SGB1855
BackhedF_2015__SID137_12M__bin.3	BackhedF_2015	SID137_12M	SID137	SID137	infant	1.002	SWE	west	kSGB	9674	6812	2477	k__Bacteria|p__Proteobacteria|c__Gammaproteobacteria|o__Pasteurellales|f__Pasteurellaceae|g__Haemophilus|s__Haemophilus_parainfluenzae|t__SGB9674
BackhedF_2015__SID137_12M__bin.31	BackhedF_2015	SID137_12M	SID137	SID137	infant	1.002	SWE	west	kSGB	4540	3421	1413	k__Bacteria|p__Firmicutes|c__Clostridia|o__Clostridiales|f__Lachnospiraceae|g__Anaerostipes|s__Anaerostipes_hadrus|t__SGB4540
BackhedF_2015__SID137_12M__bin.33	BackhedF_2015	SID137_12M	SID137	SID137	infant	1.002	SWE	west	kSGB	4925	3634	1454	k__Bacteria|p__Firmicutes|c__Clostridia|o__Clostridiales|f__Lachnospiraceae|g__Roseburia|s__Roseburia_faecis|t__SGB4925
BackhedF_2015__SID137_12M__bin.5	BackhedF_2015	SID137_12M	SID137	SID137	infant	1.002	SWE	west	kSGB	10068	6985	2483	k__Bacteria|p__Proteobacteria|c__Gammaproteobacteria|o__Enterobacterales|f__Enterobacteriaceae|g__Escherichia|s__Escherichia_coli|t__SGB10068
BackhedF_2015__SID137_12M__bin.6	BackhedF_2015	SID137_12M	SID137	SID137	infant	1.002	SWE	west	kSGB	4951	3644	1454	k__Bacteria|p__Firmicutes|c__Clostridia|o__Clostridiales|f__Lachnospiraceae|g__Roseburia|s__Roseburia_intestinalis|t__SGB4951
BackhedF_2015__SID137_4M__bin.1	BackhedF_2015	SID137_4M	SID137	SID137	infant	0.367	SWE	west	kSGB	7962	5644	1975	k__Bacteria|p__Firmicutes|c__Bacilli|o__Lactobacillales|f__Enterococcaceae|g__Enterococcus|s__Enterococcus_faecalis|t__SGB7962
BackhedF_2015__SID137_4M__bin.10	BackhedF_2015	SID137_4M	SID137	SID137	infant	0.367	SWE	west	kSGB	4584	3438	1414	k__Bacteria|p__Firmicutes|c__Clostridia|o__Clostridiales|f__Lachnospiraceae|g__Mediterraneibacter|s__Ruminococcus_gnavus|t__SGB4584
BackhedF_2015__SID137_4M__bin.11	BackhedF_2015	SID137_4M	SID137	SID137	infant	0.367	SWE	west	kSGB	17247	10625	3150	k__Bacteria|p__Actinobacteria|c__Actinobacteria|o__Bifidobacteriales|f__Bifidobacteriaceae|g__Bifidobacterium|s__Bifidobacterium_breve|t__SGB17247
BackhedF_2015__SID137_4M__bin.2	BackhedF_2015	SID137_4M	SID137	SID137	infant	0.367	SWE	west	kSGB	1855	1371	595	k__Bacteria|p__Bacteroidetes|c__Bacteroidia|o__Bacteroidales|f__Bacteroidaceae|g__Bacteroides|s__Bacteroides_fragilis|t__SGB1855
BackhedF_2015__SID137_4M__bin.3	BackhedF_2015	SID137_4M	SID137	SID137	infant	0.367	SWE	west	kSGB	2303	1676	673	k__Bacteria|p__Bacteroidetes|c__Bacteroidia|o__Bacteroidales|f__Rikenellaceae|g__Alistipes|s__Alistipes_onderdonkii|t__SGB2303
BackhedF_2015__SID137_4M__bin.4	BackhedF_2015	SID137_4M	SID137	SID137	infant	0.367	SWE	west	kSGB	7106	5074	1906	k__Bacteria|p__Firmicutes|c__Bacilli|o__Lactobacillales|f__Lactobacillaceae|g__Limosilactobacillus|s__Limosilactobacillus_fermentum|t__SGB7106
BackhedF_2015__SID137_4M__bin.5	BackhedF_2015	SID137_4M	SID137	SID137	infant	0.367	SWE	west	kSGB	1934	1409	599	k__Bacteria|p__Bacteroidetes|c__Bacteroidia|o__Bacteroidales|f__Tannerellaceae|g__Parabacteroides|s__Parabacteroides_distasonis|t__SGB1934
BackhedF_2015__SID137_4M__bin.7	BackhedF_2015	SID137_4M	SID137	SID137	infant	0.367	SWE	west	kSGB	4760	3558	1442	k__Bacteria|p__Firmicutes|c__Clostridia|o__Clostridiales|f__Lachnospiraceae|g__Enterocloster|s__Enterocloster_clostridioformis|t__SGB4760
BackhedF_2015__SID137_4M__bin.8	BackhedF_2015	SID137_4M	SID137	SID137	infant	0.367	SWE	west	kSGB	10068	6985	2483	k__Bacteria|p__Proteobacteria|c__Gammaproteobacteria|o__Enterobacterales|f__Enterobacteriaceae|g__Escherichia|s__Escherichia_coli|t__SGB10068
BackhedF_2015__SID137_4M__bin.9	BackhedF_2015	SID137_4M	SID137	SID137	infant	0.367	SWE	west	kSGB	7038	5024	1901	k__Bacteria|p__Firmicutes|c__Bacilli|o__Lactobacillales|f__Lactobacillaceae|g__Lactobacillus|s__Lactobacillus_gasseri|t__SGB7038
BackhedF_2015__SID137_B__bin.1	BackhedF_2015	SID137_B	SID137	SID137	infant	0.0027	SWE	west	kSGB	10068	6985	2483	k__Bacteria|p__Proteobacteria|c__Gammaproteobacteria|o__Enterobacterales|f__Enterobacteriaceae|g__Escherichia|s__Escherichia_coli|t__SGB10068
BackhedF_2015__SID137_B__bin.2	BackhedF_2015	SID137_B	SID137	SID137	infant	0.0027	SWE	west	kSGB	1934	1409	599	k__Bacteria|p__Bacteroidetes|c__Bacteroidia|o__Bacteroidales|f__Tannerellaceae|g__Parabacteroides|s__Parabacteroides_distasonis|t__SGB1934
BackhedF_2015__SID137_B__bin.6	BackhedF_2015	SID137_B	SID137	SID137	infant	0.0027	SWE	west	kSGB	7962	5644	1975	k__Bacteria|p__Firmicutes|c__Bacilli|o__Lactobacillales|f__Enterococcaceae|g__Enterococcus|s__Enterococcus_faecalis|t__SGB7962
BackhedF_2015__SID137_M__bin.10	BackhedF_2015	SID137_M	SID137_mo	SID137	mother	NA	SWE	west	uSGB	14797	9427	2993	k__Bacteria|p__Actinobacteria|c__Coriobacteriia|o__Eggerthellales|f__Eggerthellaceae|g__Asaccharobacter|s__Asaccharobacter_SGB14797|t__SGB14797
BackhedF_2015__SID137_M__bin.19	BackhedF_2015	SID137_M	SID137_mo	SID137	mother	NA	SWE	west	kSGB	1790	1333	589	k__Bacteria|p__Bacteroidetes|c__Bacteroidia|o__Bacteroidales|f__Odoribacteraceae|g__Odoribacter|s__Odoribacter_splanchnicus|t__SGB1790
BackhedF_2015__SID137_M__bin.20	BackhedF_2015	SID137_M	SID137_mo	SID137	mother	NA	SWE	west	kSGB	10068	6985	2483	k__Bacteria|p__Proteobacteria|c__Gammaproteobacteria|o__Enterobacterales|f__Enterobacteriaceae|g__Escherichia|s__Escherichia_coli|t__SGB10068
BackhedF_2015__SID137_M__bin.24	BackhedF_2015	SID137_M	SID137_mo	SID137	mother	NA	SWE	west	kSGB	8010	5671	1976	k__Bacteria|p__Firmicutes|c__Bacilli|o__Lactobacillales|f__Streptococcaceae|g__Streptococcus|s__Streptococcus_salivarius|t__SGB8010
BackhedF_2015__SID137_M__bin.27	BackhedF_2015	SID137_M	SID137_mo	SID137	mother	NA	SWE	west	kSGB	1836	1366	595	k__Bacteria|p__Bacteroidetes|c__Bacteroidia|o__Bacteroidales|f__Bacteroidaceae|g__Bacteroides|s__Bacteroides_uniformis|t__SGB1836
BackhedF_2015__SID137_M__bin.31	BackhedF_2015	SID137_M	SID137_mo	SID137	mother	NA	SWE	west	uSGB	14861	9468	3005	k__Bacteria|p__Firmicutes|c__CFGB3005|o__OFGB3005|f__FGB3005|g__GGB9468|s__GGB9468_SGB14861|t__SGB14861
BackhedF_2015__SID137_M__bin.35	BackhedF_2015	SID137_M	SID137_mo	SID137	mother	NA	SWE	west	kSGB	1965	1426	605	k__Bacteria|p__Bacteroidetes|c__Bacteroidia|o__Bacteroidales|f__Barnesiellaceae|g__Barnesiella|s__Barnesiella_intestinihominis|t__SGB1965
BackhedF_2015__SID137_M__bin.36	BackhedF_2015	SID137_M	SID137_mo	SID137	mother	NA	SWE	west	kSGB	4811	3590	1449	k__Bacteria|p__Firmicutes|c__Clostridia|o__Clostridiales|f__Lachnospiraceae|g__Blautia|s__Blautia_obeum|t__SGB4811
BackhedF_2015__SID137_M__bin.40	BackhedF_2015	SID137_M	SID137_mo	SID137	mother	NA	SWE	west	kSGB	1934	1409	599	k__Bacteria|p__Bacteroidetes|c__Bacteroidia|o__Bacteroidales|f__Tannerellaceae|g__Parabacteroides|s__Parabacteroides_distasonis|t__SGB1934
BackhedF_2015__SID137_M__bin.43	BackhedF_2015	SID137_M	SID137_mo	SID137	mother	NA	SWE	west	uSGB	2311	1679	673	k__Bacteria|p__Bacteroidetes|c__Bacteroidia|o__Bacteroidales|f__Rikenellaceae|g__GGB1679|s__GGB1679_SGB2311|t__SGB2311
BackhedF_2015__SID137_M__bin.44	BackhedF_2015	SID137_M	SID137_mo	SID137	mother	NA	SWE	west	kSGB	1815	1353	595	k__Bacteria|p__Bacteroidetes|c__Bacteroidia|o__Bacteroidales|f__Bacteroidales_unclassified|g__Phocaeicola|s__Phocaeicola_dorei|t__SGB1815
BackhedF_2015__SID137_M__bin.45	BackhedF_2015	SID137_M	SID137_mo	SID137	mother	NA	SWE	west	uSGB	4184	3170	1323	k__Bacteria|p__Firmicutes|c__CFGB1323|o__OFGB1323|f__FGB1323|g__GGB3170|s__GGB3170_SGB4184|t__SGB4184
BackhedF_2015__SID137_M__bin.46	BackhedF_2015	SID137_M	SID137_mo	SID137	mother	NA	SWE	west	kSGB	4874	3608	1449	k__Bacteria|p__Firmicutes|c__Clostridia|o__Clostridiales|f__Lachnospiraceae|g__Fusicatenibacter|s__Fusicatenibacter_saccharivorans|t__SGB4874
BackhedF_2015__SID137_M__bin.49	BackhedF_2015	SID137_M	SID137_mo	SID137	mother	NA	SWE	west	uSGB	15106	9635	3056	k__Bacteria|p__Firmicutes|c__Clostridia|o__Clostridiales|f__Ruminococcaceae|g__GGB9635|s__GGB9635_SGB15106|t__SGB15106
BackhedF_2015__SID137_M__bin.52	BackhedF_2015	SID137_M	SID137_mo	SID137	mother	NA	SWE	west	uSGB	4594	3444	1414	k__Bacteria|p__Firmicutes|c__Clostridia|o__Clostridiales|f__Lachnospiraceae|g__GGB3444|s__GGB3444_SGB4594|t__SGB4594
BackhedF_2015__SID137_M__bin.54	BackhedF_2015	SID137_M	SID137_mo	SID137	mother	NA	SWE	west	uSGB	6317	4571	1765	k__Bacteria|p__Firmicutes|c__CFGB1765|o__OFGB1765|f__FGB1765|g__GGB4571|s__GGB4571_SGB6317|t__SGB6317
BackhedF_2015__SID137_M__bin.55	BackhedF_2015	SID137_M	SID137_mo	SID137	mother	NA	SWE	west	uSGB	4317	3267	1342	k__Bacteria|p__Firmicutes|c__Clostridia|o__Clostridiales|f__Eubacteriaceae|g__GGB3267|s__GGB3267_SGB4317|t__SGB4317
BackhedF_2015__SID137_M__bin.56	BackhedF_2015	SID137_M	SID137_mo	SID137	mother	NA	SWE	west	uSGB	3991	3000	1227	k__Bacteria|p__Firmicutes|c__CFGB1227|o__OFGB1227|f__FGB1227|g__GGB3000|s__GGB3000_SGB3991|t__SGB3991
BackhedF_2015__SID137_M__bin.57	BackhedF_2015	SID137_M	SID137_mo	SID137	mother	NA	SWE	west	kSGB	2328	1694	673	k__Bacteria|p__Bacteroidetes|c__Bacteroidia|o__Bacteroidales|f__Rikenellaceae|g__Alistipes|s__Alistipes_ihumii|t__SGB2328
BackhedF_2015__SID137_M__bin.58	BackhedF_2015	SID137_M	SID137_mo	SID137	mother	NA	SWE	west	kSGB	15322	9740	3058	k__Bacteria|p__Firmicutes|c__Clostridia|o__Clostridiales|f__Ruminococcaceae|g__Faecalibacterium|s__Faecalibacterium_prausnitzii|t__SGB15322
BackhedF_2015__SID137_M__bin.59	BackhedF_2015	SID137_M	SID137_mo	SID137	mother	NA	SWE	west	kSGB	4933	3638	1454	k__Bacteria|p__Firmicutes|c__Clostridia|o__Clostridiales|f__Lachnospiraceae|g__Lachnospiraceae_unclassified|s__Eubacterium_rectale|t__SGB4933
BackhedF_2015__SID137_M__bin.6	BackhedF_2015	SID137_M	SID137_mo	SID137	mother	NA	SWE	west	kSGB	4626	3466	1417	k__Bacteria|p__Firmicutes|c__Clostridia|o__Clostridiales|f__Lachnospiraceae|g__Merdimonas|s__Merdimonas_faecis|t__SGB4626
BackhedF_2015__SID137_M__bin.63	BackhedF_2015	SID137_M	SID137_mo	SID137	mother	NA	SWE	west	kSGB	4936	3639	1454	k__Bacteria|p__Firmicutes|c__Clostridia|o__Clostridiales|f__Lachnospiraceae|g__Roseburia|s__Roseburia_hominis|t__SGB4936
BackhedF_2015__SID137_M__bin.64	BackhedF_2015	SID137_M	SID137_mo	SID137	mother	NA	SWE	west	uSGB	14470	9395	2991	k__Bacteria|p__Actinobacteria|c__Coriobacteriia|o__Coriobacteriales|f__Coriobacteriaceae|g__Collinsella|s__Collinsella_SGB14470|t__SGB14470
BackhedF_2015__SID137_M__bin.69	BackhedF_2015	SID137_M	SID137_mo	SID137	mother	NA	SWE	west	kSGB	4198	3177	1326	k__Bacteria|p__Firmicutes|c__Clostridia|o__Clostridiales|f__Ruminococcaceae|g__Ruminococcaceae_unclassified|s__Eubacterium_siraeum|t__SGB4198
BackhedF_2015__SID137_M__bin.70	BackhedF_2015	SID137_M	SID137_mo	SID137	mother	NA	SWE	west	kSGB	5082	3742	1476	k__Bacteria|p__Firmicutes|c__Clostridia|o__Clostridiales|f__Lachnospiraceae|g__Lachnospira|s__Lachnospira_eligens|t__SGB5082
BackhedF_2015__SID137_M__bin.71	BackhedF_2015	SID137_M	SID137_mo	SID137	mother	NA	SWE	west	kSGB	2318	1686	673	k__Bacteria|p__Bacteroidetes|c__Bacteroidia|o__Bacteroidales|f__Rikenellaceae|g__Alistipes|s__Alistipes_putredinis|t__SGB2318
BackhedF_2015__SID137_M__bin.72	BackhedF_2015	SID137_M	SID137_mo	SID137	mother	NA	SWE	west	kSGB	1855	1371	595	k__Bacteria|p__Bacteroidetes|c__Bacteroidia|o__Bacteroidales|f__Bacteroidaceae|g__Bacteroides|s__Bacteroides_fragilis|t__SGB1855
BackhedF_2015__SID137_M__bin.77	BackhedF_2015	SID137_M	SID137_mo	SID137	mother	NA	SWE	west	kSGB	5090	3747	1477	k__Bacteria|p__Firmicutes|c__Clostridia|o__Clostridiales|f__Clostridiales_unclassified|g__Clostridiales_unclassified|s__Clostridiales_bacterium_KLE1615|t__SGB5090
BackhedF_2015__SID137_M__bin.8	BackhedF_2015	SID137_M	SID137_mo	SID137	mother	NA	SWE	west	kSGB	5075	3740	1476	k__Bacteria|p__Firmicutes|c__Clostridia|o__Clostridiales|f__Lachnospiraceae|g__Lachnospira|s__Lachnospira_pectinoschiza|t__SGB5075
BackhedF_2015__SID137_M__bin.9	BackhedF_2015	SID137_M	SID137_mo	SID137	mother	NA	SWE	west	kSGB	4608	3453	1414	k__Bacteria|p__Firmicutes|c__Clostridia|o__Clostridiales|f__Lachnospiraceae|g__Mediterraneibacter|s__Ruminococcus_torques|t__SGB4608
BackhedF_2015__SID150_12M__bin.12	BackhedF_2015	SID150_12M	SID150	SID150	infant	0.997	SWE	west	kSGB	1872	1376	595	k__Bacteria|p__Bacteroidetes|c__Bacteroidia|o__Bacteroidales|f__Bacteroidaceae|g__Bacteroides|s__Bacteroides_ovatus|t__SGB1872
BackhedF_2015__SID150_12M__bin.13	BackhedF_2015	SID150_12M	SID150	SID150	infant	0.997	SWE	west	kSGB	4844	3599	1449	k__Bacteria|p__Firmicutes|c__Clostridia|o__Clostridiales|f__Lachnospiraceae|g__Blautia|s__Blautia_wexlerae|t__SGB4844
BackhedF_2015__SID150_12M__bin.14	BackhedF_2015	SID150_12M	SID150	SID150	infant	0.997	SWE	west	kSGB	4584	3438	1414	k__Bacteria|p__Firmicutes|c__Clostridia|o__Clostridiales|f__Lachnospiraceae|g__Mediterraneibacter|s__Ruminococcus_gnavus|t__SGB4584
BackhedF_2015__SID150_12M__bin.16	BackhedF_2015	SID150_12M	SID150	SID150	infant	0.997	SWE	west	kSGB	4699	3520	1438	k__Bacteria|p__Firmicutes|c__Clostridia|o__Clostridiales|f__Lachnospiraceae|g__Lachnoclostridium|s__Clostridium_symbiosum|t__SGB4699
BackhedF_2015__SID150_12M__bin.17	BackhedF_2015	SID150_12M	SID150	SID150	infant	0.997	SWE	west	kSGB	4758	3558	1442	k__Bacteria|p__Firmicutes|c__Clostridia|o__Clostridiales|f__Lachnospiraceae|g__Enterocloster|s__Enterocloster_bolteae|t__SGB4758
BackhedF_2015__SID150_12M__bin.18	BackhedF_2015	SID150_12M	SID150	SID150	infant	0.997	SWE	west	kSGB	4037	3040	1254	k__Bacteria|p__Firmicutes|c__Erysipelotrichia|o__Erysipelotrichales|f__Erysipelotrichaceae|g__Erysipelatoclostridium|s__Clostridium_innocuum|t__SGB4037
BackhedF_2015__SID150_12M__bin.19	BackhedF_2015	SID150_12M	SID150	SID150	infant	0.997	SWE	west	kSGB	1855	1371	595	k__Bacteria|p__Bacteroidetes|c__Bacteroidia|o__Bacteroidales|f__Bacteroidaceae|g__Bacteroides|s__Bacteroides_fragilis|t__SGB1855
BackhedF_2015__SID150_12M__bin.2	BackhedF_2015	SID150_12M	SID150	SID150	infant	0.997	SWE	west	kSGB	4530	3417	1411	k__Bacteria|p__Firmicutes|c__Clostridia|o__Clostridiales|f__Clostridiales_unclassified|g__Clostridiales_unclassified|s__Clostridiales_bacterium_VE202_09|t__SGB4530
BackhedF_2015__SID150_12M__bin.3	BackhedF_2015	SID150_12M	SID150	SID150	infant	0.997	SWE	west	kSGB	4588	3439	1414	k__Bacteria|p__Firmicutes|c__Clostridia|o__Clostridiales|f__Lachnospiraceae|g__Tyzzerella|s__Tyzzerella_nexilis|t__SGB4588
BackhedF_2015__SID150_12M__bin.6	BackhedF_2015	SID150_12M	SID150	SID150	infant	0.997	SWE	west	kSGB	6923	4960	1871	k__Bacteria|p__Firmicutes|c__Negativicutes|o__Veillonellales|f__Veillonellaceae|g__Veillonella|s__Veillonella_seminalis|t__SGB6923
BackhedF_2015__SID150_12M__bin.9	BackhedF_2015	SID150_12M	SID150	SID150	infant	0.997	SWE	west	kSGB	9226	6531	2382	k__Bacteria|p__Verrucomicrobia|c__Verrucomicrobiae|o__Verrucomicrobiales|f__Akkermansiaceae|g__Akkermansia|s__Akkermansia_muciniphila|t__SGB9226
BackhedF_2015__SID150_4M__bin.2	BackhedF_2015	SID150_4M	SID150	SID150	infant	0.331	SWE	west	kSGB	6169	4477	1755	k__Bacteria|p__Firmicutes|c__Clostridia|o__Clostridiales|f__Clostridiaceae|g__Clostridium|s__Clostridium_neonatale|t__SGB6169
BackhedF_2015__SID150_4M__bin.3	BackhedF_2015	SID150_4M	SID150	SID150	infant	0.331	SWE	west	kSGB	6744	4854	1831	k__Bacteria|p__Firmicutes|c__Erysipelotrichia|o__Erysipelotrichales|f__Erysipelotrichaceae|g__Erysipelatoclostridium|s__Erysipelatoclostridium_ramosum|t__SGB6744
BackhedF_2015__SID150_4M__bin.4	BackhedF_2015	SID150_4M	SID150	SID150	infant	0.331	SWE	west	kSGB	10130	6999	2483	k__Bacteria|p__Proteobacteria|c__Gammaproteobacteria|o__Enterobacterales|f__Enterobacteriaceae|g__Enterobacter|s__Enterobacter_hormaechei|t__SGB10130
BackhedF_2015__SID150_4M__bin.5	BackhedF_2015	SID150_4M	SID150	SID150	infant	0.331	SWE	west	kSGB	6939	4968	1873	k__Bacteria|p__Firmicutes|c__Negativicutes|o__Veillonellales|f__Veillonellaceae|g__Veillonella|s__Veillonella_parvula|t__SGB6939
BackhedF_2015__SID150_4M__bin.6	BackhedF_2015	SID150_4M	SID150	SID150	infant	0.331	SWE	west	kSGB	17248	10625	3150	k__Bacteria|p__Actinobacteria|c__Actinobacteria|o__Bifidobacteriales|f__Bifidobacteriaceae|g__Bifidobacterium|s__Bifidobacterium_longum|t__SGB17248
BackhedF_2015__SID150_4M__bin.7	BackhedF_2015	SID150_4M	SID150	SID150	infant	0.331	SWE	west	kSGB	1855	1371	595	k__Bacteria|p__Bacteroidetes|c__Bacteroidia|o__Bacteroidales|f__Bacteroidaceae|g__Bacteroides|s__Bacteroides_fragilis|t__SGB1855
BackhedF_2015__SID150_B__bin.1	BackhedF_2015	SID150_B	SID150	SID150	infant	0.0027	SWE	west	kSGB	7967	5649	1975	k__Bacteria|p__Firmicutes|c__Bacilli|o__Lactobacillales|f__Enterococcaceae|g__Enterococcus|s__Enterococcus_faecium|t__SGB7967
BackhedF_2015__SID150_B__bin.2	BackhedF_2015	SID150_B	SID150	SID150	infant	0.0027	SWE	west	kSGB	1855	1371	595	k__Bacteria|p__Bacteroidetes|c__Bacteroidia|o__Bacteroidales|f__Bacteroidaceae|g__Bacteroides|s__Bacteroides_fragilis|t__SGB1855
BackhedF_2015__SID150_M__bin.10	BackhedF_2015	SID150_M	SID150_mo	SID150	mother	NA	SWE	west	kSGB	15342	9741	3058	k__Bacteria|p__Firmicutes|c__Clostridia|o__Clostridiales|f__Ruminococcaceae|g__Faecalibacterium|s__Faecalibacterium_prausnitzii|t__SGB15342
BackhedF_2015__SID150_M__bin.14	BackhedF_2015	SID150_M	SID150_mo	SID150	mother	NA	SWE	west	kSGB	4844	3599	1449	k__Bacteria|p__Firmicutes|c__Clostridia|o__Clostridiales|f__Lachnospiraceae|g__Blautia|s__Blautia_wexlerae|t__SGB4844
BackhedF_2015__SID150_M__bin.15	BackhedF_2015	SID150_M	SID150_mo	SID150	mother	NA	SWE	west	kSGB	15316	9740	3058	k__Bacteria|p__Firmicutes|c__Clostridia|o__Clostridiales|f__Ruminococcaceae|g__Faecalibacterium|s__Faecalibacterium_prausnitzii|t__SGB15316
BackhedF_2015__SID150_M__bin.16	BackhedF_2015	SID150_M	SID150_mo	SID150	mother	NA	SWE	west	kSGB	9262	6556	2396	k__Bacteria|p__Proteobacteria|c__Betaproteobacteria|o__Burkholderiales|f__Sutterellaceae|g__Parasutterella|s__Parasutterella_excrementihominis|t__SGB9262
BackhedF_2015__SID150_M__bin.18	BackhedF_2015	SID150_M	SID150_mo	SID150	mother	NA	SWE	west	uSGB	14797	9427	2993	k__Bacteria|p__Actinobacteria|c__Coriobacteriia|o__Eggerthellales|f__Eggerthellaceae|g__Asaccharobacter|s__Asaccharobacter_SGB14797|t__SGB14797
BackhedF_2015__SID150_M__bin.21	BackhedF_2015	SID150_M	SID150_mo	SID150	mother	NA	SWE	west	uSGB	3574	2653	1011	k__Bacteria|p__Firmicutes|c__CFGB1011|o__OFGB1011|f__FGB1011|g__GGB2653|s__GGB2653_SGB3574|t__SGB3574
BackhedF_2015__SID150_M__bin.22	BackhedF_2015	SID150_M	SID150_mo	SID150	mother	NA	SWE	west	kSGB	5075	3740	1476	k__Bacteria|p__Firmicutes|c__Clostridia|o__Clostridiales|f__Lachnospiraceae|g__Lachnospira|s__Lachnospira_pectinoschiza|t__SGB5075
BackhedF_2015__SID150_M__bin.23	BackhedF_2015	SID150_M	SID150_mo	SID150	mother	NA	SWE	west	kSGB	5082	3742	1476	k__Bacteria|p__Firmicutes|c__Clostridia|o__Clostridiales|f__Lachnospiraceae|g__Lachnospira|s__Lachnospira_eligens|t__SGB5082
BackhedF_2015__SID150_M__bin.24	BackhedF_2015	SID150_M	SID150_mo	SID150	mother	NA	SWE	west	uSGB	14861	9468	3005	k__Bacteria|p__Firmicutes|c__CFGB3005|o__OFGB3005|f__FGB3005|g__GGB9468|s__GGB9468_SGB14861|t__SGB14861
BackhedF_2015__SID150_M__bin.25	BackhedF_2015	SID150_M	SID150_mo	SID150	mother	NA	SWE	west	uSGB	15106	9635	3056	k__Bacteria|p__Firmicutes|c__Clostridia|o__Clostridiales|f__Ruminococcaceae|g__GGB9635|s__GGB9635_SGB15106|t__SGB15106
BackhedF_2015__SID150_M__bin.26	BackhedF_2015	SID150_M	SID150_mo	SID150	mother	NA	SWE	west	kSGB	4262	3227	1333	k__Bacteria|p__Firmicutes|c__Clostridia|o__Clostridiales|f__Ruminococcaceae|g__Ruminococcus|s__Ruminococcus_bicirculans|t__SGB4262
BackhedF_2015__SID150_M__bin.27	BackhedF_2015	SID150_M	SID150_mo	SID150	mother	NA	SWE	west	kSGB	5111	3757	1480	k__Bacteria|p__Firmicutes|c__Clostridia|o__Clostridiales|f__Clostridiaceae|g__Clostridium|s__Clostridium_sp_AF15_49|t__SGB5111
BackhedF_2015__SID150_M__bin.28	BackhedF_2015	SID150_M	SID150_mo	SID150	mother	NA	SWE	west	uSGB	4196	3177	1326	k__Bacteria|p__Firmicutes|c__Clostridia|o__Clostridiales|f__Ruminococcaceae|g__Ruminococcaceae_unclassified|s__Ruminococcaceae_unclassified_SGB4196|t__SGB4196
BackhedF_2015__SID150_M__bin.29	BackhedF_2015	SID150_M	SID150_mo	SID150	mother	NA	SWE	west	kSGB	4540	3421	1413	k__Bacteria|p__Firmicutes|c__Clostridia|o__Clostridiales|f__Lachnospiraceae|g__Anaerostipes|s__Anaerostipes_hadrus|t__SGB4540
BackhedF_2015__SID150_M__bin.31	BackhedF_2015	SID150_M	SID150_mo	SID150	mother	NA	SWE	west	kSGB	5121	3760	1480	k__Bacteria|p__Firmicutes|c__Clostridia|o__Clostridiales|f__Clostridiaceae|g__Clostridium|s__Clostridium_sp_AF15_31|t__SGB5121
BackhedF_2015__SID150_M__bin.32	BackhedF_2015	SID150_M	SID150_mo	SID150	mother	NA	SWE	west	kSGB	1891	1386	595	k__Bacteria|p__Bacteroidetes|c__Bacteroidia|o__Bacteroidales|f__Bacteroidales_unclassified|g__Phocaeicola|s__Phocaeicola_coprocola|t__SGB1891
BackhedF_2015__SID150_M__bin.37	BackhedF_2015	SID150_M	SID150_mo	SID150	mother	NA	SWE	west	uSGB	9344	6610	2404	k__Bacteria|p__Proteobacteria|c__CFGB2404|o__OFGB2404|f__FGB2404|g__GGB6610|s__GGB6610_SGB9344|t__SGB9344
BackhedF_2015__SID150_M__bin.44	BackhedF_2015	SID150_M	SID150_mo	SID150	mother	NA	SWE	west	kSGB	5825	4274	1707	k__Bacteria|p__Firmicutes|c__Negativicutes|o__Veillonellales|f__Veillonellaceae|g__Dialister|s__Dialister_invisus|t__SGB5825
BackhedF_2015__SID150_M__bin.45	BackhedF_2015	SID150_M	SID150_mo	SID150	mother	NA	SWE	west	kSGB	4925	3634	1454	k__Bacteria|p__Firmicutes|c__Clostridia|o__Clostridiales|f__Lachnospiraceae|g__Roseburia|s__Roseburia_faecis|t__SGB4925
BackhedF_2015__SID150_M__bin.46	BackhedF_2015	SID150_M	SID150_mo	SID150	mother	NA	SWE	west	uSGB	14322	9352	2987	k__Bacteria|p__Actinobacteria|c__CFGB2987|o__OFGB2987|f__FGB2987|g__GGB9352|s__GGB9352_SGB14322|t__SGB14322
BackhedF_2015__SID150_M__bin.47	BackhedF_2015	SID150_M	SID150_mo	SID150	mother	NA	SWE	west	kSGB	1855	1371	595	k__Bacteria|p__Bacteroidetes|c__Bacteroidia|o__Bacteroidales|f__Bacteroidaceae|g__Bacteroides|s__Bacteroides_fragilis|t__SGB1855
BackhedF_2015__SID150_M__bin.48	BackhedF_2015	SID150_M	SID150_mo	SID150	mother	NA	SWE	west	kSGB	2303	1676	673	k__Bacteria|p__Bacteroidetes|c__Bacteroidia|o__Bacteroidales|f__Rikenellaceae|g__Alistipes|s__Alistipes_onderdonkii|t__SGB2303
BackhedF_2015__SID150_M__bin.49	BackhedF_2015	SID150_M	SID150_mo	SID150	mother	NA	SWE	west	kSGB	1965	1426	605	k__Bacteria|p__Bacteroidetes|c__Bacteroidia|o__Bacteroidales|f__Barnesiellaceae|g__Barnesiella|s__Barnesiella_intestinihominis|t__SGB1965
BackhedF_2015__SID150_M__bin.50	BackhedF_2015	SID150_M	SID150_mo	SID150	mother	NA	SWE	west	kSGB	2318	1686	673	k__Bacteria|p__Bacteroidetes|c__Bacteroidia|o__Bacteroidales|f__Rikenellaceae|g__Alistipes|s__Alistipes_putredinis|t__SGB2318
BackhedF_2015__SID150_M__bin.53	BackhedF_2015	SID150_M	SID150_mo	SID150	mother	NA	SWE	west	uSGB	6340	4585	1765	k__Bacteria|p__Firmicutes|c__CFGB1765|o__OFGB1765|f__FGB1765|g__GGB4585|s__GGB4585_SGB6340|t__SGB6340
BackhedF_2015__SID150_M__bin.55	BackhedF_2015	SID150_M	SID150_mo	SID150	mother	NA	SWE	west	uSGB	4421	3342	1369	k__Bacteria|p__Firmicutes|c__Clostridia|o__Clostridiales|f__Ruminococcaceae|g__Ruminococcus|s__Ruminococcus_SGB4421|t__SGB4421
BackhedF_2015__SID150_M__bin.7	BackhedF_2015	SID150_M	SID150_mo	SID150	mother	NA	SWE	west	kSGB	17248	10625	3150	k__Bacteria|p__Actinobacteria|c__Actinobacteria|o__Bifidobacteriales|f__Bifidobacteriaceae|g__Bifidobacterium|s__Bifidobacterium_longum|t__SGB17248
BackhedF_2015__SID150_M__bin.8	BackhedF_2015	SID150_M	SID150_mo	SID150	mother	NA	SWE	west	kSGB	8002	5671	1976	k__Bacteria|p__Firmicutes|c__Bacilli|o__Lactobacillales|f__Streptococcaceae|g__Streptococcus|s__Streptococcus_thermophilus|t__SGB8002
BackhedF_2015__SID150_M__bin.9	BackhedF_2015	SID150_M	SID150_mo	SID150	mother	NA	SWE	west	uSGB	14770	9412	2992	k__Bacteria|p__Actinobacteria|c__CFGB2992|o__OFGB2992|f__FGB2992|g__GGB9412|s__GGB9412_SGB14770|t__SGB14770
BackhedF_2015__SID157_12M__bin.1	BackhedF_2015	SID157_12M	SID157	SID157	infant	1	SWE	west	kSGB	6923	4960	1871	k__Bacteria|p__Firmicutes|c__Negativicutes|o__Veillonellales|f__Veillonellaceae|g__Veillonella|s__Veillonella_seminalis|t__SGB6923
BackhedF_2015__SID157_12M__bin.15	BackhedF_2015	SID157_12M	SID157	SID157	infant	1	SWE	west	uSGB	4752	3553	1442	k__Bacteria|p__Firmicutes|c__Clostridia|o__Clostridiales|f__Lachnospiraceae|g__GGB3553|s__GGB3553_SGB4752|t__SGB4752
BackhedF_2015__SID157_12M__bin.16	BackhedF_2015	SID157_12M	SID157	SID157	infant	1	SWE	west	kSGB	5868	4295	1712	k__Bacteria|p__Firmicutes|c__Negativicutes|o__Veillonellales|f__Veillonellaceae|g__Megasphaera|s__Megasphaera_micronuciformis|t__SGB5868
BackhedF_2015__SID157_12M__bin.17	BackhedF_2015	SID157_12M	SID157	SID157	infant	1	SWE	west	kSGB	17244	10624	3150	k__Bacteria|p__Actinobacteria|c__Actinobacteria|o__Bifidobacteriales|f__Bifidobacteriaceae|g__Bifidobacterium|s__Bifidobacterium_adolescentis|t__SGB17244
BackhedF_2015__SID157_12M__bin.4	BackhedF_2015	SID157_12M	SID157	SID157	infant	1	SWE	west	kSGB	9704	6812	2477	k__Bacteria|p__Proteobacteria|c__Gammaproteobacteria|o__Pasteurellales|f__Pasteurellaceae|g__Haemophilus|s__Haemophilus_sp_HMSC066D02|t__SGB9704
BackhedF_2015__SID157_12M__bin.5	BackhedF_2015	SID157_12M	SID157	SID157	infant	1	SWE	west	kSGB	9283	6571	2400	k__Bacteria|p__Proteobacteria|c__Betaproteobacteria|o__Burkholderiales|f__Sutterellaceae|g__Sutterella|s__Sutterella_wadsworthensis|t__SGB9283
BackhedF_2015__SID157_12M__bin.6	BackhedF_2015	SID157_12M	SID157	SID157	infant	1	SWE	west	kSGB	6936	4966	1873	k__Bacteria|p__Firmicutes|c__Negativicutes|o__Veillonellales|f__Veillonellaceae|g__Veillonella|s__Veillonella_atypica|t__SGB6936
BackhedF_2015__SID157_12M__bin.7	BackhedF_2015	SID157_12M	SID157	SID157	infant	1	SWE	west	kSGB	4584	3438	1414	k__Bacteria|p__Firmicutes|c__Clostridia|o__Clostridiales|f__Lachnospiraceae|g__Mediterraneibacter|s__Ruminococcus_gnavus|t__SGB4584
BackhedF_2015__SID157_12M__bin.9	BackhedF_2015	SID157_12M	SID157	SID157	infant	1	SWE	west	kSGB	1934	1409	599	k__Bacteria|p__Bacteroidetes|c__Bacteroidia|o__Bacteroidales|f__Tannerellaceae|g__Parabacteroides|s__Parabacteroides_distasonis|t__SGB1934
BackhedF_2015__SID157_4M__bin.10	BackhedF_2015	SID157_4M	SID157	SID157	infant	0.35	SWE	west	kSGB	17247	10625	3150	k__Bacteria|p__Actinobacteria|c__Actinobacteria|o__Bifidobacteriales|f__Bifidobacteriaceae|g__Bifidobacterium|s__Bifidobacterium_breve|t__SGB17247
BackhedF_2015__SID157_4M__bin.11	BackhedF_2015	SID157_4M	SID157	SID157	infant	0.35	SWE	west	kSGB	6923	4960	1871	k__Bacteria|p__Firmicutes|c__Negativicutes|o__Veillonellales|f__Veillonellaceae|g__Veillonella|s__Veillonella_seminalis|t__SGB6923
BackhedF_2015__SID157_4M__bin.2	BackhedF_2015	SID157_4M	SID157	SID157	infant	0.35	SWE	west	kSGB	4584	3438	1414	k__Bacteria|p__Firmicutes|c__Clostridia|o__Clostridiales|f__Lachnospiraceae|g__Mediterraneibacter|s__Ruminococcus_gnavus|t__SGB4584
BackhedF_2015__SID157_4M__bin.3	BackhedF_2015	SID157_4M	SID157	SID157	infant	0.35	SWE	west	kSGB	10068	6985	2483	k__Bacteria|p__Proteobacteria|c__Gammaproteobacteria|o__Enterobacterales|f__Enterobacteriaceae|g__Escherichia|s__Escherichia_coli|t__SGB10068
BackhedF_2015__SID157_4M__bin.4	BackhedF_2015	SID157_4M	SID157	SID157	infant	0.35	SWE	west	kSGB	9283	6571	2400	k__Bacteria|p__Proteobacteria|c__Betaproteobacteria|o__Burkholderiales|f__Sutterellaceae|g__Sutterella|s__Sutterella_wadsworthensis|t__SGB9283
BackhedF_2015__SID157_4M__bin.5	BackhedF_2015	SID157_4M	SID157	SID157	infant	0.35	SWE	west	uSGB	9703	6812	2477	k__Bacteria|p__Proteobacteria|c__Gammaproteobacteria|o__Pasteurellales|f__Pasteurellaceae|g__Haemophilus|s__Haemophilus_SGB9703|t__SGB9703
BackhedF_2015__SID157_4M__bin.6	BackhedF_2015	SID157_4M	SID157	SID157	infant	0.35	SWE	west	kSGB	6936	4966	1873	k__Bacteria|p__Firmicutes|c__Negativicutes|o__Veillonellales|f__Veillonellaceae|g__Veillonella|s__Veillonella_atypica|t__SGB6936
BackhedF_2015__SID157_4M__bin.7	BackhedF_2015	SID157_4M	SID157	SID157	infant	0.35	SWE	west	kSGB	1853	1371	595	k__Bacteria|p__Bacteroidetes|c__Bacteroidia|o__Bacteroidales|f__Bacteroidaceae|g__Bacteroides|s__Bacteroides_fragilis|t__SGB1853
BackhedF_2015__SID157_4M__bin.8	BackhedF_2015	SID157_4M	SID157	SID157	infant	0.35	SWE	west	kSGB	6939	4968	1873	k__Bacteria|p__Firmicutes|c__Negativicutes|o__Veillonellales|f__Veillonellaceae|g__Veillonella|s__Veillonella_parvula|t__SGB6939
BackhedF_2015__SID157_B__bin.1	BackhedF_2015	SID157_B	SID157	SID157	infant	0	SWE	west	kSGB	10068	6985	2483	k__Bacteria|p__Proteobacteria|c__Gammaproteobacteria|o__Enterobacterales|f__Enterobacteriaceae|g__Escherichia|s__Escherichia_coli|t__SGB10068
BackhedF_2015__SID157_M__bin.1	BackhedF_2015	SID157_M	SID157_mo	SID157	mother	NA	SWE	west	kSGB	5082	3742	1476	k__Bacteria|p__Firmicutes|c__Clostridia|o__Clostridiales|f__Lachnospiraceae|g__Lachnospira|s__Lachnospira_eligens|t__SGB5082
BackhedF_2015__SID157_M__bin.12	BackhedF_2015	SID157_M	SID157_mo	SID157	mother	NA	SWE	west	kSGB	17244	10624	3150	k__Bacteria|p__Actinobacteria|c__Actinobacteria|o__Bifidobacteriales|f__Bifidobacteriaceae|g__Bifidobacterium|s__Bifidobacterium_adolescentis|t__SGB17244
BackhedF_2015__SID157_M__bin.13	BackhedF_2015	SID157_M	SID157_mo	SID157	mother	NA	SWE	west	kSGB	1965	1426	605	k__Bacteria|p__Bacteroidetes|c__Bacteroidia|o__Bacteroidales|f__Barnesiellaceae|g__Barnesiella|s__Barnesiella_intestinihominis|t__SGB1965
BackhedF_2015__SID157_M__bin.15	BackhedF_2015	SID157_M	SID157_mo	SID157	mother	NA	SWE	west	kSGB	2318	1686	673	k__Bacteria|p__Bacteroidetes|c__Bacteroidia|o__Bacteroidales|f__Rikenellaceae|g__Alistipes|s__Alistipes_putredinis|t__SGB2318
BackhedF_2015__SID157_M__bin.17	BackhedF_2015	SID157_M	SID157_mo	SID157	mother	NA	SWE	west	kSGB	4844	3599	1449	k__Bacteria|p__Firmicutes|c__Clostridia|o__Clostridiales|f__Lachnospiraceae|g__Blautia|s__Blautia_wexlerae|t__SGB4844
BackhedF_2015__SID157_M__bin.18	BackhedF_2015	SID157_M	SID157_mo	SID157	mother	NA	SWE	west	kSGB	4933	3638	1454	k__Bacteria|p__Firmicutes|c__Clostridia|o__Clostridiales|f__Lachnospiraceae|g__Lachnospiraceae_unclassified|s__Eubacterium_rectale|t__SGB4933
BackhedF_2015__SID157_M__bin.2	BackhedF_2015	SID157_M	SID157_mo	SID157	mother	NA	SWE	west	uSGB	14322	9352	2987	k__Bacteria|p__Actinobacteria|c__CFGB2987|o__OFGB2987|f__FGB2987|g__GGB9352|s__GGB9352_SGB14322|t__SGB14322
BackhedF_2015__SID157_M__bin.20	BackhedF_2015	SID157_M	SID157_mo	SID157	mother	NA	SWE	west	kSGB	5825	4274	1707	k__Bacteria|p__Firmicutes|c__Negativicutes|o__Veillonellales|f__Veillonellaceae|g__Dialister|s__Dialister_invisus|t__SGB5825
BackhedF_2015__SID157_M__bin.21	BackhedF_2015	SID157_M	SID157_mo	SID157	mother	NA	SWE	west	kSGB	1790	1333	589	k__Bacteria|p__Bacteroidetes|c__Bacteroidia|o__Bacteroidales|f__Odoribacteraceae|g__Odoribacter|s__Odoribacter_splanchnicus|t__SGB1790
BackhedF_2015__SID157_M__bin.22	BackhedF_2015	SID157_M	SID157_mo	SID157	mother	NA	SWE	west	kSGB	4262	3227	1333	k__Bacteria|p__Firmicutes|c__Clostridia|o__Clostridiales|f__Ruminococcaceae|g__Ruminococcus|s__Ruminococcus_bicirculans|t__SGB4262
BackhedF_2015__SID157_M__bin.23	BackhedF_2015	SID157_M	SID157_mo	SID157	mother	NA	SWE	west	kSGB	4874	3608	1449	k__Bacteria|p__Firmicutes|c__Clostridia|o__Clostridiales|f__Lachnospiraceae|g__Fusicatenibacter|s__Fusicatenibacter_saccharivorans|t__SGB4874
BackhedF_2015__SID157_M__bin.24	BackhedF_2015	SID157_M	SID157_mo	SID157	mother	NA	SWE	west	kSGB	4925	3634	1454	k__Bacteria|p__Firmicutes|c__Clostridia|o__Clostridiales|f__Lachnospiraceae|g__Roseburia|s__Roseburia_faecis|t__SGB4925
BackhedF_2015__SID157_M__bin.26	BackhedF_2015	SID157_M	SID157_mo	SID157	mother	NA	SWE	west	uSGB	5089	3746	1476	k__Bacteria|p__Firmicutes|c__Clostridia|o__Clostridiales|f__Lachnospiraceae|g__GGB3746|s__GGB3746_SGB5089|t__SGB5089
BackhedF_2015__SID157_M__bin.27	BackhedF_2015	SID157_M	SID157_mo	SID157	mother	NA	SWE	west	kSGB	5111	3757	1480	k__Bacteria|p__Firmicutes|c__Clostridia|o__Clostridiales|f__Clostridiaceae|g__Clostridium|s__Clostridium_sp_AF15_49|t__SGB5111
BackhedF_2015__SID157_M__bin.30	BackhedF_2015	SID157_M	SID157_mo	SID157	mother	NA	SWE	west	kSGB	9283	6571	2400	k__Bacteria|p__Proteobacteria|c__Betaproteobacteria|o__Burkholderiales|f__Sutterellaceae|g__Sutterella|s__Sutterella_wadsworthensis|t__SGB9283
BackhedF_2015__SID157_M__bin.32	BackhedF_2015	SID157_M	SID157_mo	SID157	mother	NA	SWE	west	kSGB	1814	1353	595	k__Bacteria|p__Bacteroidetes|c__Bacteroidia|o__Bacteroidales|f__Bacteroidales_unclassified|g__Phocaeicola|s__Phocaeicola_vulgatus|t__SGB1814
BackhedF_2015__SID157_M__bin.35	BackhedF_2015	SID157_M	SID157_mo	SID157	mother	NA	SWE	west	kSGB	15316	9740	3058	k__Bacteria|p__Firmicutes|c__Clostridia|o__Clostridiales|f__Ruminococcaceae|g__Faecalibacterium|s__Faecalibacterium_prausnitzii|t__SGB15316
BackhedF_2015__SID157_M__bin.37	BackhedF_2015	SID157_M	SID157_mo	SID157	mother	NA	SWE	west	kSGB	6783	4868	1831	k__Bacteria|p__Firmicutes|c__Erysipelotrichia|o__Erysipelotrichales|f__Erysipelotrichaceae|g__Catenibacterium|s__Catenibacterium_sp_AM22_15|t__SGB6783
BackhedF_2015__SID157_M__bin.38	BackhedF_2015	SID157_M	SID157_mo	SID157	mother	NA	SWE	west	kSGB	1861	1375	595	k__Bacteria|p__Bacteroidetes|c__Bacteroidia|o__Bacteroidales|f__Bacteroidaceae|g__Bacteroides|s__Bacteroides_thetaiotaomicron|t__SGB1861
BackhedF_2015__SID157_M__bin.4	BackhedF_2015	SID157_M	SID157_mo	SID157	mother	NA	SWE	west	kSGB	5090	3747	1477	k__Bacteria|p__Firmicutes|c__Clostridia|o__Clostridiales|f__Clostridiales_unclassified|g__Clostridiales_unclassified|s__Clostridiales_bacterium_KLE1615|t__SGB5090
BackhedF_2015__SID157_M__bin.42	BackhedF_2015	SID157_M	SID157_mo	SID157	mother	NA	SWE	west	kSGB	15286	9728	3058	k__Bacteria|p__Firmicutes|c__Clostridia|o__Clostridiales|f__Ruminococcaceae|g__Subdoligranulum|s__Subdoligranulum_sp_APC924_74|t__SGB15286
BackhedF_2015__SID157_M__bin.44	BackhedF_2015	SID157_M	SID157_mo	SID157	mother	NA	SWE	west	kSGB	1934	1409	599	k__Bacteria|p__Bacteroidetes|c__Bacteroidia|o__Bacteroidales|f__Tannerellaceae|g__Parabacteroides|s__Parabacteroides_distasonis|t__SGB1934
BackhedF_2015__SID157_M__bin.45	BackhedF_2015	SID157_M	SID157_mo	SID157	mother	NA	SWE	west	uSGB	14861	9468	3005	k__Bacteria|p__Firmicutes|c__CFGB3005|o__OFGB3005|f__FGB3005|g__GGB9468|s__GGB9468_SGB14861|t__SGB14861
BackhedF_2015__SID157_M__bin.47	BackhedF_2015	SID157_M	SID157_mo	SID157	mother	NA	SWE	west	kSGB	14631	9395	2991	k__Bacteria|p__Actinobacteria|c__Coriobacteriia|o__Coriobacteriales|f__Coriobacteriaceae|g__Collinsella|s__Collinsella_aerofaciens|t__SGB14631
BackhedF_2015__SID157_M__bin.52	BackhedF_2015	SID157_M	SID157_mo	SID157	mother	NA	SWE	west	uSGB	4423	3343	1369	k__Bacteria|p__Firmicutes|c__Clostridia|o__Clostridiales|f__Ruminococcaceae|g__GGB3343|s__GGB3343_SGB4423|t__SGB4423
BackhedF_2015__SID157_M__bin.53	BackhedF_2015	SID157_M	SID157_mo	SID157	mother	NA	SWE	west	kSGB	1836	1366	595	k__Bacteria|p__Bacteroidetes|c__Bacteroidia|o__Bacteroidales|f__Bacteroidaceae|g__Bacteroides|s__Bacteroides_uniformis|t__SGB1836
BackhedF_2015__SID157_M__bin.57	BackhedF_2015	SID157_M	SID157_mo	SID157	mother	NA	SWE	west	kSGB	4285	3243	1336	k__Bacteria|p__Firmicutes|c__Clostridia|o__Clostridiales|f__Ruminococcaceae|g__Ruminococcus|s__Ruminococcus_bromii|t__SGB4285
BackhedF_2015__SID157_M__bin.58	BackhedF_2015	SID157_M	SID157_mo	SID157	mother	NA	SWE	west	kSGB	2303	1676	673	k__Bacteria|p__Bacteroidetes|c__Bacteroidia|o__Bacteroidales|f__Rikenellaceae|g__Alistipes|s__Alistipes_onderdonkii|t__SGB2303
BackhedF_2015__SID157_M__bin.59	BackhedF_2015	SID157_M	SID157_mo	SID157	mother	NA	SWE	west	kSGB	4547	3421	1413	k__Bacteria|p__Firmicutes|c__Clostridia|o__Clostridiales|f__Lachnospiraceae|g__Anaerostipes|s__Anaerostipes_hadrus|t__SGB4547
BackhedF_2015__SID157_M__bin.6	BackhedF_2015	SID157_M	SID157_mo	SID157	mother	NA	SWE	west	kSGB	2290	1673	673	k__Bacteria|p__Bacteroidetes|c__Bacteroidia|o__Bacteroidales|f__Rikenellaceae|g__Alistipes|s__Alistipes_communis|t__SGB2290
BackhedF_2015__SID157_M__bin.60	BackhedF_2015	SID157_M	SID157_mo	SID157	mother	NA	SWE	west	kSGB	4269	3232	1334	k__Bacteria|p__Firmicutes|c__Firmicutes_unclassified|o__Firmicutes_unclassified|f__Firmicutes_unclassified|g__Firmicutes_unclassified|s__Firmicutes_bacterium_AF36_3BH|t__SGB4269
BackhedF_2015__SID157_M__bin.61	BackhedF_2015	SID157_M	SID157_mo	SID157	mother	NA	SWE	west	uSGB	4871	3607	1449	k__Bacteria|p__Firmicutes|c__Clostridia|o__Clostridiales|f__Lachnospiraceae|g__GGB3607|s__GGB3607_SGB4871|t__SGB4871
BackhedF_2015__SID157_M__bin.7	BackhedF_2015	SID157_M	SID157_mo	SID157	mother	NA	SWE	west	uSGB	6362	4599	1765	k__Bacteria|p__Firmicutes|c__CFGB1765|o__OFGB1765|f__FGB1765|g__GGB4599|s__GGB4599_SGB6362|t__SGB6362
BackhedF_2015__SID157_M__bin.8	BackhedF_2015	SID157_M	SID157_mo	SID157	mother	NA	SWE	west	kSGB	4914	3628	1451	k__Bacteria|p__Firmicutes|c__Clostridia|o__Clostridiales|f__Clostridiaceae|g__Clostridium|s__Clostridium_sp_AF34_10BH|t__SGB4914
BackhedF_2015__SID157_M__bin.9	BackhedF_2015	SID157_M	SID157_mo	SID157	mother	NA	SWE	west	kSGB	4936	3639	1454	k__Bacteria|p__Firmicutes|c__Clostridia|o__Clostridiales|f__Lachnospiraceae|g__Roseburia|s__Roseburia_hominis|t__SGB4936
BackhedF_2015__SID172_12M__bin.1	BackhedF_2015	SID172_12M	SID172	SID172	infant	0.997	SWE	west	kSGB	1855	1371	595	k__Bacteria|p__Bacteroidetes|c__Bacteroidia|o__Bacteroidales|f__Bacteroidaceae|g__Bacteroides|s__Bacteroides_fragilis|t__SGB1855
BackhedF_2015__SID172_12M__bin.10	BackhedF_2015	SID172_12M	SID172	SID172	infant	0.997	SWE	west	kSGB	1814	1353	595	k__Bacteria|p__Bacteroidetes|c__Bacteroidia|o__Bacteroidales|f__Bacteroidales_unclassified|g__Phocaeicola|s__Phocaeicola_vulgatus|t__SGB1814
BackhedF_2015__SID172_12M__bin.11	BackhedF_2015	SID172_12M	SID172	SID172	infant	0.997	SWE	west	kSGB	4706	3526	1439	k__Bacteria|p__Firmicutes|c__Clostridia|o__Clostridiales|f__Lachnospiraceae|g__Lachnospiraceae_unclassified|s__Lachnospiraceae_bacterium_AM48_27BH|t__SGB4706
BackhedF_2015__SID172_12M__bin.12	BackhedF_2015	SID172_12M	SID172	SID172	infant	0.997	SWE	west	kSGB	1934	1409	599	k__Bacteria|p__Bacteroidetes|c__Bacteroidia|o__Bacteroidales|f__Tannerellaceae|g__Parabacteroides|s__Parabacteroides_distasonis|t__SGB1934
BackhedF_2015__SID172_12M__bin.18	BackhedF_2015	SID172_12M	SID172	SID172	infant	0.997	SWE	west	kSGB	5082	3742	1476	k__Bacteria|p__Firmicutes|c__Clostridia|o__Clostridiales|f__Lachnospiraceae|g__Lachnospira|s__Lachnospira_eligens|t__SGB5082
BackhedF_2015__SID172_12M__bin.19	BackhedF_2015	SID172_12M	SID172	SID172	infant	0.997	SWE	west	kSGB	4285	3243	1336	k__Bacteria|p__Firmicutes|c__Clostridia|o__Clostridiales|f__Ruminococcaceae|g__Ruminococcus|s__Ruminococcus_bromii|t__SGB4285
BackhedF_2015__SID172_12M__bin.2	BackhedF_2015	SID172_12M	SID172	SID172	infant	0.997	SWE	west	kSGB	4617	3459	1416	k__Bacteria|p__Firmicutes|c__Clostridia|o__Clostridiales|f__Lachnospiraceae|g__Sellimonas|s__Sellimonas_intestinalis|t__SGB4617
BackhedF_2015__SID172_12M__bin.20	BackhedF_2015	SID172_12M	SID172	SID172	infant	0.997	SWE	west	kSGB	4933	3638	1454	k__Bacteria|p__Firmicutes|c__Clostridia|o__Clostridiales|f__Lachnospiraceae|g__Lachnospiraceae_unclassified|s__Eubacterium_rectale|t__SGB4933
BackhedF_2015__SID172_12M__bin.21	BackhedF_2015	SID172_12M	SID172	SID172	infant	0.997	SWE	west	kSGB	2303	1676	673	k__Bacteria|p__Bacteroidetes|c__Bacteroidia|o__Bacteroidales|f__Rikenellaceae|g__Alistipes|s__Alistipes_onderdonkii|t__SGB2303
BackhedF_2015__SID172_12M__bin.22	BackhedF_2015	SID172_12M	SID172	SID172	infant	0.997	SWE	west	kSGB	4874	3608	1449	k__Bacteria|p__Firmicutes|c__Clostridia|o__Clostridiales|f__Lachnospiraceae|g__Fusicatenibacter|s__Fusicatenibacter_saccharivorans|t__SGB4874
BackhedF_2015__SID172_12M__bin.23	BackhedF_2015	SID172_12M	SID172	SID172	infant	0.997	SWE	west	kSGB	1836	1366	595	k__Bacteria|p__Bacteroidetes|c__Bacteroidia|o__Bacteroidales|f__Bacteroidaceae|g__Bacteroides|s__Bacteroides_uniformis|t__SGB1836
BackhedF_2015__SID172_12M__bin.24	BackhedF_2015	SID172_12M	SID172	SID172	infant	0.997	SWE	west	kSGB	4584	3438	1414	k__Bacteria|p__Firmicutes|c__Clostridia|o__Clostridiales|f__Lachnospiraceae|g__Mediterraneibacter|s__Ruminococcus_gnavus|t__SGB4584
BackhedF_2015__SID172_12M__bin.25	BackhedF_2015	SID172_12M	SID172	SID172	infant	0.997	SWE	west	kSGB	9226	6531	2382	k__Bacteria|p__Verrucomicrobia|c__Verrucomicrobiae|o__Verrucomicrobiales|f__Akkermansiaceae|g__Akkermansia|s__Akkermansia_muciniphila|t__SGB9226
BackhedF_2015__SID172_12M__bin.26	BackhedF_2015	SID172_12M	SID172	SID172	infant	0.997	SWE	west	kSGB	4540	3421	1413	k__Bacteria|p__Firmicutes|c__Clostridia|o__Clostridiales|f__Lachnospiraceae|g__Anaerostipes|s__Anaerostipes_hadrus|t__SGB4540
BackhedF_2015__SID172_12M__bin.28	BackhedF_2015	SID172_12M	SID172	SID172	infant	0.997	SWE	west	uSGB	4421	3342	1369	k__Bacteria|p__Firmicutes|c__Clostridia|o__Clostridiales|f__Ruminococcaceae|g__Ruminococcus|s__Ruminococcus_SGB4421|t__SGB4421
BackhedF_2015__SID172_12M__bin.31	BackhedF_2015	SID172_12M	SID172	SID172	infant	0.997	SWE	west	uSGB	14466	9395	2991	k__Bacteria|p__Actinobacteria|c__Coriobacteriia|o__Coriobacteriales|f__Coriobacteriaceae|g__Collinsella|s__Collinsella_SGB14466|t__SGB14466
BackhedF_2015__SID172_12M__bin.33	BackhedF_2015	SID172_12M	SID172	SID172	infant	0.997	SWE	west	kSGB	4987	3674	1463	k__Bacteria|p__Firmicutes|c__Clostridia|o__Clostridiales|f__Lachnospiraceae|g__Eisenbergiella|s__Eisenbergiella_massiliensis|t__SGB4987
BackhedF_2015__SID172_12M__bin.34	BackhedF_2015	SID172_12M	SID172	SID172	infant	0.997	SWE	west	kSGB	2318	1686	673	k__Bacteria|p__Bacteroidetes|c__Bacteroidia|o__Bacteroidales|f__Rikenellaceae|g__Alistipes|s__Alistipes_putredinis|t__SGB2318
BackhedF_2015__SID172_12M__bin.5	BackhedF_2015	SID172_12M	SID172	SID172	infant	0.997	SWE	west	kSGB	15316	9740	3058	k__Bacteria|p__Firmicutes|c__Clostridia|o__Clostridiales|f__Ruminococcaceae|g__Faecalibacterium|s__Faecalibacterium_prausnitzii|t__SGB15316
BackhedF_2015__SID172_12M__bin.7	BackhedF_2015	SID172_12M	SID172	SID172	infant	0.997	SWE	west	kSGB	4532	3419	1413	k__Bacteria|p__Firmicutes|c__Clostridia|o__Clostridiales|f__Lachnospiraceae|g__Anaerobutyricum|s__Anaerobutyricum_hallii|t__SGB4532
BackhedF_2015__SID172_4M__bin.1	BackhedF_2015	SID172_4M	SID172	SID172	infant	0.336	SWE	west	kSGB	9701	6812	2477	k__Bacteria|p__Proteobacteria|c__Gammaproteobacteria|o__Pasteurellales|f__Pasteurellaceae|g__Haemophilus|s__Haemophilus_parainfluenzae|t__SGB9701
BackhedF_2015__SID172_4M__bin.10	BackhedF_2015	SID172_4M	SID172	SID172	infant	0.336	SWE	west	kSGB	4584	3438	1414	k__Bacteria|p__Firmicutes|c__Clostridia|o__Clostridiales|f__Lachnospiraceae|g__Mediterraneibacter|s__Ruminococcus_gnavus|t__SGB4584
BackhedF_2015__SID172_4M__bin.11	BackhedF_2015	SID172_4M	SID172	SID172	infant	0.336	SWE	west	kSGB	4933	3638	1454	k__Bacteria|p__Firmicutes|c__Clostridia|o__Clostridiales|f__Lachnospiraceae|g__Lachnospiraceae_unclassified|s__Eubacterium_rectale|t__SGB4933
BackhedF_2015__SID172_4M__bin.12	BackhedF_2015	SID172_4M	SID172	SID172	infant	0.336	SWE	west	kSGB	10068	6985	2483	k__Bacteria|p__Proteobacteria|c__Gammaproteobacteria|o__Enterobacterales|f__Enterobacteriaceae|g__Escherichia|s__Escherichia_coli|t__SGB10068
BackhedF_2015__SID172_4M__bin.13	BackhedF_2015	SID172_4M	SID172	SID172	infant	0.336	SWE	west	kSGB	4940	3642	1454	k__Bacteria|p__Firmicutes|c__Clostridia|o__Clostridiales|f__Lachnospiraceae|g__Roseburia|s__Roseburia_inulinivorans|t__SGB4940
BackhedF_2015__SID172_4M__bin.14	BackhedF_2015	SID172_4M	SID172	SID172	infant	0.336	SWE	west	kSGB	1836	1366	595	k__Bacteria|p__Bacteroidetes|c__Bacteroidia|o__Bacteroidales|f__Bacteroidaceae|g__Bacteroides|s__Bacteroides_uniformis|t__SGB1836
BackhedF_2015__SID172_4M__bin.15	BackhedF_2015	SID172_4M	SID172	SID172	infant	0.336	SWE	west	kSGB	9283	6571	2400	k__Bacteria|p__Proteobacteria|c__Betaproteobacteria|o__Burkholderiales|f__Sutterellaceae|g__Sutterella|s__Sutterella_wadsworthensis|t__SGB9283
BackhedF_2015__SID172_4M__bin.16	BackhedF_2015	SID172_4M	SID172	SID172	infant	0.336	SWE	west	kSGB	7142	5105	1912	k__Bacteria|p__Firmicutes|c__Bacilli|o__Lactobacillales|f__Lactobacillaceae|g__Lactobacillus|s__Lactobacillus_paracasei|t__SGB7142
BackhedF_2015__SID172_4M__bin.18	BackhedF_2015	SID172_4M	SID172	SID172	infant	0.336	SWE	west	kSGB	1934	1409	599	k__Bacteria|p__Bacteroidetes|c__Bacteroidia|o__Bacteroidales|f__Tannerellaceae|g__Parabacteroides|s__Parabacteroides_distasonis|t__SGB1934
BackhedF_2015__SID172_4M__bin.19	BackhedF_2015	SID172_4M	SID172	SID172	infant	0.336	SWE	west	kSGB	6939	4968	1873	k__Bacteria|p__Firmicutes|c__Negativicutes|o__Veillonellales|f__Veillonellaceae|g__Veillonella|s__Veillonella_parvula|t__SGB6939
BackhedF_2015__SID172_4M__bin.2	BackhedF_2015	SID172_4M	SID172	SID172	infant	0.336	SWE	west	kSGB	7962	5644	1975	k__Bacteria|p__Firmicutes|c__Bacilli|o__Lactobacillales|f__Enterococcaceae|g__Enterococcus|s__Enterococcus_faecalis|t__SGB7962
BackhedF_2015__SID172_4M__bin.5	BackhedF_2015	SID172_4M	SID172	SID172	infant	0.336	SWE	west	kSGB	4588	3439	1414	k__Bacteria|p__Firmicutes|c__Clostridia|o__Clostridiales|f__Lachnospiraceae|g__Tyzzerella|s__Tyzzerella_nexilis|t__SGB4588
BackhedF_2015__SID172_4M__bin.7	BackhedF_2015	SID172_4M	SID172	SID172	infant	0.336	SWE	west	kSGB	8021	5673	1976	k__Bacteria|p__Firmicutes|c__Bacilli|o__Lactobacillales|f__Streptococcaceae|g__Streptococcus|s__Streptococcus_lutetiensis|t__SGB8021
BackhedF_2015__SID172_4M__bin.8	BackhedF_2015	SID172_4M	SID172	SID172	infant	0.336	SWE	west	kSGB	6744	4854	1831	k__Bacteria|p__Firmicutes|c__Erysipelotrichia|o__Erysipelotrichales|f__Erysipelotrichaceae|g__Erysipelatoclostridium|s__Erysipelatoclostridium_ramosum|t__SGB6744
BackhedF_2015__SID172_B__bin.1	BackhedF_2015	SID172_B	SID172	SID172	infant	0.0082	SWE	west	kSGB	17256	10628	3150	k__Bacteria|p__Actinobacteria|c__Actinobacteria|o__Bifidobacteriales|f__Bifidobacteriaceae|g__Bifidobacterium|s__Bifidobacterium_bifidum|t__SGB17256
BackhedF_2015__SID172_B__bin.10	BackhedF_2015	SID172_B	SID172	SID172	infant	0.0082	SWE	west	kSGB	4584	3438	1414	k__Bacteria|p__Firmicutes|c__Clostridia|o__Clostridiales|f__Lachnospiraceae|g__Mediterraneibacter|s__Ruminococcus_gnavus|t__SGB4584
BackhedF_2015__SID172_B__bin.11	BackhedF_2015	SID172_B	SID172	SID172	infant	0.0082	SWE	west	kSGB	17244	10624	3150	k__Bacteria|p__Actinobacteria|c__Actinobacteria|o__Bifidobacteriales|f__Bifidobacteriaceae|g__Bifidobacterium|s__Bifidobacterium_adolescentis|t__SGB17244
BackhedF_2015__SID172_B__bin.13	BackhedF_2015	SID172_B	SID172	SID172	infant	0.0082	SWE	west	kSGB	1934	1409	599	k__Bacteria|p__Bacteroidetes|c__Bacteroidia|o__Bacteroidales|f__Tannerellaceae|g__Parabacteroides|s__Parabacteroides_distasonis|t__SGB1934
BackhedF_2015__SID172_B__bin.14	BackhedF_2015	SID172_B	SID172	SID172	infant	0.0082	SWE	west	kSGB	4037	3040	1254	k__Bacteria|p__Firmicutes|c__Erysipelotrichia|o__Erysipelotrichales|f__Erysipelotrichaceae|g__Erysipelatoclostridium|s__Clostridium_innocuum|t__SGB4037
BackhedF_2015__SID172_B__bin.15	BackhedF_2015	SID172_B	SID172	SID172	infant	0.0082	SWE	west	kSGB	10068	6985	2483	k__Bacteria|p__Proteobacteria|c__Gammaproteobacteria|o__Enterobacterales|f__Enterobacteriaceae|g__Escherichia|s__Escherichia_coli|t__SGB10068
BackhedF_2015__SID172_B__bin.17	BackhedF_2015	SID172_B	SID172	SID172	infant	0.0082	SWE	west	kSGB	1836	1366	595	k__Bacteria|p__Bacteroidetes|c__Bacteroidia|o__Bacteroidales|f__Bacteroidaceae|g__Bacteroides|s__Bacteroides_uniformis|t__SGB1836
BackhedF_2015__SID172_B__bin.6	BackhedF_2015	SID172_B	SID172	SID172	infant	0.0082	SWE	west	kSGB	9283	6571	2400	k__Bacteria|p__Proteobacteria|c__Betaproteobacteria|o__Burkholderiales|f__Sutterellaceae|g__Sutterella|s__Sutterella_wadsworthensis|t__SGB9283
BackhedF_2015__SID172_B__bin.9	BackhedF_2015	SID172_B	SID172	SID172	infant	0.0082	SWE	west	kSGB	17248	10625	3150	k__Bacteria|p__Actinobacteria|c__Actinobacteria|o__Bifidobacteriales|f__Bifidobacteriaceae|g__Bifidobacterium|s__Bifidobacterium_longum|t__SGB17248
BackhedF_2015__SID172_M__bin.11	BackhedF_2015	SID172_M	SID172_mo	SID172	mother	NA	SWE	west	kSGB	9226	6531	2382	k__Bacteria|p__Verrucomicrobia|c__Verrucomicrobiae|o__Verrucomicrobiales|f__Akkermansiaceae|g__Akkermansia|s__Akkermansia_muciniphila|t__SGB9226
BackhedF_2015__SID172_M__bin.13	BackhedF_2015	SID172_M	SID172_mo	SID172	mother	NA	SWE	west	kSGB	8002	5671	1976	k__Bacteria|p__Firmicutes|c__Bacilli|o__Lactobacillales|f__Streptococcaceae|g__Streptococcus|s__Streptococcus_thermophilus|t__SGB8002
BackhedF_2015__SID172_M__bin.14	BackhedF_2015	SID172_M	SID172_mo	SID172	mother	NA	SWE	west	uSGB	4184	3170	1323	k__Bacteria|p__Firmicutes|c__CFGB1323|o__OFGB1323|f__FGB1323|g__GGB3170|s__GGB3170_SGB4184|t__SGB4184
BackhedF_2015__SID172_M__bin.18	BackhedF_2015	SID172_M	SID172_mo	SID172	mother	NA	SWE	west	uSGB	15031	9602	3056	k__Bacteria|p__Firmicutes|c__Clostridia|o__Clostridiales|f__Ruminococcaceae|g__GGB9602|s__GGB9602_SGB15031|t__SGB15031
BackhedF_2015__SID172_M__bin.21	BackhedF_2015	SID172_M	SID172_mo	SID172	mother	NA	SWE	west	uSGB	14334	9359	2987	k__Bacteria|p__Firmicutes|c__CFGB2987|o__OFGB2987|f__FGB2987|g__GGB9359|s__GGB9359_SGB14334|t__SGB14334
BackhedF_2015__SID172_M__bin.25	BackhedF_2015	SID172_M	SID172_mo	SID172	mother	NA	SWE	west	uSGB	6428	4644	1776	k__Bacteria|p__Firmicutes|c__CFGB1776|o__OFGB1776|f__FGB1776|g__GGB4644|s__GGB4644_SGB6428|t__SGB6428
BackhedF_2015__SID172_M__bin.3	BackhedF_2015	SID172_M	SID172_mo	SID172	mother	NA	SWE	west	uSGB	6312	4569	1765	k__Bacteria|p__Firmicutes|c__CFGB1765|o__OFGB1765|f__FGB1765|g__GGB4569|s__GGB4569_SGB6312|t__SGB6312
BackhedF_2015__SID172_M__bin.30	BackhedF_2015	SID172_M	SID172_mo	SID172	mother	NA	SWE	west	kSGB	2318	1686	673	k__Bacteria|p__Bacteroidetes|c__Bacteroidia|o__Bacteroidales|f__Rikenellaceae|g__Alistipes|s__Alistipes_putredinis|t__SGB2318
BackhedF_2015__SID172_M__bin.32	BackhedF_2015	SID172_M	SID172_mo	SID172	mother	NA	SWE	west	kSGB	4280	3240	1336	k__Bacteria|p__Firmicutes|c__Clostridia|o__Clostridiales|f__Ruminococcaceae|g__Pseudoruminococcus|s__Pseudoruminococcus_massiliensis|t__SGB4280
BackhedF_2015__SID172_M__bin.35	BackhedF_2015	SID172_M	SID172_mo	SID172	mother	NA	SWE	west	uSGB	14861	9468	3005	k__Bacteria|p__Firmicutes|c__CFGB3005|o__OFGB3005|f__FGB3005|g__GGB9468|s__GGB9468_SGB14861|t__SGB14861
BackhedF_2015__SID172_M__bin.37	BackhedF_2015	SID172_M	SID172_mo	SID172	mother	NA	SWE	west	uSGB	4964	3653	1455	k__Bacteria|p__Firmicutes|c__Clostridia|o__Clostridiales|f__Eubacteriaceae|g__GGB3653|s__GGB3653_SGB4964|t__SGB4964
BackhedF_2015__SID172_M__bin.38	BackhedF_2015	SID172_M	SID172_mo	SID172	mother	NA	SWE	west	kSGB	1965	1426	605	k__Bacteria|p__Bacteroidetes|c__Bacteroidia|o__Bacteroidales|f__Barnesiellaceae|g__Barnesiella|s__Barnesiella_intestinihominis|t__SGB1965
BackhedF_2015__SID172_M__bin.40	BackhedF_2015	SID172_M	SID172_mo	SID172	mother	NA	SWE	west	uSGB	2121	1538	635	k__Bacteria|p__Bacteroidetes|c__CFGB635|o__OFGB635|f__FGB635|g__GGB1538|s__GGB1538_SGB2121|t__SGB2121
BackhedF_2015__SID172_M__bin.41	BackhedF_2015	SID172_M	SID172_mo	SID172	mother	NA	SWE	west	kSGB	4914	3628	1451	k__Bacteria|p__Firmicutes|c__Clostridia|o__Clostridiales|f__Clostridiaceae|g__Clostridium|s__Clostridium_sp_AF34_10BH|t__SGB4914
BackhedF_2015__SID172_M__bin.42	BackhedF_2015	SID172_M	SID172_mo	SID172	mother	NA	SWE	west	uSGB	4669	3495	1428	k__Bacteria|p__Firmicutes|c__Clostridia|o__Clostridiales|f__Lachnospiraceae|g__Coprococcus|s__Coprococcus_SGB4669|t__SGB4669
BackhedF_2015__SID172_M__bin.43	BackhedF_2015	SID172_M	SID172_mo	SID172	mother	NA	SWE	west	uSGB	4648	3480	1420	k__Bacteria|p__Firmicutes|c__Clostridia|o__Clostridiales|f__Clostridiaceae|g__GGB3480|s__GGB3480_SGB4648|t__SGB4648
BackhedF_2015__SID172_M__bin.44	BackhedF_2015	SID172_M	SID172_mo	SID172	mother	NA	SWE	west	uSGB	15106	9635	3056	k__Bacteria|p__Firmicutes|c__Clostridia|o__Clostridiales|f__Ruminococcaceae|g__GGB9635|s__GGB9635_SGB15106|t__SGB15106
BackhedF_2015__SID172_M__bin.48	BackhedF_2015	SID172_M	SID172_mo	SID172	mother	NA	SWE	west	kSGB	4552	3425	1414	k__Bacteria|p__Firmicutes|c__Clostridia|o__Clostridiales|f__Lachnospiraceae|g__Dorea|s__Dorea_sp_AF36_15AT|t__SGB4552
BackhedF_2015__SID172_M__bin.5	BackhedF_2015	SID172_M	SID172_mo	SID172	mother	NA	SWE	west	kSGB	15271	9718	3057	k__Bacteria|p__Firmicutes|c__Clostridia|o__Clostridiales|f__Ruminococcaceae|g__Ruthenibacterium|s__Ruthenibacterium_lactatiformans|t__SGB15271
BackhedF_2015__SID172_M__bin.50	BackhedF_2015	SID172_M	SID172_mo	SID172	mother	NA	SWE	west	kSGB	4844	3599	1449	k__Bacteria|p__Firmicutes|c__Clostridia|o__Clostridiales|f__Lachnospiraceae|g__Blautia|s__Blautia_wexlerae|t__SGB4844
BackhedF_2015__SID172_M__bin.54	BackhedF_2015	SID172_M	SID172_mo	SID172	mother	NA	SWE	west	kSGB	4644	3479	1420	k__Bacteria|p__Firmicutes|c__Clostridia|o__Clostridiales|f__Clostridiaceae|g__Clostridium|s__Clostridium_sp_AF36_4|t__SGB4644
BackhedF_2015__SID172_M__bin.55	BackhedF_2015	SID172_M	SID172_mo	SID172	mother	NA	SWE	west	kSGB	1845	1369	595	k__Bacteria|p__Bacteroidetes|c__Bacteroidia|o__Bacteroidales|f__Bacteroidaceae|g__Bacteroides|s__Bacteroides_intestinalis|t__SGB1845
BackhedF_2015__SID172_M__bin.57	BackhedF_2015	SID172_M	SID172_mo	SID172	mother	NA	SWE	west	kSGB	17256	10628	3150	k__Bacteria|p__Actinobacteria|c__Actinobacteria|o__Bifidobacteriales|f__Bifidobacteriaceae|g__Bifidobacterium|s__Bifidobacterium_bifidum|t__SGB17256
BackhedF_2015__SID172_M__bin.59	BackhedF_2015	SID172_M	SID172_mo	SID172	mother	NA	SWE	west	kSGB	15286	9728	3058	k__Bacteria|p__Firmicutes|c__Clostridia|o__Clostridiales|f__Ruminococcaceae|g__Subdoligranulum|s__Subdoligranulum_sp_APC924_74|t__SGB15286
BackhedF_2015__SID172_M__bin.60	BackhedF_2015	SID172_M	SID172_mo	SID172	mother	NA	SWE	west	kSGB	1836	1366	595	k__Bacteria|p__Bacteroidetes|c__Bacteroidia|o__Bacteroidales|f__Bacteroidaceae|g__Bacteroides|s__Bacteroides_uniformis|t__SGB1836
BackhedF_2015__SID172_M__bin.64	BackhedF_2015	SID172_M	SID172_mo	SID172	mother	NA	SWE	west	kSGB	17244	10624	3150	k__Bacteria|p__Actinobacteria|c__Actinobacteria|o__Bifidobacteriales|f__Bifidobacteriaceae|g__Bifidobacterium|s__Bifidobacterium_adolescentis|t__SGB17244
BackhedF_2015__SID172_M__bin.65	BackhedF_2015	SID172_M	SID172_mo	SID172	mother	NA	SWE	west	kSGB	4198	3177	1326	k__Bacteria|p__Firmicutes|c__Clostridia|o__Clostridiales|f__Ruminococcaceae|g__Ruminococcaceae_unclassified|s__Eubacterium_siraeum|t__SGB4198
BackhedF_2015__SID172_M__bin.66	BackhedF_2015	SID172_M	SID172_mo	SID172	mother	NA	SWE	west	kSGB	15318	9740	3058	k__Bacteria|p__Firmicutes|c__Clostridia|o__Clostridiales|f__Ruminococcaceae|g__Faecalibacterium|s__Faecalibacterium_prausnitzii|t__SGB15318
BackhedF_2015__SID172_M__bin.67	BackhedF_2015	SID172_M	SID172_mo	SID172	mother	NA	SWE	west	uSGB	14797	9427	2993	k__Bacteria|p__Actinobacteria|c__Coriobacteriia|o__Eggerthellales|f__Eggerthellaceae|g__Asaccharobacter|s__Asaccharobacter_SGB14797|t__SGB14797
BackhedF_2015__SID172_M__bin.68	BackhedF_2015	SID172_M	SID172_mo	SID172	mother	NA	SWE	west	kSGB	4540	3421	1413	k__Bacteria|p__Firmicutes|c__Clostridia|o__Clostridiales|f__Lachnospiraceae|g__Anaerostipes|s__Anaerostipes_hadrus|t__SGB4540
BackhedF_2015__SID172_M__bin.69	BackhedF_2015	SID172_M	SID172_mo	SID172	mother	NA	SWE	west	uSGB	14521	9395	2991	k__Bacteria|p__Actinobacteria|c__Coriobacteriia|o__Coriobacteriales|f__Coriobacteriaceae|g__Collinsella|s__Collinsella_SGB14521|t__SGB14521
BackhedF_2015__SID172_M__bin.7	BackhedF_2015	SID172_M	SID172_mo	SID172	mother	NA	SWE	west	uSGB	14874	9479	3012	k__Bacteria|p__Firmicutes|c__CFGB3012|o__OFGB3012|f__FGB3012|g__GGB9479|s__GGB9479_SGB14874|t__SGB14874
BackhedF_2015__SID172_M__bin.72	BackhedF_2015	SID172_M	SID172_mo	SID172	mother	NA	SWE	west	kSGB	15342	9741	3058	k__Bacteria|p__Firmicutes|c__Clostridia|o__Clostridiales|f__Ruminococcaceae|g__Faecalibacterium|s__Faecalibacterium_prausnitzii|t__SGB15342
BackhedF_2015__SID172_M__bin.8	BackhedF_2015	SID172_M	SID172_mo	SID172	mother	NA	SWE	west	uSGB	14770	9412	2992	k__Bacteria|p__Actinobacteria|c__CFGB2992|o__OFGB2992|f__FGB2992|g__GGB9412|s__GGB9412_SGB14770|t__SGB14770
BackhedF_2015__SID179_12M__bin.1	BackhedF_2015	SID179_12M	SID179	SID179	infant	0.969	SWE	west	uSGB	4448	3363	1380	k__Bacteria|p__Firmicutes|c__CFGB1380|o__OFGB1380|f__FGB1380|g__GGB3363|s__GGB3363_SGB4448|t__SGB4448
BackhedF_2015__SID179_12M__bin.11	BackhedF_2015	SID179_12M	SID179	SID179	infant	0.969	SWE	west	kSGB	4844	3599	1449	k__Bacteria|p__Firmicutes|c__Clostridia|o__Clostridiales|f__Lachnospiraceae|g__Blautia|s__Blautia_wexlerae|t__SGB4844
BackhedF_2015__SID179_12M__bin.12	BackhedF_2015	SID179_12M	SID179	SID179	infant	0.969	SWE	west	kSGB	4584	3438	1414	k__Bacteria|p__Firmicutes|c__Clostridia|o__Clostridiales|f__Lachnospiraceae|g__Mediterraneibacter|s__Ruminococcus_gnavus|t__SGB4584
BackhedF_2015__SID179_12M__bin.14	BackhedF_2015	SID179_12M	SID179	SID179	infant	0.969	SWE	west	kSGB	1846	1369	595	k__Bacteria|p__Bacteroidetes|c__Bacteroidia|o__Bacteroidales|f__Bacteroidaceae|g__Bacteroides|s__Bacteroides_intestinalis|t__SGB1846
BackhedF_2015__SID179_12M__bin.15	BackhedF_2015	SID179_12M	SID179	SID179	infant	0.969	SWE	west	kSGB	1836	1366	595	k__Bacteria|p__Bacteroidetes|c__Bacteroidia|o__Bacteroidales|f__Bacteroidaceae|g__Bacteroides|s__Bacteroides_uniformis|t__SGB1836
BackhedF_2015__SID179_12M__bin.17	BackhedF_2015	SID179_12M	SID179	SID179	infant	0.969	SWE	west	kSGB	4758	3558	1442	k__Bacteria|p__Firmicutes|c__Clostridia|o__Clostridiales|f__Lachnospiraceae|g__Enterocloster|s__Enterocloster_bolteae|t__SGB4758
BackhedF_2015__SID179_12M__bin.18	BackhedF_2015	SID179_12M	SID179	SID179	infant	0.969	SWE	west	kSGB	1814	1353	595	k__Bacteria|p__Bacteroidetes|c__Bacteroidia|o__Bacteroidales|f__Bacteroidales_unclassified|g__Phocaeicola|s__Phocaeicola_vulgatus|t__SGB1814
BackhedF_2015__SID179_12M__bin.2	BackhedF_2015	SID179_12M	SID179	SID179	infant	0.969	SWE	west	kSGB	14631	9395	2991	k__Bacteria|p__Actinobacteria|c__Coriobacteriia|o__Coriobacteriales|f__Coriobacteriaceae|g__Collinsella|s__Collinsella_aerofaciens|t__SGB14631
BackhedF_2015__SID179_12M__bin.20	BackhedF_2015	SID179_12M	SID179	SID179	infant	0.969	SWE	west	kSGB	4716	3529	1439	k__Bacteria|p__Firmicutes|c__Clostridia|o__Clostridiales|f__Clostridiaceae|g__Clostridiaceae_unclassified|s__Clostridiaceae_bacterium_AF02_42|t__SGB4716
BackhedF_2015__SID179_12M__bin.22	BackhedF_2015	SID179_12M	SID179	SID179	infant	0.969	SWE	west	kSGB	1934	1409	599	k__Bacteria|p__Bacteroidetes|c__Bacteroidia|o__Bacteroidales|f__Tannerellaceae|g__Parabacteroides|s__Parabacteroides_distasonis|t__SGB1934
BackhedF_2015__SID179_12M__bin.24	BackhedF_2015	SID179_12M	SID179	SID179	infant	0.969	SWE	west	kSGB	4285	3243	1336	k__Bacteria|p__Firmicutes|c__Clostridia|o__Clostridiales|f__Ruminococcaceae|g__Ruminococcus|s__Ruminococcus_bromii|t__SGB4285
BackhedF_2015__SID179_12M__bin.29	BackhedF_2015	SID179_12M	SID179	SID179	infant	0.969	SWE	west	kSGB	15132	9654	3056	k__Bacteria|p__Firmicutes|c__Clostridia|o__Clostridiales|f__Ruminococcaceae|g__Flavonifractor|s__Flavonifractor_plautii|t__SGB15132
BackhedF_2015__SID179_12M__bin.6	BackhedF_2015	SID179_12M	SID179	SID179	infant	0.969	SWE	west	kSGB	4540	3421	1413	k__Bacteria|p__Firmicutes|c__Clostridia|o__Clostridiales|f__Lachnospiraceae|g__Anaerostipes|s__Anaerostipes_hadrus|t__SGB4540
BackhedF_2015__SID179_12M__bin.9	BackhedF_2015	SID179_12M	SID179	SID179	infant	0.969	SWE	west	kSGB	4951	3644	1454	k__Bacteria|p__Firmicutes|c__Clostridia|o__Clostridiales|f__Lachnospiraceae|g__Roseburia|s__Roseburia_intestinalis|t__SGB4951
BackhedF_2015__SID179_4M__bin.1	BackhedF_2015	SID179_4M	SID179	SID179	infant	0.334	SWE	west	kSGB	10068	6985	2483	k__Bacteria|p__Proteobacteria|c__Gammaproteobacteria|o__Enterobacterales|f__Enterobacteriaceae|g__Escherichia|s__Escherichia_coli|t__SGB10068
BackhedF_2015__SID179_4M__bin.10	BackhedF_2015	SID179_4M	SID179	SID179	infant	0.334	SWE	west	kSGB	9273	6564	2399	k__Bacteria|p__Proteobacteria|c__Betaproteobacteria|o__Burkholderiales|f__Sutterellaceae|g__Duodenibacillus|s__Duodenibacillus_massiliensis|t__SGB9273
BackhedF_2015__SID179_4M__bin.12	BackhedF_2015	SID179_4M	SID179	SID179	infant	0.334	SWE	west	kSGB	17244	10624	3150	k__Bacteria|p__Actinobacteria|c__Actinobacteria|o__Bifidobacteriales|f__Bifidobacteriaceae|g__Bifidobacterium|s__Bifidobacterium_adolescentis|t__SGB17244
BackhedF_2015__SID179_4M__bin.13	BackhedF_2015	SID179_4M	SID179	SID179	infant	0.334	SWE	west	kSGB	4844	3599	1449	k__Bacteria|p__Firmicutes|c__Clostridia|o__Clostridiales|f__Lachnospiraceae|g__Blautia|s__Blautia_wexlerae|t__SGB4844
BackhedF_2015__SID179_4M__bin.15	BackhedF_2015	SID179_4M	SID179	SID179	infant	0.334	SWE	west	kSGB	1949	1415	599	k__Bacteria|p__Bacteroidetes|c__Bacteroidia|o__Bacteroidales|f__Tannerellaceae|g__Parabacteroides|s__Parabacteroides_merdae|t__SGB1949
BackhedF_2015__SID179_4M__bin.18	BackhedF_2015	SID179_4M	SID179	SID179	infant	0.334	SWE	west	kSGB	2318	1686	673	k__Bacteria|p__Bacteroidetes|c__Bacteroidia|o__Bacteroidales|f__Rikenellaceae|g__Alistipes|s__Alistipes_putredinis|t__SGB2318
BackhedF_2015__SID179_4M__bin.19	BackhedF_2015	SID179_4M	SID179	SID179	infant	0.334	SWE	west	kSGB	1934	1409	599	k__Bacteria|p__Bacteroidetes|c__Bacteroidia|o__Bacteroidales|f__Tannerellaceae|g__Parabacteroides|s__Parabacteroides_distasonis|t__SGB1934
BackhedF_2015__SID179_4M__bin.2	BackhedF_2015	SID179_4M	SID179	SID179	infant	0.334	SWE	west	kSGB	1836	1366	595	k__Bacteria|p__Bacteroidetes|c__Bacteroidia|o__Bacteroidales|f__Bacteroidaceae|g__Bacteroides|s__Bacteroides_uniformis|t__SGB1836
BackhedF_2015__SID179_4M__bin.20	BackhedF_2015	SID179_4M	SID179	SID179	infant	0.334	SWE	west	kSGB	14631	9395	2991	k__Bacteria|p__Actinobacteria|c__Coriobacteriia|o__Coriobacteriales|f__Coriobacteriaceae|g__Collinsella|s__Collinsella_aerofaciens|t__SGB14631
BackhedF_2015__SID179_4M__bin.22	BackhedF_2015	SID179_4M	SID179	SID179	infant	0.334	SWE	west	kSGB	1867	1376	595	k__Bacteria|p__Bacteroidetes|c__Bacteroidia|o__Bacteroidales|f__Bacteroidaceae|g__Bacteroides|s__Bacteroides_xylanisolvens|t__SGB1867
BackhedF_2015__SID179_4M__bin.23	BackhedF_2015	SID179_4M	SID179	SID179	infant	0.334	SWE	west	kSGB	1858	1373	595	k__Bacteria|p__Bacteroidetes|c__Bacteroidia|o__Bacteroidales|f__Bacteroidaceae|g__Bacteroides|s__Bacteroides_nordii|t__SGB1858
BackhedF_2015__SID179_4M__bin.24	BackhedF_2015	SID179_4M	SID179	SID179	infant	0.334	SWE	west	kSGB	7144	5107	1912	k__Bacteria|p__Firmicutes|c__Bacilli|o__Lactobacillales|f__Lactobacillaceae|g__Lactobacillus|s__Lactobacillus_rhamnosus|t__SGB7144
BackhedF_2015__SID179_4M__bin.3	BackhedF_2015	SID179_4M	SID179	SID179	infant	0.334	SWE	west	kSGB	4584	3438	1414	k__Bacteria|p__Firmicutes|c__Clostridia|o__Clostridiales|f__Lachnospiraceae|g__Mediterraneibacter|s__Ruminococcus_gnavus|t__SGB4584
BackhedF_2015__SID179_4M__bin.4	BackhedF_2015	SID179_4M	SID179	SID179	infant	0.334	SWE	west	kSGB	4760	3558	1442	k__Bacteria|p__Firmicutes|c__Clostridia|o__Clostridiales|f__Lachnospiraceae|g__Enterocloster|s__Enterocloster_clostridioformis|t__SGB4760
BackhedF_2015__SID179_4M__bin.6	BackhedF_2015	SID179_4M	SID179	SID179	infant	0.334	SWE	west	kSGB	1785	1330	588	k__Bacteria|p__Bacteroidetes|c__Bacteroidia|o__Bacteroidales|f__Odoribacteraceae|g__Butyricimonas|s__Butyricimonas_sp_An62|t__SGB1785
BackhedF_2015__SID179_4M__bin.9	BackhedF_2015	SID179_4M	SID179	SID179	infant	0.334	SWE	west	kSGB	17248	10625	3150	k__Bacteria|p__Actinobacteria|c__Actinobacteria|o__Bifidobacteriales|f__Bifidobacteriaceae|g__Bifidobacterium|s__Bifidobacterium_longum|t__SGB17248
BackhedF_2015__SID179_B__bin.1	BackhedF_2015	SID179_B	SID179	SID179	infant	0.0054	SWE	west	kSGB	1814	1353	595	k__Bacteria|p__Bacteroidetes|c__Bacteroidia|o__Bacteroidales|f__Bacteroidales_unclassified|g__Phocaeicola|s__Phocaeicola_vulgatus|t__SGB1814
BackhedF_2015__SID179_B__bin.3	BackhedF_2015	SID179_B	SID179	SID179	infant	0.0054	SWE	west	kSGB	7962	5644	1975	k__Bacteria|p__Firmicutes|c__Bacilli|o__Lactobacillales|f__Enterococcaceae|g__Enterococcus|s__Enterococcus_faecalis|t__SGB7962
BackhedF_2015__SID179_B__bin.4	BackhedF_2015	SID179_B	SID179	SID179	infant	0.0054	SWE	west	kSGB	7865	5576	1970	k__Bacteria|p__Firmicutes|c__Bacilli|o__Bacillales|f__Staphylococcaceae|g__Staphylococcus|s__Staphylococcus_epidermidis|t__SGB7865
BackhedF_2015__SID179_B__bin.6	BackhedF_2015	SID179_B	SID179	SID179	infant	0.0054	SWE	west	kSGB	10068	6985	2483	k__Bacteria|p__Proteobacteria|c__Gammaproteobacteria|o__Enterobacterales|f__Enterobacteriaceae|g__Escherichia|s__Escherichia_coli|t__SGB10068
BackhedF_2015__SID179_B__bin.8	BackhedF_2015	SID179_B	SID179	SID179	infant	0.0054	SWE	west	kSGB	17241	10624	3150	k__Bacteria|p__Actinobacteria|c__Actinobacteria|o__Bifidobacteriales|f__Bifidobacteriaceae|g__Bifidobacterium|s__Bifidobacterium_catenulatum|t__SGB17241
BackhedF_2015__SID179_M__bin.1	BackhedF_2015	SID179_M	SID179_mo	SID179	mother	NA	SWE	west	uSGB	15234	9708	3056	k__Bacteria|p__Firmicutes|c__Clostridia|o__Clostridiales|f__Ruminococcaceae|g__Ruminococcaceae_unclassified|s__Ruminococcaceae_unclassified_SGB15234|t__SGB15234
BackhedF_2015__SID179_M__bin.10	BackhedF_2015	SID179_M	SID179_mo	SID179	mother	NA	SWE	west	kSGB	4540	3421	1413	k__Bacteria|p__Firmicutes|c__Clostridia|o__Clostridiales|f__Lachnospiraceae|g__Anaerostipes|s__Anaerostipes_hadrus|t__SGB4540
BackhedF_2015__SID179_M__bin.11	BackhedF_2015	SID179_M	SID179_mo	SID179	mother	NA	SWE	west	kSGB	1626	1238	579	k__Bacteria|p__Bacteroidetes|c__Bacteroidia|o__Bacteroidales|f__Prevotellaceae|g__Prevotella|s__Prevotella_copri|t__SGB1626
BackhedF_2015__SID179_M__bin.12	BackhedF_2015	SID179_M	SID179_mo	SID179	mother	NA	SWE	west	uSGB	4803	3585	1448	k__Bacteria|p__Firmicutes|c__CFGB1448|o__OFGB1448|f__FGB1448|g__GGB3585|s__GGB3585_SGB4803|t__SGB4803
BackhedF_2015__SID179_M__bin.14	BackhedF_2015	SID179_M	SID179_mo	SID179	mother	NA	SWE	west	kSGB	1588	1220	577	k__Bacteria|p__Bacteroidetes|c__Bacteroidia|o__Bacteroidales|f__Prevotellaceae|g__Prevotella|s__Prevotella_marseillensis|t__SGB1588
BackhedF_2015__SID179_M__bin.15	BackhedF_2015	SID179_M	SID179_mo	SID179	mother	NA	SWE	west	uSGB	9344	6610	2404	k__Bacteria|p__Proteobacteria|c__CFGB2404|o__OFGB2404|f__FGB2404|g__GGB6610|s__GGB6610_SGB9344|t__SGB9344
BackhedF_2015__SID179_M__bin.22	BackhedF_2015	SID179_M	SID179_mo	SID179	mother	NA	SWE	west	kSGB	1790	1333	589	k__Bacteria|p__Bacteroidetes|c__Bacteroidia|o__Bacteroidales|f__Odoribacteraceae|g__Odoribacter|s__Odoribacter_splanchnicus|t__SGB1790
BackhedF_2015__SID179_M__bin.23	BackhedF_2015	SID179_M	SID179_mo	SID179	mother	NA	SWE	west	uSGB	14306	9342	2982	k__Bacteria|p__Firmicutes|c__CFGB2982|o__OFGB2982|f__FGB2982|g__GGB9342|s__GGB9342_SGB14306|t__SGB14306
BackhedF_2015__SID179_M__bin.25	BackhedF_2015	SID179_M	SID179_mo	SID179	mother	NA	SWE	west	uSGB	5087	3744	1476	k__Bacteria|p__Firmicutes|c__Clostridia|o__Clostridiales|f__Lachnospiraceae|g__GGB3744|s__GGB3744_SGB5087|t__SGB5087
BackhedF_2015__SID179_M__bin.26	BackhedF_2015	SID179_M	SID179_mo	SID179	mother	NA	SWE	west	kSGB	2318	1686	673	k__Bacteria|p__Bacteroidetes|c__Bacteroidia|o__Bacteroidales|f__Rikenellaceae|g__Alistipes|s__Alistipes_putredinis|t__SGB2318
BackhedF_2015__SID179_M__bin.27	BackhedF_2015	SID179_M	SID179_mo	SID179	mother	NA	SWE	west	kSGB	10068	6985	2483	k__Bacteria|p__Proteobacteria|c__Gammaproteobacteria|o__Enterobacterales|f__Enterobacteriaceae|g__Escherichia|s__Escherichia_coli|t__SGB10068
BackhedF_2015__SID179_M__bin.28	BackhedF_2015	SID179_M	SID179_mo	SID179	mother	NA	SWE	west	uSGB	4894	3619	1451	k__Bacteria|p__Firmicutes|c__Clostridia|o__Clostridiales|f__Clostridiaceae|g__GGB3619|s__GGB3619_SGB4894|t__SGB4894
BackhedF_2015__SID179_M__bin.29	BackhedF_2015	SID179_M	SID179_mo	SID179	mother	NA	SWE	west	uSGB	6805	4877	1833	k__Bacteria|p__Firmicutes|c__Erysipelotrichia|o__Erysipelotrichales|f__Erysipelotrichaceae|g__Holdemanella|s__Holdemanella_SGB6805|t__SGB6805
BackhedF_2015__SID179_M__bin.30	BackhedF_2015	SID179_M	SID179_mo	SID179	mother	NA	SWE	west	uSGB	2126	1543	635	k__Bacteria|p__Bacteroidetes|c__CFGB635|o__OFGB635|f__FGB635|g__GGB1543|s__GGB1543_SGB2126|t__SGB2126
BackhedF_2015__SID179_M__bin.31	BackhedF_2015	SID179_M	SID179_mo	SID179	mother	NA	SWE	west	uSGB	6472	4682	1776	k__Bacteria|p__Firmicutes|c__CFGB1776|o__OFGB1776|f__FGB1776|g__GGB4682|s__GGB4682_SGB6472|t__SGB6472
BackhedF_2015__SID179_M__bin.32	BackhedF_2015	SID179_M	SID179_mo	SID179	mother	NA	SWE	west	kSGB	5117	3759	1480	k__Bacteria|p__Firmicutes|c__Clostridia|o__Clostridiales|f__Lachnospiraceae|g__Coprococcus|s__Coprococcus_eutactus|t__SGB5117
BackhedF_2015__SID179_M__bin.35	BackhedF_2015	SID179_M	SID179_mo	SID179	mother	NA	SWE	west	kSGB	5082	3742	1476	k__Bacteria|p__Firmicutes|c__Clostridia|o__Clostridiales|f__Lachnospiraceae|g__Lachnospira|s__Lachnospira_eligens|t__SGB5082
BackhedF_2015__SID179_M__bin.37	BackhedF_2015	SID179_M	SID179_mo	SID179	mother	NA	SWE	west	kSGB	15300	9731	3058	k__Bacteria|p__Firmicutes|c__Clostridia|o__Clostridiales|f__Ruminococcaceae|g__Gemmiger|s__Gemmiger_formicilis|t__SGB15300
BackhedF_2015__SID179_M__bin.38	BackhedF_2015	SID179_M	SID179_mo	SID179	mother	NA	SWE	west	uSGB	8608	5988	2107	k__Bacteria|p__Candidatus_Melainabacteria|c__Candidatus_Melainabacteria_unclassified|o__Candidatus_Gastranaerophilales|f__Candidatus_Gastranaerophilales_unclassified|g__GGB5988|s__GGB5988_SGB8608|t__SGB8608
BackhedF_2015__SID179_M__bin.39	BackhedF_2015	SID179_M	SID179_mo	SID179	mother	NA	SWE	west	kSGB	1965	1426	605	k__Bacteria|p__Bacteroidetes|c__Bacteroidia|o__Bacteroidales|f__Barnesiellaceae|g__Barnesiella|s__Barnesiella_intestinihominis|t__SGB1965
BackhedF_2015__SID179_M__bin.4	BackhedF_2015	SID179_M	SID179_mo	SID179	mother	NA	SWE	west	kSGB	8601	5982	2107	k__Bacteria|p__Candidatus_Melainabacteria|c__Candidatus_Melainabacteria_unclassified|o__Candidatus_Gastranaerophilales|f__Candidatus_Gastranaerophilales_unclassified|g__Candidatus_Gastranaerophilales_unclassified|s__Candidatus_Gastranaerophilales_bacterium|t__SGB8601
BackhedF_2015__SID179_M__bin.44	BackhedF_2015	SID179_M	SID179_mo	SID179	mother	NA	SWE	west	kSGB	9286	6573	2400	k__Bacteria|p__Proteobacteria|c__Betaproteobacteria|o__Burkholderiales|f__Sutterellaceae|g__Sutterella|s__Sutterella_wadsworthensis|t__SGB9286
BackhedF_2015__SID179_M__bin.45	BackhedF_2015	SID179_M	SID179_mo	SID179	mother	NA	SWE	west	uSGB	1684	1256	580	k__Bacteria|p__Bacteroidetes|c__Bacteroidia|o__Bacteroidales|f__Prevotellaceae|g__GGB1256|s__GGB1256_SGB1684|t__SGB1684
BackhedF_2015__SID179_M__bin.49	BackhedF_2015	SID179_M	SID179_mo	SID179	mother	NA	SWE	west	kSGB	15249	9713	3056	k__Bacteria|p__Firmicutes|c__Clostridia|o__Clostridiales|f__Ruminococcaceae|g__Ruminococcaceae_unclassified|s__Ruminococcaceae_bacterium|t__SGB15249
BackhedF_2015__SID179_M__bin.51	BackhedF_2015	SID179_M	SID179_mo	SID179	mother	NA	SWE	west	kSGB	15286	9728	3058	k__Bacteria|p__Firmicutes|c__Clostridia|o__Clostridiales|f__Ruminococcaceae|g__Subdoligranulum|s__Subdoligranulum_sp_APC924_74|t__SGB15286
BackhedF_2015__SID179_M__bin.52	BackhedF_2015	SID179_M	SID179_mo	SID179	mother	NA	SWE	west	kSGB	1872	1376	595	k__Bacteria|p__Bacteroidetes|c__Bacteroidia|o__Bacteroidales|f__Bacteroidaceae|g__Bacteroides|s__Bacteroides_ovatus|t__SGB1872
BackhedF_2015__SID179_M__bin.55	BackhedF_2015	SID179_M	SID179_mo	SID179	mother	NA	SWE	west	uSGB	15369	9758	3068	k__Bacteria|p__Firmicutes|c__CFGB3068|o__OFGB3068|f__FGB3068|g__GGB9758|s__GGB9758_SGB15369|t__SGB15369
BackhedF_2015__SID179_M__bin.58	BackhedF_2015	SID179_M	SID179_mo	SID179	mother	NA	SWE	west	kSGB	5065	3732	1475	k__Bacteria|p__Firmicutes|c__Clostridia|o__Clostridiales|f__Lachnospiraceae|g__Butyrivibrio|s__Butyrivibrio_crossotus|t__SGB5065
BackhedF_2015__SID179_M__bin.60	BackhedF_2015	SID179_M	SID179_mo	SID179	mother	NA	SWE	west	kSGB	5825	4274	1707	k__Bacteria|p__Firmicutes|c__Negativicutes|o__Veillonellales|f__Veillonellaceae|g__Dialister|s__Dialister_invisus|t__SGB5825
BackhedF_2015__SID179_M__bin.62	BackhedF_2015	SID179_M	SID179_mo	SID179	mother	NA	SWE	west	uSGB	6276	4552	1765	k__Bacteria|p__Firmicutes|c__CFGB1765|o__OFGB1765|f__FGB1765|g__GGB4552|s__GGB4552_SGB6276|t__SGB6276
BackhedF_2015__SID179_M__bin.63	BackhedF_2015	SID179_M	SID179_mo	SID179	mother	NA	SWE	west	kSGB	4874	3608	1449	k__Bacteria|p__Firmicutes|c__Clostridia|o__Clostridiales|f__Lachnospiraceae|g__Fusicatenibacter|s__Fusicatenibacter_saccharivorans|t__SGB4874
BackhedF_2015__SID179_M__bin.64	BackhedF_2015	SID179_M	SID179_mo	SID179	mother	NA	SWE	west	kSGB	14027	9096	2841	k__Bacteria|p__Firmicutes|c__Clostridia|o__Candidatus_Borkfalkiales|f__Candidatus_Borkfalkiaceae|g__Candidatus_Borkfalkia|s__Candidatus_Borkfalkia_ceftriaxoniphila|t__SGB14027
BackhedF_2015__SID179_M__bin.66	BackhedF_2015	SID179_M	SID179_mo	SID179	mother	NA	SWE	west	kSGB	14631	9395	2991	k__Bacteria|p__Actinobacteria|c__Coriobacteriia|o__Coriobacteriales|f__Coriobacteriaceae|g__Collinsella|s__Collinsella_aerofaciens|t__SGB14631
BackhedF_2015__SID179_M__bin.67	BackhedF_2015	SID179_M	SID179_mo	SID179	mother	NA	SWE	west	kSGB	4828	3596	1449	k__Bacteria|p__Firmicutes|c__Clostridia|o__Clostridiales|f__Ruminococcaceae|g__Ruminococcus|s__Ruminococcus_sp_AM36_2AA|t__SGB4828
BackhedF_2015__SID179_M__bin.7	BackhedF_2015	SID179_M	SID179_mo	SID179	mother	NA	SWE	west	uSGB	6526	4713	1778	k__Bacteria|p__Firmicutes|c__CFGB1778|o__OFGB1778|f__FGB1778|g__GGB4713|s__GGB4713_SGB6526|t__SGB6526
BackhedF_2015__SID179_M__bin.8	BackhedF_2015	SID179_M	SID179_mo	SID179	mother	NA	SWE	west	kSGB	17231	10621	3150	k__Bacteria|p__Actinobacteria|c__Actinobacteria|o__Bifidobacteriales|f__Bifidobacteriaceae|g__Bifidobacterium|s__Bifidobacterium_angulatum|t__SGB17231
BackhedF_2015__SID18_12M__bin.10	BackhedF_2015	SID18_12M	SID18	SID18	infant	1.024	SWE	west	kSGB	1934	1409	599	k__Bacteria|p__Bacteroidetes|c__Bacteroidia|o__Bacteroidales|f__Tannerellaceae|g__Parabacteroides|s__Parabacteroides_distasonis|t__SGB1934
BackhedF_2015__SID18_12M__bin.13	BackhedF_2015	SID18_12M	SID18	SID18	infant	1.024	SWE	west	kSGB	1812	1352	595	k__Bacteria|p__Bacteroidetes|c__Bacteroidia|o__Bacteroidales|f__Bacteroidales_unclassified|g__Phocaeicola|s__Phocaeicola_massiliensis|t__SGB1812
BackhedF_2015__SID18_12M__bin.17	BackhedF_2015	SID18_12M	SID18	SID18	infant	1.024	SWE	west	kSGB	4540	3421	1413	k__Bacteria|p__Firmicutes|c__Clostridia|o__Clostridiales|f__Lachnospiraceae|g__Anaerostipes|s__Anaerostipes_hadrus|t__SGB4540
BackhedF_2015__SID18_12M__bin.19	BackhedF_2015	SID18_12M	SID18	SID18	infant	1.024	SWE	west	kSGB	2318	1686	673	k__Bacteria|p__Bacteroidetes|c__Bacteroidia|o__Bacteroidales|f__Rikenellaceae|g__Alistipes|s__Alistipes_putredinis|t__SGB2318
BackhedF_2015__SID18_12M__bin.20	BackhedF_2015	SID18_12M	SID18	SID18	infant	1.024	SWE	west	kSGB	4588	3439	1414	k__Bacteria|p__Firmicutes|c__Clostridia|o__Clostridiales|f__Lachnospiraceae|g__Tyzzerella|s__Tyzzerella_nexilis|t__SGB4588
BackhedF_2015__SID18_12M__bin.23	BackhedF_2015	SID18_12M	SID18	SID18	infant	1.024	SWE	west	kSGB	9272	6563	2398	k__Bacteria|p__Proteobacteria|c__Betaproteobacteria|o__Burkholderiales|f__Sutterellaceae|g__Mesosutterella|s__Mesosutterella_multiformis|t__SGB9272
BackhedF_2015__SID18_12M__bin.24	BackhedF_2015	SID18_12M	SID18	SID18	infant	1.024	SWE	west	kSGB	5792	4258	1704	k__Bacteria|p__Firmicutes|c__Negativicutes|o__Acidaminococcales|f__Acidaminococcaceae|g__Phascolarctobacterium|s__Phascolarctobacterium_faecium|t__SGB5792
BackhedF_2015__SID18_12M__bin.28	BackhedF_2015	SID18_12M	SID18	SID18	infant	1.024	SWE	west	kSGB	2303	1676	673	k__Bacteria|p__Bacteroidetes|c__Bacteroidia|o__Bacteroidales|f__Rikenellaceae|g__Alistipes|s__Alistipes_onderdonkii|t__SGB2303
BackhedF_2015__SID18_12M__bin.29	BackhedF_2015	SID18_12M	SID18	SID18	infant	1.024	SWE	west	kSGB	15316	9740	3058	k__Bacteria|p__Firmicutes|c__Clostridia|o__Clostridiales|f__Ruminococcaceae|g__Faecalibacterium|s__Faecalibacterium_prausnitzii|t__SGB15316
BackhedF_2015__SID18_12M__bin.4	BackhedF_2015	SID18_12M	SID18	SID18	infant	1.024	SWE	west	kSGB	1872	1376	595	k__Bacteria|p__Bacteroidetes|c__Bacteroidia|o__Bacteroidales|f__Bacteroidaceae|g__Bacteroides|s__Bacteroides_ovatus|t__SGB1872
BackhedF_2015__SID18_12M__bin.6	BackhedF_2015	SID18_12M	SID18	SID18	infant	1.024	SWE	west	kSGB	4951	3644	1454	k__Bacteria|p__Firmicutes|c__Clostridia|o__Clostridiales|f__Lachnospiraceae|g__Roseburia|s__Roseburia_intestinalis|t__SGB4951
BackhedF_2015__SID18_4M__bin.1	BackhedF_2015	SID18_4M	SID18	SID18	infant	0.334	SWE	west	kSGB	1934	1409	599	k__Bacteria|p__Bacteroidetes|c__Bacteroidia|o__Bacteroidales|f__Tannerellaceae|g__Parabacteroides|s__Parabacteroides_distasonis|t__SGB1934
BackhedF_2015__SID18_4M__bin.10	BackhedF_2015	SID18_4M	SID18	SID18	infant	0.334	SWE	west	uSGB	15480	9833	3082	k__Bacteria|p__Actinobacteria|c__Actinobacteria|o__Actinomycetales|f__Actinomycetaceae|g__Varibaculum|s__Varibaculum_SGB15480|t__SGB15480
BackhedF_2015__SID18_4M__bin.11	BackhedF_2015	SID18_4M	SID18	SID18	infant	0.334	SWE	west	kSGB	4584	3438	1414	k__Bacteria|p__Firmicutes|c__Clostridia|o__Clostridiales|f__Lachnospiraceae|g__Mediterraneibacter|s__Ruminococcus_gnavus|t__SGB4584
BackhedF_2015__SID18_4M__bin.12	BackhedF_2015	SID18_4M	SID18	SID18	infant	0.334	SWE	west	kSGB	14631	9395	2991	k__Bacteria|p__Actinobacteria|c__Coriobacteriia|o__Coriobacteriales|f__Coriobacteriaceae|g__Collinsella|s__Collinsella_aerofaciens|t__SGB14631
BackhedF_2015__SID18_4M__bin.13	BackhedF_2015	SID18_4M	SID18	SID18	infant	0.334	SWE	west	kSGB	1814	1353	595	k__Bacteria|p__Bacteroidetes|c__Bacteroidia|o__Bacteroidales|f__Bacteroidales_unclassified|g__Phocaeicola|s__Phocaeicola_vulgatus|t__SGB1814
BackhedF_2015__SID18_4M__bin.14	BackhedF_2015	SID18_4M	SID18	SID18	infant	0.334	SWE	west	kSGB	17256	10628	3150	k__Bacteria|p__Actinobacteria|c__Actinobacteria|o__Bifidobacteriales|f__Bifidobacteriaceae|g__Bifidobacterium|s__Bifidobacterium_bifidum|t__SGB17256
BackhedF_2015__SID18_4M__bin.2	BackhedF_2015	SID18_4M	SID18	SID18	infant	0.334	SWE	west	kSGB	17248	10625	3150	k__Bacteria|p__Actinobacteria|c__Actinobacteria|o__Bifidobacteriales|f__Bifidobacteriaceae|g__Bifidobacterium|s__Bifidobacterium_longum|t__SGB17248
BackhedF_2015__SID18_4M__bin.4	BackhedF_2015	SID18_4M	SID18	SID18	infant	0.334	SWE	west	kSGB	17237	10624	3150	k__Bacteria|p__Actinobacteria|c__Actinobacteria|o__Bifidobacteriales|f__Bifidobacteriaceae|g__Bifidobacterium|s__Bifidobacterium_pseudocatenulatum|t__SGB17237
BackhedF_2015__SID18_4M__bin.5	BackhedF_2015	SID18_4M	SID18	SID18	infant	0.334	SWE	west	kSGB	1836	1366	595	k__Bacteria|p__Bacteroidetes|c__Bacteroidia|o__Bacteroidales|f__Bacteroidaceae|g__Bacteroides|s__Bacteroides_uniformis|t__SGB1836
BackhedF_2015__SID18_4M__bin.6	BackhedF_2015	SID18_4M	SID18	SID18	infant	0.334	SWE	west	kSGB	14809	9432	2993	k__Bacteria|p__Actinobacteria|c__Coriobacteriia|o__Eggerthellales|f__Eggerthellaceae|g__Eggerthella|s__Eggerthella_lenta|t__SGB14809
BackhedF_2015__SID18_B__bin.1	BackhedF_2015	SID18_B	SID18	SID18	infant	0.011	SWE	west	kSGB	8076	5679	1976	k__Bacteria|p__Firmicutes|c__Bacilli|o__Lactobacillales|f__Streptococcaceae|g__Streptococcus|s__Streptococcus_parasanguinis|t__SGB8076
BackhedF_2015__SID18_B__bin.10	BackhedF_2015	SID18_B	SID18	SID18	infant	0.011	SWE	west	kSGB	1855	1371	595	k__Bacteria|p__Bacteroidetes|c__Bacteroidia|o__Bacteroidales|f__Bacteroidaceae|g__Bacteroides|s__Bacteroides_fragilis|t__SGB1855
BackhedF_2015__SID18_B__bin.11	BackhedF_2015	SID18_B	SID18	SID18	infant	0.011	SWE	west	kSGB	7865	5576	1970	k__Bacteria|p__Firmicutes|c__Bacilli|o__Bacillales|f__Staphylococcaceae|g__Staphylococcus|s__Staphylococcus_epidermidis|t__SGB7865
BackhedF_2015__SID18_B__bin.2	BackhedF_2015	SID18_B	SID18	SID18	infant	0.011	SWE	west	kSGB	6183	4486	1755	k__Bacteria|p__Firmicutes|c__Clostridia|o__Clostridiales|f__Clostridiaceae|g__Clostridium|s__Clostridium_tertium|t__SGB6183
BackhedF_2015__SID18_B__bin.3	BackhedF_2015	SID18_B	SID18	SID18	infant	0.011	SWE	west	kSGB	1934	1409	599	k__Bacteria|p__Bacteroidetes|c__Bacteroidia|o__Bacteroidales|f__Tannerellaceae|g__Parabacteroides|s__Parabacteroides_distasonis|t__SGB1934
BackhedF_2015__SID18_B__bin.4	BackhedF_2015	SID18_B	SID18	SID18	infant	0.011	SWE	west	kSGB	10115	6998	2483	k__Bacteria|p__Proteobacteria|c__Gammaproteobacteria|o__Enterobacterales|f__Enterobacteriaceae|g__Klebsiella|s__Klebsiella_pneumoniae|t__SGB10115
BackhedF_2015__SID18_B__bin.5	BackhedF_2015	SID18_B	SID18	SID18	infant	0.011	SWE	west	kSGB	17237	10624	3150	k__Bacteria|p__Actinobacteria|c__Actinobacteria|o__Bifidobacteriales|f__Bifidobacteriaceae|g__Bifidobacterium|s__Bifidobacterium_pseudocatenulatum|t__SGB17237
BackhedF_2015__SID18_B__bin.6	BackhedF_2015	SID18_B	SID18	SID18	infant	0.011	SWE	west	kSGB	1844	1369	595	k__Bacteria|p__Bacteroidetes|c__Bacteroidia|o__Bacteroidales|f__Bacteroidaceae|g__Bacteroides|s__Bacteroides_cellulosilyticus|t__SGB1844
BackhedF_2015__SID18_B__bin.7	BackhedF_2015	SID18_B	SID18	SID18	infant	0.011	SWE	west	kSGB	17231	10621	3150	k__Bacteria|p__Actinobacteria|c__Actinobacteria|o__Bifidobacteriales|f__Bifidobacteriaceae|g__Bifidobacterium|s__Bifidobacterium_angulatum|t__SGB17231
BackhedF_2015__SID18_B__bin.9	BackhedF_2015	SID18_B	SID18	SID18	infant	0.011	SWE	west	kSGB	8010	5671	1976	k__Bacteria|p__Firmicutes|c__Bacilli|o__Lactobacillales|f__Streptococcaceae|g__Streptococcus|s__Streptococcus_salivarius|t__SGB8010
BackhedF_2015__SID18_M__bin.1	BackhedF_2015	SID18_M	SID18_mo	SID18	mother	NA	SWE	west	kSGB	4285	3243	1336	k__Bacteria|p__Firmicutes|c__Clostridia|o__Clostridiales|f__Ruminococcaceae|g__Ruminococcus|s__Ruminococcus_bromii|t__SGB4285
BackhedF_2015__SID18_M__bin.12	BackhedF_2015	SID18_M	SID18_mo	SID18	mother	NA	SWE	west	kSGB	15249	9713	3056	k__Bacteria|p__Firmicutes|c__Clostridia|o__Clostridiales|f__Ruminococcaceae|g__Ruminococcaceae_unclassified|s__Ruminococcaceae_bacterium|t__SGB15249
BackhedF_2015__SID18_M__bin.13	BackhedF_2015	SID18_M	SID18_mo	SID18	mother	NA	SWE	west	kSGB	15286	9728	3058	k__Bacteria|p__Firmicutes|c__Clostridia|o__Clostridiales|f__Ruminococcaceae|g__Subdoligranulum|s__Subdoligranulum_sp_APC924_74|t__SGB15286
BackhedF_2015__SID18_M__bin.17	BackhedF_2015	SID18_M	SID18_mo	SID18	mother	NA	SWE	west	uSGB	14114	9176	2875	k__Bacteria|p__Firmicutes|c__CFGB2875|o__OFGB2875|f__FGB2875|g__GGB9176|s__GGB9176_SGB14114|t__SGB14114
BackhedF_2015__SID18_M__bin.19	BackhedF_2015	SID18_M	SID18_mo	SID18	mother	NA	SWE	west	kSGB	1934	1409	599	k__Bacteria|p__Bacteroidetes|c__Bacteroidia|o__Bacteroidales|f__Tannerellaceae|g__Parabacteroides|s__Parabacteroides_distasonis|t__SGB1934
BackhedF_2015__SID18_M__bin.20	BackhedF_2015	SID18_M	SID18_mo	SID18	mother	NA	SWE	west	kSGB	1829	1362	595	k__Bacteria|p__Bacteroidetes|c__Bacteroidia|o__Bacteroidales|f__Bacteroidaceae|g__Bacteroides|s__Bacteroides_eggerthii|t__SGB1829
BackhedF_2015__SID18_M__bin.24	BackhedF_2015	SID18_M	SID18_mo	SID18	mother	NA	SWE	west	kSGB	1844	1369	595	k__Bacteria|p__Bacteroidetes|c__Bacteroidia|o__Bacteroidales|f__Bacteroidaceae|g__Bacteroides|s__Bacteroides_cellulosilyticus|t__SGB1844
BackhedF_2015__SID18_M__bin.26	BackhedF_2015	SID18_M	SID18_mo	SID18	mother	NA	SWE	west	kSGB	15316	9740	3058	k__Bacteria|p__Firmicutes|c__Clostridia|o__Clostridiales|f__Ruminococcaceae|g__Faecalibacterium|s__Faecalibacterium_prausnitzii|t__SGB15316
BackhedF_2015__SID18_M__bin.27	BackhedF_2015	SID18_M	SID18_mo	SID18	mother	NA	SWE	west	kSGB	5121	3760	1480	k__Bacteria|p__Firmicutes|c__Clostridia|o__Clostridiales|f__Clostridiaceae|g__Clostridium|s__Clostridium_sp_AF15_31|t__SGB5121
BackhedF_2015__SID18_M__bin.29	BackhedF_2015	SID18_M	SID18_mo	SID18	mother	NA	SWE	west	kSGB	10068	6985	2483	k__Bacteria|p__Proteobacteria|c__Gammaproteobacteria|o__Enterobacterales|f__Enterobacteriaceae|g__Escherichia|s__Escherichia_coli|t__SGB10068
BackhedF_2015__SID18_M__bin.30	BackhedF_2015	SID18_M	SID18_mo	SID18	mother	NA	SWE	west	kSGB	1790	1333	589	k__Bacteria|p__Bacteroidetes|c__Bacteroidia|o__Bacteroidales|f__Odoribacteraceae|g__Odoribacter|s__Odoribacter_splanchnicus|t__SGB1790
BackhedF_2015__SID18_M__bin.31	BackhedF_2015	SID18_M	SID18_mo	SID18	mother	NA	SWE	west	kSGB	5792	4258	1704	k__Bacteria|p__Firmicutes|c__Negativicutes|o__Acidaminococcales|f__Acidaminococcaceae|g__Phascolarctobacterium|s__Phascolarctobacterium_faecium|t__SGB5792
BackhedF_2015__SID18_M__bin.34	BackhedF_2015	SID18_M	SID18_mo	SID18	mother	NA	SWE	west	uSGB	14209	9261	2932	k__Bacteria|p__Firmicutes|c__CFGB2932|o__OFGB2932|f__FGB2932|g__GGB9261|s__GGB9261_SGB14209|t__SGB14209
BackhedF_2015__SID18_M__bin.4	BackhedF_2015	SID18_M	SID18_mo	SID18	mother	NA	SWE	west	uSGB	9260	6556	2396	k__Bacteria|p__Proteobacteria|c__Betaproteobacteria|o__Burkholderiales|f__Sutterellaceae|g__Parasutterella|s__Parasutterella_SGB9260|t__SGB9260
BackhedF_2015__SID18_M__bin.42	BackhedF_2015	SID18_M	SID18_mo	SID18	mother	NA	SWE	west	uSGB	14861	9468	3005	k__Bacteria|p__Firmicutes|c__CFGB3005|o__OFGB3005|f__FGB3005|g__GGB9468|s__GGB9468_SGB14861|t__SGB14861
BackhedF_2015__SID18_M__bin.45	BackhedF_2015	SID18_M	SID18_mo	SID18	mother	NA	SWE	west	kSGB	4844	3599	1449	k__Bacteria|p__Firmicutes|c__Clostridia|o__Clostridiales|f__Lachnospiraceae|g__Blautia|s__Blautia_wexlerae|t__SGB4844
BackhedF_2015__SID18_M__bin.47	BackhedF_2015	SID18_M	SID18_mo	SID18	mother	NA	SWE	west	kSGB	15120	9643	3056	k__Bacteria|p__Firmicutes|c__Clostridia|o__Clostridiales|f__Clostridiales_unclassified|g__Evtepia|s__Evtepia_gabavorous|t__SGB15120
BackhedF_2015__SID18_M__bin.48	BackhedF_2015	SID18_M	SID18_mo	SID18	mother	NA	SWE	west	kSGB	5090	3747	1477	k__Bacteria|p__Firmicutes|c__Clostridia|o__Clostridiales|f__Clostridiales_unclassified|g__Clostridiales_unclassified|s__Clostridiales_bacterium_KLE1615|t__SGB5090
BackhedF_2015__SID18_M__bin.50	BackhedF_2015	SID18_M	SID18_mo	SID18	mother	NA	SWE	west	kSGB	1836	1366	595	k__Bacteria|p__Bacteroidetes|c__Bacteroidia|o__Bacteroidales|f__Bacteroidaceae|g__Bacteroides|s__Bacteroides_uniformis|t__SGB1836
BackhedF_2015__SID18_M__bin.51	BackhedF_2015	SID18_M	SID18_mo	SID18	mother	NA	SWE	west	kSGB	714	534	222	k__Archaea|p__Euryarchaeota|c__Methanobacteria|o__Methanobacteriales|f__Methanobacteriaceae|g__Methanobrevibacter|s__Methanobrevibacter_smithii|t__SGB714
BackhedF_2015__SID18_M__bin.52	BackhedF_2015	SID18_M	SID18_mo	SID18	mother	NA	SWE	west	uSGB	6308	4567	1765	k__Bacteria|p__Firmicutes|c__CFGB1765|o__OFGB1765|f__FGB1765|g__GGB4567|s__GGB4567_SGB6308|t__SGB6308
BackhedF_2015__SID18_M__bin.53	BackhedF_2015	SID18_M	SID18_mo	SID18	mother	NA	SWE	west	kSGB	4540	3421	1413	k__Bacteria|p__Firmicutes|c__Clostridia|o__Clostridiales|f__Lachnospiraceae|g__Anaerostipes|s__Anaerostipes_hadrus|t__SGB4540
BackhedF_2015__SID18_M__bin.55	BackhedF_2015	SID18_M	SID18_mo	SID18	mother	NA	SWE	west	uSGB	4348	3293	1349	k__Bacteria|p__Firmicutes|c__CFGB1349|o__OFGB1349|f__FGB1349|g__GGB3293|s__GGB3293_SGB4348|t__SGB4348
BackhedF_2015__SID18_M__bin.56	BackhedF_2015	SID18_M	SID18_mo	SID18	mother	NA	SWE	west	kSGB	4198	3177	1326	k__Bacteria|p__Firmicutes|c__Clostridia|o__Clostridiales|f__Ruminococcaceae|g__Ruminococcaceae_unclassified|s__Eubacterium_siraeum|t__SGB4198
BackhedF_2015__SID18_M__bin.57	BackhedF_2015	SID18_M	SID18_mo	SID18	mother	NA	SWE	west	uSGB	4964	3653	1455	k__Bacteria|p__Firmicutes|c__Clostridia|o__Clostridiales|f__Eubacteriaceae|g__GGB3653|s__GGB3653_SGB4964|t__SGB4964
BackhedF_2015__SID18_M__bin.58	BackhedF_2015	SID18_M	SID18_mo	SID18	mother	NA	SWE	west	kSGB	4933	3638	1454	k__Bacteria|p__Firmicutes|c__Clostridia|o__Clostridiales|f__Lachnospiraceae|g__Lachnospiraceae_unclassified|s__Eubacterium_rectale|t__SGB4933
BackhedF_2015__SID18_M__bin.59	BackhedF_2015	SID18_M	SID18_mo	SID18	mother	NA	SWE	west	uSGB	15265	9715	3056	k__Bacteria|p__Firmicutes|c__Clostridia|o__Clostridiales|f__Ruminococcaceae|g__GGB9715|s__GGB9715_SGB15265|t__SGB15265
BackhedF_2015__SID18_M__bin.6	BackhedF_2015	SID18_M	SID18_mo	SID18	mother	NA	SWE	west	uSGB	4425	3345	1369	k__Bacteria|p__Firmicutes|c__Clostridia|o__Clostridiales|f__Ruminococcaceae|g__GGB3345|s__GGB3345_SGB4425|t__SGB4425
BackhedF_2015__SID18_M__bin.61	BackhedF_2015	SID18_M	SID18_mo	SID18	mother	NA	SWE	west	uSGB	14816	9436	2993	k__Bacteria|p__Actinobacteria|c__Coriobacteriia|o__Eggerthellales|f__Eggerthellaceae|g__GGB9436|s__GGB9436_SGB14816|t__SGB14816
BackhedF_2015__SID18_M__bin.7	BackhedF_2015	SID18_M	SID18_mo	SID18	mother	NA	SWE	west	kSGB	2318	1686	673	k__Bacteria|p__Bacteroidetes|c__Bacteroidia|o__Bacteroidales|f__Rikenellaceae|g__Alistipes|s__Alistipes_putredinis|t__SGB2318
BackhedF_2015__SID18_M__bin.8	BackhedF_2015	SID18_M	SID18_mo	SID18	mother	NA	SWE	west	kSGB	4993	3679	1464	k__Bacteria|p__Firmicutes|c__Firmicutes_unclassified|o__Firmicutes_unclassified|f__Firmicutes_unclassified|g__Firmicutes_unclassified|s__Firmicutes_bacterium_AF16_15|t__SGB4993
BackhedF_2015__SID180_12M__bin.1	BackhedF_2015	SID180_12M	SID180	SID180	infant	1	SWE	west	kSGB	4758	3558	1442	k__Bacteria|p__Firmicutes|c__Clostridia|o__Clostridiales|f__Lachnospiraceae|g__Enterocloster|s__Enterocloster_bolteae|t__SGB4758
BackhedF_2015__SID180_12M__bin.10	BackhedF_2015	SID180_12M	SID180	SID180	infant	1	SWE	west	kSGB	1531	1183	566	k__Bacteria|p__Bacteroidetes|c__Bacteroidia|o__Bacteroidales|f__Prevotellaceae|g__Prevotella|s__Prevotella_buccae|t__SGB1531
BackhedF_2015__SID180_12M__bin.11	BackhedF_2015	SID180_12M	SID180	SID180	infant	1	SWE	west	kSGB	9701	6812	2477	k__Bacteria|p__Proteobacteria|c__Gammaproteobacteria|o__Pasteurellales|f__Pasteurellaceae|g__Haemophilus|s__Haemophilus_parainfluenzae|t__SGB9701
BackhedF_2015__SID180_12M__bin.13	BackhedF_2015	SID180_12M	SID180	SID180	infant	1	SWE	west	kSGB	2301	1676	673	k__Bacteria|p__Bacteroidetes|c__Bacteroidia|o__Bacteroidales|f__Rikenellaceae|g__Alistipes|s__Alistipes_finegoldii|t__SGB2301
BackhedF_2015__SID180_12M__bin.14	BackhedF_2015	SID180_12M	SID180	SID180	infant	1	SWE	west	kSGB	4742	3546	1441	k__Bacteria|p__Firmicutes|c__Clostridia|o__Clostridiales|f__Clostridiaceae|g__Hungatella|s__Hungatella_hathewayi|t__SGB4742
BackhedF_2015__SID180_12M__bin.16	BackhedF_2015	SID180_12M	SID180	SID180	infant	1	SWE	west	uSGB	4752	3553	1442	k__Bacteria|p__Firmicutes|c__Clostridia|o__Clostridiales|f__Lachnospiraceae|g__GGB3553|s__GGB3553_SGB4752|t__SGB4752
BackhedF_2015__SID180_12M__bin.17	BackhedF_2015	SID180_12M	SID180	SID180	infant	1	SWE	west	kSGB	9228	6531	2382	k__Bacteria|p__Verrucomicrobia|c__Verrucomicrobiae|o__Verrucomicrobiales|f__Akkermansiaceae|g__Akkermansia|s__Akkermansia_muciniphila|t__SGB9228
BackhedF_2015__SID180_12M__bin.3	BackhedF_2015	SID180_12M	SID180	SID180	infant	1	SWE	west	kSGB	4716	3529	1439	k__Bacteria|p__Firmicutes|c__Clostridia|o__Clostridiales|f__Clostridiaceae|g__Clostridiaceae_unclassified|s__Clostridiaceae_bacterium_AF02_42|t__SGB4716
BackhedF_2015__SID180_12M__bin.5	BackhedF_2015	SID180_12M	SID180	SID180	infant	1	SWE	west	kSGB	10068	6985	2483	k__Bacteria|p__Proteobacteria|c__Gammaproteobacteria|o__Enterobacterales|f__Enterobacteriaceae|g__Escherichia|s__Escherichia_coli|t__SGB10068
BackhedF_2015__SID180_12M__bin.6	BackhedF_2015	SID180_12M	SID180	SID180	infant	1	SWE	west	kSGB	1855	1371	595	k__Bacteria|p__Bacteroidetes|c__Bacteroidia|o__Bacteroidales|f__Bacteroidaceae|g__Bacteroides|s__Bacteroides_fragilis|t__SGB1855
BackhedF_2015__SID180_12M__bin.7	BackhedF_2015	SID180_12M	SID180	SID180	infant	1	SWE	west	kSGB	5825	4274	1707	k__Bacteria|p__Firmicutes|c__Negativicutes|o__Veillonellales|f__Veillonellaceae|g__Dialister|s__Dialister_invisus|t__SGB5825
BackhedF_2015__SID180_12M__bin.8	BackhedF_2015	SID180_12M	SID180	SID180	infant	1	SWE	west	kSGB	4037	3040	1254	k__Bacteria|p__Firmicutes|c__Erysipelotrichia|o__Erysipelotrichales|f__Erysipelotrichaceae|g__Erysipelatoclostridium|s__Clostridium_innocuum|t__SGB4037
BackhedF_2015__SID180_12M__bin.9	BackhedF_2015	SID180_12M	SID180	SID180	infant	1	SWE	west	kSGB	4584	3438	1414	k__Bacteria|p__Firmicutes|c__Clostridia|o__Clostridiales|f__Lachnospiraceae|g__Mediterraneibacter|s__Ruminococcus_gnavus|t__SGB4584
BackhedF_2015__SID180_4M__bin.1	BackhedF_2015	SID180_4M	SID180	SID180	infant	0.339	SWE	west	kSGB	7144	5107	1912	k__Bacteria|p__Firmicutes|c__Bacilli|o__Lactobacillales|f__Lactobacillaceae|g__Lactobacillus|s__Lactobacillus_rhamnosus|t__SGB7144
BackhedF_2015__SID180_4M__bin.11	BackhedF_2015	SID180_4M	SID180	SID180	infant	0.339	SWE	west	kSGB	6744	4854	1831	k__Bacteria|p__Firmicutes|c__Erysipelotrichia|o__Erysipelotrichales|f__Erysipelotrichaceae|g__Erysipelatoclostridium|s__Erysipelatoclostridium_ramosum|t__SGB6744
BackhedF_2015__SID180_4M__bin.3	BackhedF_2015	SID180_4M	SID180	SID180	infant	0.339	SWE	west	kSGB	15132	9654	3056	k__Bacteria|p__Firmicutes|c__Clostridia|o__Clostridiales|f__Ruminococcaceae|g__Flavonifractor|s__Flavonifractor_plautii|t__SGB15132
BackhedF_2015__SID180_4M__bin.5	BackhedF_2015	SID180_4M	SID180	SID180	infant	0.339	SWE	west	kSGB	4759	3558	1442	k__Bacteria|p__Firmicutes|c__Clostridia|o__Clostridiales|f__Lachnospiraceae|g__Enterocloster|s__Enterocloster_clostridioformis|t__SGB4759
BackhedF_2015__SID180_4M__bin.6	BackhedF_2015	SID180_4M	SID180	SID180	infant	0.339	SWE	west	kSGB	1855	1371	595	k__Bacteria|p__Bacteroidetes|c__Bacteroidia|o__Bacteroidales|f__Bacteroidaceae|g__Bacteroides|s__Bacteroides_fragilis|t__SGB1855
BackhedF_2015__SID180_4M__bin.7	BackhedF_2015	SID180_4M	SID180	SID180	infant	0.339	SWE	west	uSGB	6317	4571	1765	k__Bacteria|p__Firmicutes|c__CFGB1765|o__OFGB1765|f__FGB1765|g__GGB4571|s__GGB4571_SGB6317|t__SGB6317
BackhedF_2015__SID180_4M__bin.8	BackhedF_2015	SID180_4M	SID180	SID180	infant	0.339	SWE	west	kSGB	10068	6985	2483	k__Bacteria|p__Proteobacteria|c__Gammaproteobacteria|o__Enterobacterales|f__Enterobacteriaceae|g__Escherichia|s__Escherichia_coli|t__SGB10068
BackhedF_2015__SID180_4M__bin.9	BackhedF_2015	SID180_4M	SID180	SID180	infant	0.339	SWE	west	kSGB	4584	3438	1414	k__Bacteria|p__Firmicutes|c__Clostridia|o__Clostridiales|f__Lachnospiraceae|g__Mediterraneibacter|s__Ruminococcus_gnavus|t__SGB4584
BackhedF_2015__SID180_B__bin.1	BackhedF_2015	SID180_B	SID180	SID180	infant	0.019	SWE	west	kSGB	6956	4968	1873	k__Bacteria|p__Firmicutes|c__Negativicutes|o__Veillonellales|f__Veillonellaceae|g__Veillonella|s__Veillonella_rogosae|t__SGB6956
BackhedF_2015__SID180_B__bin.10	BackhedF_2015	SID180_B	SID180	SID180	infant	0.019	SWE	west	kSGB	7858	5572	1970	k__Bacteria|p__Firmicutes|c__Bacilli|o__Bacillales|f__Staphylococcaceae|g__Staphylococcus|s__Staphylococcus_hominis|t__SGB7858
BackhedF_2015__SID180_B__bin.11	BackhedF_2015	SID180_B	SID180	SID180	infant	0.019	SWE	west	kSGB	6191	4494	1755	k__Bacteria|p__Firmicutes|c__Clostridia|o__Clostridiales|f__Clostridiaceae|g__Clostridium|s__Clostridium_perfringens|t__SGB6191
BackhedF_2015__SID180_B__bin.4	BackhedF_2015	SID180_B	SID180	SID180	infant	0.019	SWE	west	kSGB	17307	10658	3153	k__Bacteria|p__Actinobacteria|c__Actinobacteria|o__Bifidobacteriales|f__Bifidobacteriaceae|g__Gardnerella|s__Gardnerella_vaginalis|t__SGB17307
BackhedF_2015__SID180_B__bin.5	BackhedF_2015	SID180_B	SID180	SID180	infant	0.019	SWE	west	kSGB	6934	4965	1873	k__Bacteria|p__Firmicutes|c__Negativicutes|o__Veillonellales|f__Veillonellaceae|g__Veillonella|s__Veillonella_sp_3627|t__SGB6934
BackhedF_2015__SID180_B__bin.6	BackhedF_2015	SID180_B	SID180	SID180	infant	0.019	SWE	west	kSGB	9657	6812	2477	k__Bacteria|p__Proteobacteria|c__Gammaproteobacteria|o__Pasteurellales|f__Pasteurellaceae|g__Haemophilus|s__Haemophilus_parainfluenzae|t__SGB9657
BackhedF_2015__SID180_B__bin.7	BackhedF_2015	SID180_B	SID180	SID180	infant	0.019	SWE	west	kSGB	7865	5576	1970	k__Bacteria|p__Firmicutes|c__Bacilli|o__Bacillales|f__Staphylococcaceae|g__Staphylococcus|s__Staphylococcus_epidermidis|t__SGB7865
BackhedF_2015__SID180_B__bin.8	BackhedF_2015	SID180_B	SID180	SID180	infant	0.019	SWE	west	kSGB	10133	6999	2483	k__Bacteria|p__Proteobacteria|c__Gammaproteobacteria|o__Enterobacterales|f__Enterobacteriaceae|g__Enterobacter|s__Enterobacter_kobei|t__SGB10133
BackhedF_2015__SID180_B__bin.9	BackhedF_2015	SID180_B	SID180	SID180	infant	0.019	SWE	west	kSGB	8076	5679	1976	k__Bacteria|p__Firmicutes|c__Bacilli|o__Lactobacillales|f__Streptococcaceae|g__Streptococcus|s__Streptococcus_parasanguinis|t__SGB8076
BackhedF_2015__SID180_M__bin.13	BackhedF_2015	SID180_M	SID180_mo	SID180	mother	NA	SWE	west	kSGB	4933	3638	1454	k__Bacteria|p__Firmicutes|c__Clostridia|o__Clostridiales|f__Lachnospiraceae|g__Lachnospiraceae_unclassified|s__Eubacterium_rectale|t__SGB4933
BackhedF_2015__SID180_M__bin.14	BackhedF_2015	SID180_M	SID180_mo	SID180	mother	NA	SWE	west	kSGB	15300	9731	3058	k__Bacteria|p__Firmicutes|c__Clostridia|o__Clostridiales|f__Ruminococcaceae|g__Gemmiger|s__Gemmiger_formicilis|t__SGB15300
BackhedF_2015__SID180_M__bin.15	BackhedF_2015	SID180_M	SID180_mo	SID180	mother	NA	SWE	west	uSGB	5805	4266	1706	k__Bacteria|p__Firmicutes|c__Negativicutes|o__Veillonellales|f__Veillonellaceae|g__GGB4266|s__GGB4266_SGB5805|t__SGB5805
BackhedF_2015__SID180_M__bin.16	BackhedF_2015	SID180_M	SID180_mo	SID180	mother	NA	SWE	west	kSGB	1626	1238	579	k__Bacteria|p__Bacteroidetes|c__Bacteroidia|o__Bacteroidales|f__Prevotellaceae|g__Prevotella|s__Prevotella_copri|t__SGB1626
BackhedF_2015__SID180_M__bin.18	BackhedF_2015	SID180_M	SID180_mo	SID180	mother	NA	SWE	west	uSGB	4886	3614	1451	k__Bacteria|p__Firmicutes|c__Clostridia|o__Clostridiales|f__Clostridiaceae|g__GGB3614|s__GGB3614_SGB4886|t__SGB4886
BackhedF_2015__SID180_M__bin.21	BackhedF_2015	SID180_M	SID180_mo	SID180	mother	NA	SWE	west	kSGB	4828	3596	1449	k__Bacteria|p__Firmicutes|c__Clostridia|o__Clostridiales|f__Ruminococcaceae|g__Ruminococcus|s__Ruminococcus_sp_AM36_2AA|t__SGB4828
BackhedF_2015__SID180_M__bin.22	BackhedF_2015	SID180_M	SID180_mo	SID180	mother	NA	SWE	west	kSGB	4874	3608	1449	k__Bacteria|p__Firmicutes|c__Clostridia|o__Clostridiales|f__Lachnospiraceae|g__Fusicatenibacter|s__Fusicatenibacter_saccharivorans|t__SGB4874
BackhedF_2015__SID180_M__bin.26	BackhedF_2015	SID180_M	SID180_mo	SID180	mother	NA	SWE	west	kSGB	5075	3740	1476	k__Bacteria|p__Firmicutes|c__Clostridia|o__Clostridiales|f__Lachnospiraceae|g__Lachnospira|s__Lachnospira_pectinoschiza|t__SGB5075
BackhedF_2015__SID180_M__bin.29	BackhedF_2015	SID180_M	SID180_mo	SID180	mother	NA	SWE	west	kSGB	4914	3628	1451	k__Bacteria|p__Firmicutes|c__Clostridia|o__Clostridiales|f__Clostridiaceae|g__Clostridium|s__Clostridium_sp_AF34_10BH|t__SGB4914
BackhedF_2015__SID180_M__bin.3	BackhedF_2015	SID180_M	SID180_mo	SID180	mother	NA	SWE	west	uSGB	6499	4699	1778	k__Bacteria|p__Firmicutes|c__CFGB1778|o__OFGB1778|f__FGB1778|g__GGB4699|s__GGB4699_SGB6499|t__SGB6499
BackhedF_2015__SID180_M__bin.33	BackhedF_2015	SID180_M	SID180_mo	SID180	mother	NA	SWE	west	kSGB	1888	1383	595	k__Bacteria|p__Bacteroidetes|c__Bacteroidia|o__Bacteroidales|f__Bacteroidales_unclassified|g__Phocaeicola|s__Phocaeicola_coprophilus|t__SGB1888
BackhedF_2015__SID180_M__bin.34	BackhedF_2015	SID180_M	SID180_mo	SID180	mother	NA	SWE	west	kSGB	10068	6985	2483	k__Bacteria|p__Proteobacteria|c__Gammaproteobacteria|o__Enterobacterales|f__Enterobacteriaceae|g__Escherichia|s__Escherichia_coli|t__SGB10068
BackhedF_2015__SID180_M__bin.38	BackhedF_2015	SID180_M	SID180_mo	SID180	mother	NA	SWE	west	kSGB	4644	3479	1420	k__Bacteria|p__Firmicutes|c__Clostridia|o__Clostridiales|f__Clostridiaceae|g__Clostridium|s__Clostridium_sp_AF36_4|t__SGB4644
BackhedF_2015__SID180_M__bin.39	BackhedF_2015	SID180_M	SID180_mo	SID180	mother	NA	SWE	west	kSGB	5906	4313	1717	k__Bacteria|p__Firmicutes|c__Negativicutes|o__Selenomonadales|f__Selenomonadaceae|g__Mitsuokella|s__Mitsuokella_multacida|t__SGB5906
BackhedF_2015__SID180_M__bin.4	BackhedF_2015	SID180_M	SID180_mo	SID180	mother	NA	SWE	west	uSGB	15180	9677	3056	k__Bacteria|p__Firmicutes|c__Clostridia|o__Clostridiales|f__Ruminococcaceae|g__GGB9677|s__GGB9677_SGB15180|t__SGB15180
BackhedF_2015__SID180_M__bin.41	BackhedF_2015	SID180_M	SID180_mo	SID180	mother	NA	SWE	west	kSGB	4269	3232	1334	k__Bacteria|p__Firmicutes|c__Firmicutes_unclassified|o__Firmicutes_unclassified|f__Firmicutes_unclassified|g__Firmicutes_unclassified|s__Firmicutes_bacterium_AF36_3BH|t__SGB4269
BackhedF_2015__SID180_M__bin.45	BackhedF_2015	SID180_M	SID180_mo	SID180	mother	NA	SWE	west	kSGB	14631	9395	2991	k__Bacteria|p__Actinobacteria|c__Coriobacteriia|o__Coriobacteriales|f__Coriobacteriaceae|g__Collinsella|s__Collinsella_aerofaciens|t__SGB14631
BackhedF_2015__SID180_M__bin.48	BackhedF_2015	SID180_M	SID180_mo	SID180	mother	NA	SWE	west	kSGB	15316	9740	3058	k__Bacteria|p__Firmicutes|c__Clostridia|o__Clostridiales|f__Ruminococcaceae|g__Faecalibacterium|s__Faecalibacterium_prausnitzii|t__SGB15316
BackhedF_2015__SID180_M__bin.5	BackhedF_2015	SID180_M	SID180_mo	SID180	mother	NA	SWE	west	kSGB	2295	1675	673	k__Bacteria|p__Bacteroidetes|c__Bacteroidia|o__Bacteroidales|f__Rikenellaceae|g__Alistipes|s__Alistipes_shahii|t__SGB2295
BackhedF_2015__SID180_M__bin.50	BackhedF_2015	SID180_M	SID180_mo	SID180	mother	NA	SWE	west	uSGB	4328	3278	1342	k__Bacteria|p__Firmicutes|c__Clostridia|o__Clostridiales|f__Eubacteriaceae|g__GGB3278|s__GGB3278_SGB4328|t__SGB4328
BackhedF_2015__SID180_M__bin.58	BackhedF_2015	SID180_M	SID180_mo	SID180	mother	NA	SWE	west	kSGB	1662	1242	579	k__Bacteria|p__Bacteroidetes|c__Bacteroidia|o__Bacteroidales|f__Prevotellaceae|g__Prevotella|s__Prevotella_pectinovora|t__SGB1662
BackhedF_2015__SID180_M__bin.60	BackhedF_2015	SID180_M	SID180_mo	SID180	mother	NA	SWE	west	kSGB	4540	3421	1413	k__Bacteria|p__Firmicutes|c__Clostridia|o__Clostridiales|f__Lachnospiraceae|g__Anaerostipes|s__Anaerostipes_hadrus|t__SGB4540
BackhedF_2015__SID180_M__bin.61	BackhedF_2015	SID180_M	SID180_mo	SID180	mother	NA	SWE	west	kSGB	1790	1333	589	k__Bacteria|p__Bacteroidetes|c__Bacteroidia|o__Bacteroidales|f__Odoribacteraceae|g__Odoribacter|s__Odoribacter_splanchnicus|t__SGB1790
BackhedF_2015__SID180_M__bin.63	BackhedF_2015	SID180_M	SID180_mo	SID180	mother	NA	SWE	west	uSGB	4894	3619	1451	k__Bacteria|p__Firmicutes|c__Clostridia|o__Clostridiales|f__Clostridiaceae|g__GGB3619|s__GGB3619_SGB4894|t__SGB4894
BackhedF_2015__SID180_M__bin.65	BackhedF_2015	SID180_M	SID180_mo	SID180	mother	NA	SWE	west	kSGB	4655	3485	1421	k__Bacteria|p__Firmicutes|c__Clostridia|o__Clostridiales|f__Clostridiaceae|g__Clostridium|s__Clostridium_sp_OM07_10AC|t__SGB4655
BackhedF_2015__SID180_M__bin.66	BackhedF_2015	SID180_M	SID180_mo	SID180	mother	NA	SWE	west	uSGB	4425	3345	1369	k__Bacteria|p__Firmicutes|c__Clostridia|o__Clostridiales|f__Ruminococcaceae|g__GGB3345|s__GGB3345_SGB4425|t__SGB4425
BackhedF_2015__SID180_M__bin.69	BackhedF_2015	SID180_M	SID180_mo	SID180	mother	NA	SWE	west	kSGB	2301	1676	673	k__Bacteria|p__Bacteroidetes|c__Bacteroidia|o__Bacteroidales|f__Rikenellaceae|g__Alistipes|s__Alistipes_finegoldii|t__SGB2301
BackhedF_2015__SID180_M__bin.7	BackhedF_2015	SID180_M	SID180_mo	SID180	mother	NA	SWE	west	kSGB	15452	9816	3078	k__Bacteria|p__Proteobacteria|c__Deltaproteobacteria|o__Desulfovibrionales|f__Desulfovibrionaceae|g__Bilophila|s__Bilophila_wadsworthia|t__SGB15452
BackhedF_2015__SID180_M__bin.70	BackhedF_2015	SID180_M	SID180_mo	SID180	mother	NA	SWE	west	kSGB	5082	3742	1476	k__Bacteria|p__Firmicutes|c__Clostridia|o__Clostridiales|f__Lachnospiraceae|g__Lachnospira|s__Lachnospira_eligens|t__SGB5082
BackhedF_2015__SID180_M__bin.71	BackhedF_2015	SID180_M	SID180_mo	SID180	mother	NA	SWE	west	kSGB	4285	3243	1336	k__Bacteria|p__Firmicutes|c__Clostridia|o__Clostridiales|f__Ruminococcaceae|g__Ruminococcus|s__Ruminococcus_bromii|t__SGB4285
BackhedF_2015__SID180_M__bin.9	BackhedF_2015	SID180_M	SID180_mo	SID180	mother	NA	SWE	west	kSGB	4262	3227	1333	k__Bacteria|p__Firmicutes|c__Clostridia|o__Clostridiales|f__Ruminococcaceae|g__Ruminococcus|s__Ruminococcus_bicirculans|t__SGB4262
BackhedF_2015__SID181_12M__bin.1	BackhedF_2015	SID181_12M	SID181	SID181	infant	0.978	SWE	west	kSGB	1867	1376	595	k__Bacteria|p__Bacteroidetes|c__Bacteroidia|o__Bacteroidales|f__Bacteroidaceae|g__Bacteroides|s__Bacteroides_xylanisolvens|t__SGB1867
BackhedF_2015__SID181_12M__bin.11	BackhedF_2015	SID181_12M	SID181	SID181	infant	0.978	SWE	west	kSGB	4272	3235	1336	k__Bacteria|p__Firmicutes|c__Clostridia|o__Clostridiales|f__Ruminococcaceae|g__Ruminococcus|s__Ruminococcus_sp_JE7A12|t__SGB4272
BackhedF_2015__SID181_12M__bin.12	BackhedF_2015	SID181_12M	SID181	SID181	infant	0.978	SWE	west	uSGB	4425	3345	1369	k__Bacteria|p__Firmicutes|c__Clostridia|o__Clostridiales|f__Ruminococcaceae|g__GGB3345|s__GGB3345_SGB4425|t__SGB4425
BackhedF_2015__SID181_12M__bin.13	BackhedF_2015	SID181_12M	SID181	SID181	infant	0.978	SWE	west	kSGB	17248	10625	3150	k__Bacteria|p__Actinobacteria|c__Actinobacteria|o__Bifidobacteriales|f__Bifidobacteriaceae|g__Bifidobacterium|s__Bifidobacterium_longum|t__SGB17248
BackhedF_2015__SID181_12M__bin.16	BackhedF_2015	SID181_12M	SID181	SID181	infant	0.978	SWE	west	kSGB	4608	3453	1414	k__Bacteria|p__Firmicutes|c__Clostridia|o__Clostridiales|f__Lachnospiraceae|g__Mediterraneibacter|s__Ruminococcus_torques|t__SGB4608
BackhedF_2015__SID181_12M__bin.17	BackhedF_2015	SID181_12M	SID181	SID181	infant	0.978	SWE	west	kSGB	5825	4274	1707	k__Bacteria|p__Firmicutes|c__Negativicutes|o__Veillonellales|f__Veillonellaceae|g__Dialister|s__Dialister_invisus|t__SGB5825
BackhedF_2015__SID181_12M__bin.2	BackhedF_2015	SID181_12M	SID181	SID181	infant	0.978	SWE	west	kSGB	1853	1371	595	k__Bacteria|p__Bacteroidetes|c__Bacteroidia|o__Bacteroidales|f__Bacteroidaceae|g__Bacteroides|s__Bacteroides_fragilis|t__SGB1853
BackhedF_2015__SID181_12M__bin.21	BackhedF_2015	SID181_12M	SID181	SID181	infant	0.978	SWE	west	kSGB	15342	9741	3058	k__Bacteria|p__Firmicutes|c__Clostridia|o__Clostridiales|f__Ruminococcaceae|g__Faecalibacterium|s__Faecalibacterium_prausnitzii|t__SGB15342
BackhedF_2015__SID181_12M__bin.3	BackhedF_2015	SID181_12M	SID181	SID181	infant	0.978	SWE	west	kSGB	4844	3599	1449	k__Bacteria|p__Firmicutes|c__Clostridia|o__Clostridiales|f__Lachnospiraceae|g__Blautia|s__Blautia_wexlerae|t__SGB4844
BackhedF_2015__SID181_12M__bin.4	BackhedF_2015	SID181_12M	SID181	SID181	infant	0.978	SWE	west	uSGB	4290	3244	1336	k__Bacteria|p__Firmicutes|c__Clostridia|o__Clostridiales|f__Eubacteriaceae|g__Eubacterium|s__Eubacterium_SGB4290|t__SGB4290
BackhedF_2015__SID181_12M__bin.6	BackhedF_2015	SID181_12M	SID181	SID181	infant	0.978	SWE	west	kSGB	4914	3628	1451	k__Bacteria|p__Firmicutes|c__Clostridia|o__Clostridiales|f__Clostridiaceae|g__Clostridium|s__Clostridium_sp_AF34_10BH|t__SGB4914
BackhedF_2015__SID181_12M__bin.7	BackhedF_2015	SID181_12M	SID181	SID181	infant	0.978	SWE	west	kSGB	10068	6985	2483	k__Bacteria|p__Proteobacteria|c__Gammaproteobacteria|o__Enterobacterales|f__Enterobacteriaceae|g__Escherichia|s__Escherichia_coli|t__SGB10068
BackhedF_2015__SID181_12M__bin.9	BackhedF_2015	SID181_12M	SID181	SID181	infant	0.978	SWE	west	kSGB	4874	3608	1449	k__Bacteria|p__Firmicutes|c__Clostridia|o__Clostridiales|f__Lachnospiraceae|g__Fusicatenibacter|s__Fusicatenibacter_saccharivorans|t__SGB4874
BackhedF_2015__SID181_4M__bin.11	BackhedF_2015	SID181_4M	SID181	SID181	infant	0.326	SWE	west	kSGB	4584	3438	1414	k__Bacteria|p__Firmicutes|c__Clostridia|o__Clostridiales|f__Lachnospiraceae|g__Mediterraneibacter|s__Ruminococcus_gnavus|t__SGB4584
BackhedF_2015__SID181_4M__bin.12	BackhedF_2015	SID181_4M	SID181	SID181	infant	0.326	SWE	west	kSGB	17256	10628	3150	k__Bacteria|p__Actinobacteria|c__Actinobacteria|o__Bifidobacteriales|f__Bifidobacteriaceae|g__Bifidobacterium|s__Bifidobacterium_bifidum|t__SGB17256
BackhedF_2015__SID181_4M__bin.13	BackhedF_2015	SID181_4M	SID181	SID181	infant	0.326	SWE	west	kSGB	17248	10625	3150	k__Bacteria|p__Actinobacteria|c__Actinobacteria|o__Bifidobacteriales|f__Bifidobacteriaceae|g__Bifidobacterium|s__Bifidobacterium_longum|t__SGB17248
BackhedF_2015__SID181_4M__bin.15	BackhedF_2015	SID181_4M	SID181	SID181	infant	0.326	SWE	west	kSGB	17237	10624	3150	k__Bacteria|p__Actinobacteria|c__Actinobacteria|o__Bifidobacteriales|f__Bifidobacteriaceae|g__Bifidobacterium|s__Bifidobacterium_pseudocatenulatum|t__SGB17237
BackhedF_2015__SID181_4M__bin.16	BackhedF_2015	SID181_4M	SID181	SID181	infant	0.326	SWE	west	kSGB	15271	9718	3057	k__Bacteria|p__Firmicutes|c__Clostridia|o__Clostridiales|f__Ruminococcaceae|g__Ruthenibacterium|s__Ruthenibacterium_lactatiformans|t__SGB15271
BackhedF_2015__SID181_4M__bin.19	BackhedF_2015	SID181_4M	SID181	SID181	infant	0.326	SWE	west	kSGB	4758	3558	1442	k__Bacteria|p__Firmicutes|c__Clostridia|o__Clostridiales|f__Lachnospiraceae|g__Enterocloster|s__Enterocloster_bolteae|t__SGB4758
BackhedF_2015__SID181_4M__bin.2	BackhedF_2015	SID181_4M	SID181	SID181	infant	0.326	SWE	west	uSGB	14500	9395	2991	k__Bacteria|p__Actinobacteria|c__Coriobacteriia|o__Coriobacteriales|f__Coriobacteriaceae|g__Collinsella|s__Collinsella_SGB14500|t__SGB14500
BackhedF_2015__SID181_4M__bin.7	BackhedF_2015	SID181_4M	SID181	SID181	infant	0.326	SWE	west	kSGB	10068	6985	2483	k__Bacteria|p__Proteobacteria|c__Gammaproteobacteria|o__Enterobacterales|f__Enterobacteriaceae|g__Escherichia|s__Escherichia_coli|t__SGB10068
BackhedF_2015__SID181_4M__bin.9	BackhedF_2015	SID181_4M	SID181	SID181	infant	0.326	SWE	west	kSGB	4617	3459	1416	k__Bacteria|p__Firmicutes|c__Clostridia|o__Clostridiales|f__Lachnospiraceae|g__Sellimonas|s__Sellimonas_intestinalis|t__SGB4617
BackhedF_2015__SID181_B__bin.1	BackhedF_2015	SID181_B	SID181	SID181	infant	0.0082	SWE	west	kSGB	4741	3546	1441	k__Bacteria|p__Firmicutes|c__Clostridia|o__Clostridiales|f__Clostridiaceae|g__Hungatella|s__Hungatella_hathewayi|t__SGB4741
BackhedF_2015__SID181_B__bin.3	BackhedF_2015	SID181_B	SID181	SID181	infant	0.0082	SWE	west	kSGB	6744	4854	1831	k__Bacteria|p__Firmicutes|c__Erysipelotrichia|o__Erysipelotrichales|f__Erysipelotrichaceae|g__Erysipelatoclostridium|s__Erysipelatoclostridium_ramosum|t__SGB6744
BackhedF_2015__SID181_B__bin.4	BackhedF_2015	SID181_B	SID181	SID181	infant	0.0082	SWE	west	kSGB	10064	6985	2483	k__Bacteria|p__Proteobacteria|c__Gammaproteobacteria|o__Enterobacterales|f__Enterobacteriaceae|g__Escherichia|s__Escherichia_marmotae|t__SGB10064
BackhedF_2015__SID181_M__bin.1	BackhedF_2015	SID181_M	SID181_mo	SID181	mother	NA	SWE	west	kSGB	4285	3243	1336	k__Bacteria|p__Firmicutes|c__Clostridia|o__Clostridiales|f__Ruminococcaceae|g__Ruminococcus|s__Ruminococcus_bromii|t__SGB4285
BackhedF_2015__SID181_M__bin.12	BackhedF_2015	SID181_M	SID181_mo	SID181	mother	NA	SWE	west	kSGB	15286	9728	3058	k__Bacteria|p__Firmicutes|c__Clostridia|o__Clostridiales|f__Ruminococcaceae|g__Subdoligranulum|s__Subdoligranulum_sp_APC924_74|t__SGB15286
BackhedF_2015__SID181_M__bin.16	BackhedF_2015	SID181_M	SID181_mo	SID181	mother	NA	SWE	west	kSGB	4741	3546	1441	k__Bacteria|p__Firmicutes|c__Clostridia|o__Clostridiales|f__Clostridiaceae|g__Hungatella|s__Hungatella_hathewayi|t__SGB4741
BackhedF_2015__SID181_M__bin.19	BackhedF_2015	SID181_M	SID181_mo	SID181	mother	NA	SWE	west	kSGB	5118	3759	1480	k__Bacteria|p__Firmicutes|c__Clostridia|o__Clostridiales|f__Lachnospiraceae|g__Coprococcus|s__Coprococcus_eutactus|t__SGB5118
BackhedF_2015__SID181_M__bin.2	BackhedF_2015	SID181_M	SID181_mo	SID181	mother	NA	SWE	west	kSGB	4670	3495	1428	k__Bacteria|p__Firmicutes|c__Clostridia|o__Clostridiales|f__Lachnospiraceae|g__Coprococcus|s__Coprococcus_catus|t__SGB4670
BackhedF_2015__SID181_M__bin.20	BackhedF_2015	SID181_M	SID181_mo	SID181	mother	NA	SWE	west	kSGB	1836	1366	595	k__Bacteria|p__Bacteroidetes|c__Bacteroidia|o__Bacteroidales|f__Bacteroidaceae|g__Bacteroides|s__Bacteroides_uniformis|t__SGB1836
BackhedF_2015__SID181_M__bin.21	BackhedF_2015	SID181_M	SID181_mo	SID181	mother	NA	SWE	west	kSGB	1815	1353	595	k__Bacteria|p__Bacteroidetes|c__Bacteroidia|o__Bacteroidales|f__Bacteroidales_unclassified|g__Phocaeicola|s__Phocaeicola_dorei|t__SGB1815
BackhedF_2015__SID181_M__bin.22	BackhedF_2015	SID181_M	SID181_mo	SID181	mother	NA	SWE	west	kSGB	4933	3638	1454	k__Bacteria|p__Firmicutes|c__Clostridia|o__Clostridiales|f__Lachnospiraceae|g__Lachnospiraceae_unclassified|s__Eubacterium_rectale|t__SGB4933
BackhedF_2015__SID181_M__bin.29	BackhedF_2015	SID181_M	SID181_mo	SID181	mother	NA	SWE	west	uSGB	15106	9635	3056	k__Bacteria|p__Firmicutes|c__Clostridia|o__Clostridiales|f__Ruminococcaceae|g__GGB9635|s__GGB9635_SGB15106|t__SGB15106
BackhedF_2015__SID181_M__bin.33	BackhedF_2015	SID181_M	SID181_mo	SID181	mother	NA	SWE	west	kSGB	14773	9413	2993	k__Bacteria|p__Actinobacteria|c__Coriobacteriia|o__Eggerthellales|f__Eggerthellaceae|g__Slackia|s__Slackia_isoflavoniconvertens|t__SGB14773
BackhedF_2015__SID181_M__bin.35	BackhedF_2015	SID181_M	SID181_mo	SID181	mother	NA	SWE	west	kSGB	1965	1426	605	k__Bacteria|p__Bacteroidetes|c__Bacteroidia|o__Bacteroidales|f__Barnesiellaceae|g__Barnesiella|s__Barnesiella_intestinihominis|t__SGB1965
BackhedF_2015__SID181_M__bin.38	BackhedF_2015	SID181_M	SID181_mo	SID181	mother	NA	SWE	west	uSGB	13972	9057	2833	k__Bacteria|p__Firmicutes|c__CFGB2833|o__OFGB2833|f__FGB2833|g__GGB9057|s__GGB9057_SGB13972|t__SGB13972
BackhedF_2015__SID181_M__bin.4	BackhedF_2015	SID181_M	SID181_mo	SID181	mother	NA	SWE	west	kSGB	10068	6985	2483	k__Bacteria|p__Proteobacteria|c__Gammaproteobacteria|o__Enterobacterales|f__Enterobacteriaceae|g__Escherichia|s__Escherichia_coli|t__SGB10068
BackhedF_2015__SID181_M__bin.42	BackhedF_2015	SID181_M	SID181_mo	SID181	mother	NA	SWE	west	uSGB	15256	9714	3056	k__Bacteria|p__Firmicutes|c__Clostridia|o__Clostridiales|f__Ruminococcaceae|g__Ruminococcaceae_unclassified|s__Ruminococcaceae_unclassified_SGB15256|t__SGB15256
BackhedF_2015__SID181_M__bin.43	BackhedF_2015	SID181_M	SID181_mo	SID181	mother	NA	SWE	west	uSGB	14306	9342	2982	k__Bacteria|p__Firmicutes|c__CFGB2982|o__OFGB2982|f__FGB2982|g__GGB9342|s__GGB9342_SGB14306|t__SGB14306
BackhedF_2015__SID181_M__bin.45	BackhedF_2015	SID181_M	SID181_mo	SID181	mother	NA	SWE	west	kSGB	5090	3747	1477	k__Bacteria|p__Firmicutes|c__Clostridia|o__Clostridiales|f__Clostridiales_unclassified|g__Clostridiales_unclassified|s__Clostridiales_bacterium_KLE1615|t__SGB5090
BackhedF_2015__SID181_M__bin.46	BackhedF_2015	SID181_M	SID181_mo	SID181	mother	NA	SWE	west	kSGB	9226	6531	2382	k__Bacteria|p__Verrucomicrobia|c__Verrucomicrobiae|o__Verrucomicrobiales|f__Akkermansiaceae|g__Akkermansia|s__Akkermansia_muciniphila|t__SGB9226
BackhedF_2015__SID181_M__bin.47	BackhedF_2015	SID181_M	SID181_mo	SID181	mother	NA	SWE	west	kSGB	4874	3608	1449	k__Bacteria|p__Firmicutes|c__Clostridia|o__Clostridiales|f__Lachnospiraceae|g__Fusicatenibacter|s__Fusicatenibacter_saccharivorans|t__SGB4874
BackhedF_2015__SID181_M__bin.54	BackhedF_2015	SID181_M	SID181_mo	SID181	mother	NA	SWE	west	kSGB	2318	1686	673	k__Bacteria|p__Bacteroidetes|c__Bacteroidia|o__Bacteroidales|f__Rikenellaceae|g__Alistipes|s__Alistipes_putredinis|t__SGB2318
BackhedF_2015__SID181_M__bin.55	BackhedF_2015	SID181_M	SID181_mo	SID181	mother	NA	SWE	west	kSGB	4198	3177	1326	k__Bacteria|p__Firmicutes|c__Clostridia|o__Clostridiales|f__Ruminococcaceae|g__Ruminococcaceae_unclassified|s__Eubacterium_siraeum|t__SGB4198
BackhedF_2015__SID181_M__bin.56	BackhedF_2015	SID181_M	SID181_mo	SID181	mother	NA	SWE	west	uSGB	13976	9059	2833	k__Bacteria|p__Firmicutes|c__CFGB2833|o__OFGB2833|f__FGB2833|g__GGB9059|s__GGB9059_SGB13976|t__SGB13976
BackhedF_2015__SID181_M__bin.57	BackhedF_2015	SID181_M	SID181_mo	SID181	mother	NA	SWE	west	kSGB	5111	3757	1480	k__Bacteria|p__Firmicutes|c__Clostridia|o__Clostridiales|f__Clostridiaceae|g__Clostridium|s__Clostridium_sp_AF15_49|t__SGB5111
BackhedF_2015__SID181_M__bin.58	BackhedF_2015	SID181_M	SID181_mo	SID181	mother	NA	SWE	west	uSGB	4871	3607	1449	k__Bacteria|p__Firmicutes|c__Clostridia|o__Clostridiales|f__Lachnospiraceae|g__GGB3607|s__GGB3607_SGB4871|t__SGB4871
BackhedF_2015__SID184_12M__bin.1	BackhedF_2015	SID184_12M	SID184	SID184	infant	0.986	SWE	west	kSGB	4816	3592	1449	k__Bacteria|p__Firmicutes|c__Clostridia|o__Clostridiales|f__Ruminococcaceae|g__Ruminococcus|s__Ruminococcus_sp_AF31_8BH|t__SGB4816
BackhedF_2015__SID184_12M__bin.12	BackhedF_2015	SID184_12M	SID184	SID184	infant	0.986	SWE	west	kSGB	9286	6573	2400	k__Bacteria|p__Proteobacteria|c__Betaproteobacteria|o__Burkholderiales|f__Sutterellaceae|g__Sutterella|s__Sutterella_wadsworthensis|t__SGB9286
BackhedF_2015__SID184_12M__bin.13	BackhedF_2015	SID184_12M	SID184	SID184	infant	0.986	SWE	west	kSGB	1829	1362	595	k__Bacteria|p__Bacteroidetes|c__Bacteroidia|o__Bacteroidales|f__Bacteroidaceae|g__Bacteroides|s__Bacteroides_eggerthii|t__SGB1829
BackhedF_2015__SID184_12M__bin.14	BackhedF_2015	SID184_12M	SID184	SID184	infant	0.986	SWE	west	kSGB	4285	3243	1336	k__Bacteria|p__Firmicutes|c__Clostridia|o__Clostridiales|f__Ruminococcaceae|g__Ruminococcus|s__Ruminococcus_bromii|t__SGB4285
BackhedF_2015__SID184_12M__bin.15	BackhedF_2015	SID184_12M	SID184	SID184	infant	0.986	SWE	west	kSGB	4540	3421	1413	k__Bacteria|p__Firmicutes|c__Clostridia|o__Clostridiales|f__Lachnospiraceae|g__Anaerostipes|s__Anaerostipes_hadrus|t__SGB4540
BackhedF_2015__SID184_12M__bin.16	BackhedF_2015	SID184_12M	SID184	SID184	infant	0.986	SWE	west	kSGB	15342	9741	3058	k__Bacteria|p__Firmicutes|c__Clostridia|o__Clostridiales|f__Ruminococcaceae|g__Faecalibacterium|s__Faecalibacterium_prausnitzii|t__SGB15342
BackhedF_2015__SID184_12M__bin.19	BackhedF_2015	SID184_12M	SID184	SID184	infant	0.986	SWE	west	kSGB	4844	3599	1449	k__Bacteria|p__Firmicutes|c__Clostridia|o__Clostridiales|f__Lachnospiraceae|g__Blautia|s__Blautia_wexlerae|t__SGB4844
BackhedF_2015__SID184_12M__bin.27	BackhedF_2015	SID184_12M	SID184	SID184	infant	0.986	SWE	west	kSGB	4951	3644	1454	k__Bacteria|p__Firmicutes|c__Clostridia|o__Clostridiales|f__Lachnospiraceae|g__Roseburia|s__Roseburia_intestinalis|t__SGB4951
BackhedF_2015__SID184_12M__bin.36	BackhedF_2015	SID184_12M	SID184	SID184	infant	0.986	SWE	west	uSGB	4247	3215	1332	k__Bacteria|p__Firmicutes|c__CFGB1332|o__OFGB1332|f__FGB1332|g__GGB3215|s__GGB3215_SGB4247|t__SGB4247
BackhedF_2015__SID184_12M__bin.39	BackhedF_2015	SID184_12M	SID184	SID184	infant	0.986	SWE	west	kSGB	1798	1340	592	k__Bacteria|p__Bacteroidetes|c__Bacteroidia|o__Bacteroidales|f__Prevotellaceae|g__Paraprevotella|s__Paraprevotella_clara|t__SGB1798
BackhedF_2015__SID184_12M__bin.4	BackhedF_2015	SID184_12M	SID184	SID184	infant	0.986	SWE	west	kSGB	1836	1366	595	k__Bacteria|p__Bacteroidetes|c__Bacteroidia|o__Bacteroidales|f__Bacteroidaceae|g__Bacteroides|s__Bacteroides_uniformis|t__SGB1836
BackhedF_2015__SID184_12M__bin.41	BackhedF_2015	SID184_12M	SID184	SID184	infant	0.986	SWE	west	kSGB	1790	1333	589	k__Bacteria|p__Bacteroidetes|c__Bacteroidia|o__Bacteroidales|f__Odoribacteraceae|g__Odoribacter|s__Odoribacter_splanchnicus|t__SGB1790
BackhedF_2015__SID184_12M__bin.42	BackhedF_2015	SID184_12M	SID184	SID184	infant	0.986	SWE	west	kSGB	1965	1426	605	k__Bacteria|p__Bacteroidetes|c__Bacteroidia|o__Bacteroidales|f__Barnesiellaceae|g__Barnesiella|s__Barnesiella_intestinihominis|t__SGB1965
BackhedF_2015__SID184_12M__bin.43	BackhedF_2015	SID184_12M	SID184	SID184	infant	0.986	SWE	west	uSGB	6179	4483	1755	k__Bacteria|p__Firmicutes|c__Clostridia|o__Clostridiales|f__Clostridiaceae|g__Clostridium|s__Clostridium_SGB6179|t__SGB6179
BackhedF_2015__SID184_12M__bin.44	BackhedF_2015	SID184_12M	SID184	SID184	infant	0.986	SWE	west	uSGB	4930	3637	1454	k__Bacteria|p__Firmicutes|c__Clostridia|o__Clostridiales|f__Lachnospiraceae|g__GGB3637|s__GGB3637_SGB4930|t__SGB4930
BackhedF_2015__SID184_12M__bin.5	BackhedF_2015	SID184_12M	SID184	SID184	infant	0.986	SWE	west	kSGB	4933	3638	1454	k__Bacteria|p__Firmicutes|c__Clostridia|o__Clostridiales|f__Lachnospiraceae|g__Lachnospiraceae_unclassified|s__Eubacterium_rectale|t__SGB4933
BackhedF_2015__SID184_12M__bin.6	BackhedF_2015	SID184_12M	SID184	SID184	infant	0.986	SWE	west	uSGB	6344	4586	1765	k__Bacteria|p__Firmicutes|c__CFGB1765|o__OFGB1765|f__FGB1765|g__GGB4586|s__GGB4586_SGB6344|t__SGB6344
BackhedF_2015__SID184_12M__bin.8	BackhedF_2015	SID184_12M	SID184	SID184	infant	0.986	SWE	west	kSGB	4914	3628	1451	k__Bacteria|p__Firmicutes|c__Clostridia|o__Clostridiales|f__Clostridiaceae|g__Clostridium|s__Clostridium_sp_AF34_10BH|t__SGB4914
BackhedF_2015__SID184_4M__bin.1	BackhedF_2015	SID184_4M	SID184	SID184	infant	0.342	SWE	west	uSGB	14375	9380	2991	k__Bacteria|p__Actinobacteria|c__Coriobacteriia|o__Coriobacteriales|f__Coriobacteriaceae|g__GGB9380|s__GGB9380_SGB14375|t__SGB14375
BackhedF_2015__SID184_4M__bin.10	BackhedF_2015	SID184_4M	SID184	SID184	infant	0.342	SWE	west	kSGB	7142	5105	1912	k__Bacteria|p__Firmicutes|c__Bacilli|o__Lactobacillales|f__Lactobacillaceae|g__Lactobacillus|s__Lactobacillus_paracasei|t__SGB7142
BackhedF_2015__SID184_4M__bin.11	BackhedF_2015	SID184_4M	SID184	SID184	infant	0.342	SWE	west	kSGB	6939	4968	1873	k__Bacteria|p__Firmicutes|c__Negativicutes|o__Veillonellales|f__Veillonellaceae|g__Veillonella|s__Veillonella_parvula|t__SGB6939
BackhedF_2015__SID184_4M__bin.12	BackhedF_2015	SID184_4M	SID184	SID184	infant	0.342	SWE	west	kSGB	1836	1366	595	k__Bacteria|p__Bacteroidetes|c__Bacteroidia|o__Bacteroidales|f__Bacteroidaceae|g__Bacteroides|s__Bacteroides_uniformis|t__SGB1836
BackhedF_2015__SID184_4M__bin.13	BackhedF_2015	SID184_4M	SID184	SID184	infant	0.342	SWE	west	kSGB	17256	10628	3150	k__Bacteria|p__Actinobacteria|c__Actinobacteria|o__Bifidobacteriales|f__Bifidobacteriaceae|g__Bifidobacterium|s__Bifidobacterium_bifidum|t__SGB17256
BackhedF_2015__SID184_4M__bin.16	BackhedF_2015	SID184_4M	SID184	SID184	infant	0.342	SWE	west	kSGB	14737	9397	2991	k__Bacteria|p__Actinobacteria|c__Coriobacteriia|o__Coriobacteriales|f__Coriobacteriaceae|g__Collinsella|s__Collinsella_tanakaei|t__SGB14737
BackhedF_2015__SID184_4M__bin.17	BackhedF_2015	SID184_4M	SID184	SID184	infant	0.342	SWE	west	uSGB	4052	3051	1258	k__Bacteria|p__Firmicutes|c__CFGB1258|o__OFGB1258|f__FGB1258|g__GGB3051|s__GGB3051_SGB4052|t__SGB4052
BackhedF_2015__SID184_4M__bin.18	BackhedF_2015	SID184_4M	SID184	SID184	infant	0.342	SWE	west	kSGB	1814	1353	595	k__Bacteria|p__Bacteroidetes|c__Bacteroidia|o__Bacteroidales|f__Bacteroidales_unclassified|g__Phocaeicola|s__Phocaeicola_vulgatus|t__SGB1814
BackhedF_2015__SID184_4M__bin.19	BackhedF_2015	SID184_4M	SID184	SID184	infant	0.342	SWE	west	kSGB	1934	1409	599	k__Bacteria|p__Bacteroidetes|c__Bacteroidia|o__Bacteroidales|f__Tannerellaceae|g__Parabacteroides|s__Parabacteroides_distasonis|t__SGB1934
BackhedF_2015__SID184_4M__bin.3	BackhedF_2015	SID184_4M	SID184	SID184	infant	0.342	SWE	west	kSGB	2318	1686	673	k__Bacteria|p__Bacteroidetes|c__Bacteroidia|o__Bacteroidales|f__Rikenellaceae|g__Alistipes|s__Alistipes_putredinis|t__SGB2318
BackhedF_2015__SID184_4M__bin.5	BackhedF_2015	SID184_4M	SID184	SID184	infant	0.342	SWE	west	uSGB	8065	5679	1976	k__Bacteria|p__Firmicutes|c__Bacilli|o__Lactobacillales|f__Streptococcaceae|g__Streptococcus|s__Streptococcus_SGB8065|t__SGB8065
BackhedF_2015__SID184_4M__bin.7	BackhedF_2015	SID184_4M	SID184	SID184	infant	0.342	SWE	west	kSGB	17249	10625	3150	k__Bacteria|p__Actinobacteria|c__Actinobacteria|o__Bifidobacteriales|f__Bifidobacteriaceae|g__Bifidobacterium|s__Bifidobacterium_longum|t__SGB17249
BackhedF_2015__SID184_4M__bin.8	BackhedF_2015	SID184_4M	SID184	SID184	infant	0.342	SWE	west	kSGB	9226	6531	2382	k__Bacteria|p__Verrucomicrobia|c__Verrucomicrobiae|o__Verrucomicrobiales|f__Akkermansiaceae|g__Akkermansia|s__Akkermansia_muciniphila|t__SGB9226
BackhedF_2015__SID184_4M__bin.9	BackhedF_2015	SID184_4M	SID184	SID184	infant	0.342	SWE	west	kSGB	4617	3459	1416	k__Bacteria|p__Firmicutes|c__Clostridia|o__Clostridiales|f__Lachnospiraceae|g__Sellimonas|s__Sellimonas_intestinalis|t__SGB4617
BackhedF_2015__SID184_B__bin.1	BackhedF_2015	SID184_B	SID184	SID184	infant	0.0082	SWE	west	kSGB	17244	10624	3150	k__Bacteria|p__Actinobacteria|c__Actinobacteria|o__Bifidobacteriales|f__Bifidobacteriaceae|g__Bifidobacterium|s__Bifidobacterium_adolescentis|t__SGB17244
BackhedF_2015__SID184_B__bin.10	BackhedF_2015	SID184_B	SID184	SID184	infant	0.0082	SWE	west	kSGB	15132	9654	3056	k__Bacteria|p__Firmicutes|c__Clostridia|o__Clostridiales|f__Ruminococcaceae|g__Flavonifractor|s__Flavonifractor_plautii|t__SGB15132
BackhedF_2015__SID184_B__bin.12	BackhedF_2015	SID184_B	SID184	SID184	infant	0.0082	SWE	west	kSGB	1934	1409	599	k__Bacteria|p__Bacteroidetes|c__Bacteroidia|o__Bacteroidales|f__Tannerellaceae|g__Parabacteroides|s__Parabacteroides_distasonis|t__SGB1934
BackhedF_2015__SID184_B__bin.6	BackhedF_2015	SID184_B	SID184	SID184	infant	0.0082	SWE	west	kSGB	1836	1366	595	k__Bacteria|p__Bacteroidetes|c__Bacteroidia|o__Bacteroidales|f__Bacteroidaceae|g__Bacteroides|s__Bacteroides_uniformis|t__SGB1836
BackhedF_2015__SID184_B__bin.9	BackhedF_2015	SID184_B	SID184	SID184	infant	0.0082	SWE	west	kSGB	10118	6998	2483	k__Bacteria|p__Proteobacteria|c__Gammaproteobacteria|o__Enterobacterales|f__Enterobacteriaceae|g__Klebsiella|s__Klebsiella_oxytoca|t__SGB10118
BackhedF_2015__SID184_M__bin.1	BackhedF_2015	SID184_M	SID184_mo	SID184	mother	NA	SWE	west	uSGB	6438	4651	1776	k__Bacteria|p__Firmicutes|c__CFGB1776|o__OFGB1776|f__FGB1776|g__GGB4651|s__GGB4651_SGB6438|t__SGB6438
BackhedF_2015__SID184_M__bin.12	BackhedF_2015	SID184_M	SID184_mo	SID184	mother	NA	SWE	west	kSGB	4540	3421	1413	k__Bacteria|p__Firmicutes|c__Clostridia|o__Clostridiales|f__Lachnospiraceae|g__Anaerostipes|s__Anaerostipes_hadrus|t__SGB4540
BackhedF_2015__SID184_M__bin.14	BackhedF_2015	SID184_M	SID184_mo	SID184	mother	NA	SWE	west	kSGB	5803	4265	1706	k__Bacteria|p__Firmicutes|c__Negativicutes|o__Veillonellales|f__Veillonellaceae|g__Dialister|s__Dialister_massiliensis|t__SGB5803
BackhedF_2015__SID184_M__bin.15	BackhedF_2015	SID184_M	SID184_mo	SID184	mother	NA	SWE	west	kSGB	5075	3740	1476	k__Bacteria|p__Firmicutes|c__Clostridia|o__Clostridiales|f__Lachnospiraceae|g__Lachnospira|s__Lachnospira_pectinoschiza|t__SGB5075
BackhedF_2015__SID184_M__bin.23	BackhedF_2015	SID184_M	SID184_mo	SID184	mother	NA	SWE	west	kSGB	4951	3644	1454	k__Bacteria|p__Firmicutes|c__Clostridia|o__Clostridiales|f__Lachnospiraceae|g__Roseburia|s__Roseburia_intestinalis|t__SGB4951
BackhedF_2015__SID184_M__bin.24	BackhedF_2015	SID184_M	SID184_mo	SID184	mother	NA	SWE	west	kSGB	1836	1366	595	k__Bacteria|p__Bacteroidetes|c__Bacteroidia|o__Bacteroidales|f__Bacteroidaceae|g__Bacteroides|s__Bacteroides_uniformis|t__SGB1836
BackhedF_2015__SID184_M__bin.26	BackhedF_2015	SID184_M	SID184_mo	SID184	mother	NA	SWE	west	uSGB	5089	3746	1476	k__Bacteria|p__Firmicutes|c__Clostridia|o__Clostridiales|f__Lachnospiraceae|g__GGB3746|s__GGB3746_SGB5089|t__SGB5089
BackhedF_2015__SID184_M__bin.27	BackhedF_2015	SID184_M	SID184_mo	SID184	mother	NA	SWE	west	kSGB	4933	3638	1454	k__Bacteria|p__Firmicutes|c__Clostridia|o__Clostridiales|f__Lachnospiraceae|g__Lachnospiraceae_unclassified|s__Eubacterium_rectale|t__SGB4933
BackhedF_2015__SID184_M__bin.28	BackhedF_2015	SID184_M	SID184_mo	SID184	mother	NA	SWE	west	uSGB	4290	3244	1336	k__Bacteria|p__Firmicutes|c__Clostridia|o__Clostridiales|f__Eubacteriaceae|g__Eubacterium|s__Eubacterium_SGB4290|t__SGB4290
BackhedF_2015__SID184_M__bin.29	BackhedF_2015	SID184_M	SID184_mo	SID184	mother	NA	SWE	west	uSGB	4651	3481	1421	k__Bacteria|p__Firmicutes|c__Clostridia|o__Clostridiales|f__Clostridiaceae|g__GGB3481|s__GGB3481_SGB4651|t__SGB4651
BackhedF_2015__SID184_M__bin.31	BackhedF_2015	SID184_M	SID184_mo	SID184	mother	NA	SWE	west	kSGB	2318	1686	673	k__Bacteria|p__Bacteroidetes|c__Bacteroidia|o__Bacteroidales|f__Rikenellaceae|g__Alistipes|s__Alistipes_putredinis|t__SGB2318
BackhedF_2015__SID184_M__bin.32	BackhedF_2015	SID184_M	SID184_mo	SID184	mother	NA	SWE	west	kSGB	17244	10624	3150	k__Bacteria|p__Actinobacteria|c__Actinobacteria|o__Bifidobacteriales|f__Bifidobacteriaceae|g__Bifidobacterium|s__Bifidobacterium_adolescentis|t__SGB17244
BackhedF_2015__SID184_M__bin.33	BackhedF_2015	SID184_M	SID184_mo	SID184	mother	NA	SWE	west	kSGB	1872	1376	595	k__Bacteria|p__Bacteroidetes|c__Bacteroidia|o__Bacteroidales|f__Bacteroidaceae|g__Bacteroides|s__Bacteroides_ovatus|t__SGB1872
BackhedF_2015__SID184_M__bin.36	BackhedF_2015	SID184_M	SID184_mo	SID184	mother	NA	SWE	west	kSGB	4262	3227	1333	k__Bacteria|p__Firmicutes|c__Clostridia|o__Clostridiales|f__Ruminococcaceae|g__Ruminococcus|s__Ruminococcus_bicirculans|t__SGB4262
BackhedF_2015__SID184_M__bin.41	BackhedF_2015	SID184_M	SID184_mo	SID184	mother	NA	SWE	west	uSGB	4643	3478	1420	k__Bacteria|p__Firmicutes|c__Clostridia|o__Clostridiales|f__Clostridiaceae|g__GGB3478|s__GGB3478_SGB4643|t__SGB4643
BackhedF_2015__SID184_M__bin.43	BackhedF_2015	SID184_M	SID184_mo	SID184	mother	NA	SWE	west	uSGB	4328	3278	1342	k__Bacteria|p__Firmicutes|c__Clostridia|o__Clostridiales|f__Eubacteriaceae|g__GGB3278|s__GGB3278_SGB4328|t__SGB4328
BackhedF_2015__SID184_M__bin.44	BackhedF_2015	SID184_M	SID184_mo	SID184	mother	NA	SWE	west	kSGB	4874	3608	1449	k__Bacteria|p__Firmicutes|c__Clostridia|o__Clostridiales|f__Lachnospiraceae|g__Fusicatenibacter|s__Fusicatenibacter_saccharivorans|t__SGB4874
BackhedF_2015__SID184_M__bin.5	BackhedF_2015	SID184_M	SID184_mo	SID184	mother	NA	SWE	west	kSGB	1877	1377	595	k__Bacteria|p__Bacteroidetes|c__Bacteroidia|o__Bacteroidales|f__Bacteroidaceae|g__Bacteroides|s__Bacteroides_caccae|t__SGB1877
BackhedF_2015__SID184_M__bin.8	BackhedF_2015	SID184_M	SID184_mo	SID184	mother	NA	SWE	west	kSGB	5117	3759	1480	k__Bacteria|p__Firmicutes|c__Clostridia|o__Clostridiales|f__Lachnospiraceae|g__Coprococcus|s__Coprococcus_eutactus|t__SGB5117
BackhedF_2015__SID184_M__bin.9	BackhedF_2015	SID184_M	SID184_mo	SID184	mother	NA	SWE	west	kSGB	1814	1353	595	k__Bacteria|p__Bacteroidetes|c__Bacteroidia|o__Bacteroidales|f__Bacteroidales_unclassified|g__Phocaeicola|s__Phocaeicola_vulgatus|t__SGB1814
BackhedF_2015__SID195_12M__bin.13	BackhedF_2015	SID195_12M	SID195	SID195	infant	1.084	SWE	west	kSGB	6750	4860	1831	k__Bacteria|p__Firmicutes|c__Erysipelotrichia|o__Erysipelotrichales|f__Erysipelotrichaceae|g__Faecalibacillus|s__Faecalibacillus_faecis|t__SGB6750
BackhedF_2015__SID195_12M__bin.14	BackhedF_2015	SID195_12M	SID195	SID195	infant	1.084	SWE	west	kSGB	4844	3599	1449	k__Bacteria|p__Firmicutes|c__Clostridia|o__Clostridiales|f__Lachnospiraceae|g__Blautia|s__Blautia_wexlerae|t__SGB4844
BackhedF_2015__SID195_12M__bin.15	BackhedF_2015	SID195_12M	SID195	SID195	infant	1.084	SWE	west	kSGB	4762	3560	1442	k__Bacteria|p__Firmicutes|c__Clostridia|o__Clostridiales|f__Lachnospiraceae|g__Enterocloster|s__Enterocloster_aldensis|t__SGB4762
BackhedF_2015__SID195_12M__bin.2	BackhedF_2015	SID195_12M	SID195	SID195	infant	1.084	SWE	west	uSGB	5089	3746	1476	k__Bacteria|p__Firmicutes|c__Clostridia|o__Clostridiales|f__Lachnospiraceae|g__GGB3746|s__GGB3746_SGB5089|t__SGB5089
BackhedF_2015__SID195_12M__bin.23	BackhedF_2015	SID195_12M	SID195	SID195	infant	1.084	SWE	west	kSGB	4699	3520	1438	k__Bacteria|p__Firmicutes|c__Clostridia|o__Clostridiales|f__Lachnospiraceae|g__Lachnoclostridium|s__Clostridium_symbiosum|t__SGB4699
BackhedF_2015__SID195_12M__bin.24	BackhedF_2015	SID195_12M	SID195	SID195	infant	1.084	SWE	west	kSGB	10068	6985	2483	k__Bacteria|p__Proteobacteria|c__Gammaproteobacteria|o__Enterobacterales|f__Enterobacteriaceae|g__Escherichia|s__Escherichia_coli|t__SGB10068
BackhedF_2015__SID195_12M__bin.27	BackhedF_2015	SID195_12M	SID195	SID195	infant	1.084	SWE	west	kSGB	4037	3040	1254	k__Bacteria|p__Firmicutes|c__Erysipelotrichia|o__Erysipelotrichales|f__Erysipelotrichaceae|g__Erysipelatoclostridium|s__Clostridium_innocuum|t__SGB4037
BackhedF_2015__SID195_12M__bin.32	BackhedF_2015	SID195_12M	SID195	SID195	infant	1.084	SWE	west	kSGB	6140	4455	1753	k__Bacteria|p__Firmicutes|c__Clostridia|o__Clostridiales|f__Peptostreptococcaceae|g__Intestinibacter|s__Intestinibacter_bartlettii|t__SGB6140
BackhedF_2015__SID195_12M__bin.33	BackhedF_2015	SID195_12M	SID195	SID195	infant	1.084	SWE	west	kSGB	1531	1183	566	k__Bacteria|p__Bacteroidetes|c__Bacteroidia|o__Bacteroidales|f__Prevotellaceae|g__Prevotella|s__Prevotella_buccae|t__SGB1531
BackhedF_2015__SID195_12M__bin.35	BackhedF_2015	SID195_12M	SID195	SID195	infant	1.084	SWE	west	kSGB	4716	3529	1439	k__Bacteria|p__Firmicutes|c__Clostridia|o__Clostridiales|f__Clostridiaceae|g__Clostridiaceae_unclassified|s__Clostridiaceae_bacterium_AF02_42|t__SGB4716
BackhedF_2015__SID195_12M__bin.36	BackhedF_2015	SID195_12M	SID195	SID195	infant	1.084	SWE	west	uSGB	4798	3582	1447	k__Bacteria|p__Firmicutes|c__Clostridia|o__Clostridiales|f__Lachnospiraceae|g__GGB3582|s__GGB3582_SGB4798|t__SGB4798
BackhedF_2015__SID195_12M__bin.37	BackhedF_2015	SID195_12M	SID195	SID195	infant	1.084	SWE	west	kSGB	4758	3558	1442	k__Bacteria|p__Firmicutes|c__Clostridia|o__Clostridiales|f__Lachnospiraceae|g__Enterocloster|s__Enterocloster_bolteae|t__SGB4758
BackhedF_2015__SID195_12M__bin.39	BackhedF_2015	SID195_12M	SID195	SID195	infant	1.084	SWE	west	kSGB	4269	3232	1334	k__Bacteria|p__Firmicutes|c__Firmicutes_unclassified|o__Firmicutes_unclassified|f__Firmicutes_unclassified|g__Firmicutes_unclassified|s__Firmicutes_bacterium_AF36_3BH|t__SGB4269
BackhedF_2015__SID195_12M__bin.41	BackhedF_2015	SID195_12M	SID195	SID195	infant	1.084	SWE	west	kSGB	4742	3546	1441	k__Bacteria|p__Firmicutes|c__Clostridia|o__Clostridiales|f__Clostridiaceae|g__Hungatella|s__Hungatella_hathewayi|t__SGB4742
BackhedF_2015__SID195_12M__bin.43	BackhedF_2015	SID195_12M	SID195	SID195	infant	1.084	SWE	west	kSGB	4540	3421	1413	k__Bacteria|p__Firmicutes|c__Clostridia|o__Clostridiales|f__Lachnospiraceae|g__Anaerostipes|s__Anaerostipes_hadrus|t__SGB4540
BackhedF_2015__SID195_12M__bin.6	BackhedF_2015	SID195_12M	SID195	SID195	infant	1.084	SWE	west	uSGB	4882	3612	1451	k__Bacteria|p__Firmicutes|c__Clostridia|o__Clostridiales|f__Clostridiaceae|g__GGB3612|s__GGB3612_SGB4882|t__SGB4882
BackhedF_2015__SID195_12M__bin.8	BackhedF_2015	SID195_12M	SID195	SID195	infant	1.084	SWE	west	uSGB	4752	3553	1442	k__Bacteria|p__Firmicutes|c__Clostridia|o__Clostridiales|f__Lachnospiraceae|g__GGB3553|s__GGB3553_SGB4752|t__SGB4752
BackhedF_2015__SID195_4M__bin.10	BackhedF_2015	SID195_4M	SID195	SID195	infant	0.312	SWE	west	kSGB	14631	9395	2991	k__Bacteria|p__Actinobacteria|c__Coriobacteriia|o__Coriobacteriales|f__Coriobacteriaceae|g__Collinsella|s__Collinsella_aerofaciens|t__SGB14631
BackhedF_2015__SID195_4M__bin.11	BackhedF_2015	SID195_4M	SID195	SID195	infant	0.312	SWE	west	kSGB	8005	5671	1976	k__Bacteria|p__Firmicutes|c__Bacilli|o__Lactobacillales|f__Streptococcaceae|g__Streptococcus|s__Streptococcus_salivarius|t__SGB8005
BackhedF_2015__SID195_4M__bin.12	BackhedF_2015	SID195_4M	SID195	SID195	infant	0.312	SWE	west	kSGB	7962	5644	1975	k__Bacteria|p__Firmicutes|c__Bacilli|o__Lactobacillales|f__Enterococcaceae|g__Enterococcus|s__Enterococcus_faecalis|t__SGB7962
BackhedF_2015__SID195_4M__bin.14	BackhedF_2015	SID195_4M	SID195	SID195	infant	0.312	SWE	west	kSGB	1877	1377	595	k__Bacteria|p__Bacteroidetes|c__Bacteroidia|o__Bacteroidales|f__Bacteroidaceae|g__Bacteroides|s__Bacteroides_caccae|t__SGB1877
BackhedF_2015__SID195_4M__bin.15	BackhedF_2015	SID195_4M	SID195	SID195	infant	0.312	SWE	west	kSGB	10207	7021	2483	k__Bacteria|p__Proteobacteria|c__Gammaproteobacteria|o__Enterobacterales|f__Hafniaceae|g__Hafnia|s__Hafnia_paralvei|t__SGB10207
BackhedF_2015__SID195_4M__bin.3	BackhedF_2015	SID195_4M	SID195	SID195	infant	0.312	SWE	west	kSGB	6939	4968	1873	k__Bacteria|p__Firmicutes|c__Negativicutes|o__Veillonellales|f__Veillonellaceae|g__Veillonella|s__Veillonella_parvula|t__SGB6939
BackhedF_2015__SID195_4M__bin.4	BackhedF_2015	SID195_4M	SID195	SID195	infant	0.312	SWE	west	kSGB	1790	1333	589	k__Bacteria|p__Bacteroidetes|c__Bacteroidia|o__Bacteroidales|f__Odoribacteraceae|g__Odoribacter|s__Odoribacter_splanchnicus|t__SGB1790
BackhedF_2015__SID195_4M__bin.5	BackhedF_2015	SID195_4M	SID195	SID195	infant	0.312	SWE	west	kSGB	17249	10625	3150	k__Bacteria|p__Actinobacteria|c__Actinobacteria|o__Bifidobacteriales|f__Bifidobacteriaceae|g__Bifidobacterium|s__Bifidobacterium_longum|t__SGB17249
BackhedF_2015__SID195_4M__bin.8	BackhedF_2015	SID195_4M	SID195	SID195	infant	0.312	SWE	west	kSGB	7144	5107	1912	k__Bacteria|p__Firmicutes|c__Bacilli|o__Lactobacillales|f__Lactobacillaceae|g__Lactobacillus|s__Lactobacillus_rhamnosus|t__SGB7144
BackhedF_2015__SID195_B__bin.5	BackhedF_2015	SID195_B	SID195	SID195	infant	0.0054	SWE	west	kSGB	1934	1409	599	k__Bacteria|p__Bacteroidetes|c__Bacteroidia|o__Bacteroidales|f__Tannerellaceae|g__Parabacteroides|s__Parabacteroides_distasonis|t__SGB1934
BackhedF_2015__SID195_B__bin.6	BackhedF_2015	SID195_B	SID195	SID195	infant	0.0054	SWE	west	kSGB	8216	5692	1976	k__Bacteria|p__Firmicutes|c__Bacilli|o__Lactobacillales|f__Streptococcaceae|g__Streptococcus|s__Streptococcus_agalactiae|t__SGB8216
BackhedF_2015__SID195_B__bin.7	BackhedF_2015	SID195_B	SID195	SID195	infant	0.0054	SWE	west	kSGB	1812	1352	595	k__Bacteria|p__Bacteroidetes|c__Bacteroidia|o__Bacteroidales|f__Bacteroidales_unclassified|g__Phocaeicola|s__Phocaeicola_massiliensis|t__SGB1812
BackhedF_2015__SID195_M__bin.11	BackhedF_2015	SID195_M	SID195_mo	SID195	mother	NA	SWE	west	kSGB	4874	3608	1449	k__Bacteria|p__Firmicutes|c__Clostridia|o__Clostridiales|f__Lachnospiraceae|g__Fusicatenibacter|s__Fusicatenibacter_saccharivorans|t__SGB4874
BackhedF_2015__SID195_M__bin.12	BackhedF_2015	SID195_M	SID195_mo	SID195	mother	NA	SWE	west	kSGB	2318	1686	673	k__Bacteria|p__Bacteroidetes|c__Bacteroidia|o__Bacteroidales|f__Rikenellaceae|g__Alistipes|s__Alistipes_putredinis|t__SGB2318
BackhedF_2015__SID195_M__bin.15	BackhedF_2015	SID195_M	SID195_mo	SID195	mother	NA	SWE	west	kSGB	4269	3232	1334	k__Bacteria|p__Firmicutes|c__Firmicutes_unclassified|o__Firmicutes_unclassified|f__Firmicutes_unclassified|g__Firmicutes_unclassified|s__Firmicutes_bacterium_AF36_3BH|t__SGB4269
BackhedF_2015__SID195_M__bin.16	BackhedF_2015	SID195_M	SID195_mo	SID195	mother	NA	SWE	west	kSGB	4844	3599	1449	k__Bacteria|p__Firmicutes|c__Clostridia|o__Clostridiales|f__Lachnospiraceae|g__Blautia|s__Blautia_wexlerae|t__SGB4844
BackhedF_2015__SID195_M__bin.21	BackhedF_2015	SID195_M	SID195_mo	SID195	mother	NA	SWE	west	uSGB	5089	3746	1476	k__Bacteria|p__Firmicutes|c__Clostridia|o__Clostridiales|f__Lachnospiraceae|g__GGB3746|s__GGB3746_SGB5089|t__SGB5089
BackhedF_2015__SID195_M__bin.22	BackhedF_2015	SID195_M	SID195_mo	SID195	mother	NA	SWE	west	kSGB	5736	4242	1702	k__Bacteria|p__Firmicutes|c__Negativicutes|o__Acidaminococcales|f__Acidaminococcaceae|g__Acidaminococcus|s__Acidaminococcus_intestini|t__SGB5736
BackhedF_2015__SID195_M__bin.24	BackhedF_2015	SID195_M	SID195_mo	SID195	mother	NA	SWE	west	kSGB	15318	9740	3058	k__Bacteria|p__Firmicutes|c__Clostridia|o__Clostridiales|f__Ruminococcaceae|g__Faecalibacterium|s__Faecalibacterium_prausnitzii|t__SGB15318
BackhedF_2015__SID195_M__bin.28	BackhedF_2015	SID195_M	SID195_mo	SID195	mother	NA	SWE	west	kSGB	4933	3638	1454	k__Bacteria|p__Firmicutes|c__Clostridia|o__Clostridiales|f__Lachnospiraceae|g__Lachnospiraceae_unclassified|s__Eubacterium_rectale|t__SGB4933
BackhedF_2015__SID195_M__bin.29	BackhedF_2015	SID195_M	SID195_mo	SID195	mother	NA	SWE	west	kSGB	1949	1415	599	k__Bacteria|p__Bacteroidetes|c__Bacteroidia|o__Bacteroidales|f__Tannerellaceae|g__Parabacteroides|s__Parabacteroides_merdae|t__SGB1949
BackhedF_2015__SID195_M__bin.3	BackhedF_2015	SID195_M	SID195_mo	SID195	mother	NA	SWE	west	kSGB	5118	3759	1480	k__Bacteria|p__Firmicutes|c__Clostridia|o__Clostridiales|f__Lachnospiraceae|g__Coprococcus|s__Coprococcus_eutactus|t__SGB5118
BackhedF_2015__SID195_M__bin.30	BackhedF_2015	SID195_M	SID195_mo	SID195	mother	NA	SWE	west	kSGB	14993	9578	3052	k__Bacteria|p__Firmicutes|c__Clostridia|o__Clostridiales|f__Ruminococcaceae|g__Agathobaculum|s__Agathobaculum_butyriciproducens|t__SGB14993
BackhedF_2015__SID195_M__bin.33	BackhedF_2015	SID195_M	SID195_mo	SID195	mother	NA	SWE	west	kSGB	1965	1426	605	k__Bacteria|p__Bacteroidetes|c__Bacteroidia|o__Bacteroidales|f__Barnesiellaceae|g__Barnesiella|s__Barnesiella_intestinihominis|t__SGB1965
BackhedF_2015__SID195_M__bin.34	BackhedF_2015	SID195_M	SID195_mo	SID195	mother	NA	SWE	west	kSGB	4262	3227	1333	k__Bacteria|p__Firmicutes|c__Clostridia|o__Clostridiales|f__Ruminococcaceae|g__Ruminococcus|s__Ruminococcus_bicirculans|t__SGB4262
BackhedF_2015__SID195_M__bin.36	BackhedF_2015	SID195_M	SID195_mo	SID195	mother	NA	SWE	west	kSGB	4532	3419	1413	k__Bacteria|p__Firmicutes|c__Clostridia|o__Clostridiales|f__Lachnospiraceae|g__Anaerobutyricum|s__Anaerobutyricum_hallii|t__SGB4532
BackhedF_2015__SID195_M__bin.37	BackhedF_2015	SID195_M	SID195_mo	SID195	mother	NA	SWE	west	kSGB	1815	1353	595	k__Bacteria|p__Bacteroidetes|c__Bacteroidia|o__Bacteroidales|f__Bacteroidales_unclassified|g__Phocaeicola|s__Phocaeicola_dorei|t__SGB1815
BackhedF_2015__SID195_M__bin.4	BackhedF_2015	SID195_M	SID195_mo	SID195	mother	NA	SWE	west	kSGB	2303	1676	673	k__Bacteria|p__Bacteroidetes|c__Bacteroidia|o__Bacteroidales|f__Rikenellaceae|g__Alistipes|s__Alistipes_onderdonkii|t__SGB2303
BackhedF_2015__SID195_M__bin.41	BackhedF_2015	SID195_M	SID195_mo	SID195	mother	NA	SWE	west	kSGB	4925	3634	1454	k__Bacteria|p__Firmicutes|c__Clostridia|o__Clostridiales|f__Lachnospiraceae|g__Roseburia|s__Roseburia_faecis|t__SGB4925
BackhedF_2015__SID195_M__bin.43	BackhedF_2015	SID195_M	SID195_mo	SID195	mother	NA	SWE	west	kSGB	1798	1340	592	k__Bacteria|p__Bacteroidetes|c__Bacteroidia|o__Bacteroidales|f__Prevotellaceae|g__Paraprevotella|s__Paraprevotella_clara|t__SGB1798
BackhedF_2015__SID195_M__bin.44	BackhedF_2015	SID195_M	SID195_mo	SID195	mother	NA	SWE	west	kSGB	4540	3421	1413	k__Bacteria|p__Firmicutes|c__Clostridia|o__Clostridiales|f__Lachnospiraceae|g__Anaerostipes|s__Anaerostipes_hadrus|t__SGB4540
BackhedF_2015__SID195_M__bin.47	BackhedF_2015	SID195_M	SID195_mo	SID195	mother	NA	SWE	west	kSGB	4422	3342	1369	k__Bacteria|p__Firmicutes|c__Clostridia|o__Clostridiales|f__Ruminococcaceae|g__Ruminococcus|s__Ruminococcus_callidus|t__SGB4422
BackhedF_2015__SID195_M__bin.6	BackhedF_2015	SID195_M	SID195_mo	SID195	mother	NA	SWE	west	kSGB	15286	9728	3058	k__Bacteria|p__Firmicutes|c__Clostridia|o__Clostridiales|f__Ruminococcaceae|g__Subdoligranulum|s__Subdoligranulum_sp_APC924_74|t__SGB15286
BackhedF_2015__SID195_M__bin.7	BackhedF_2015	SID195_M	SID195_mo	SID195	mother	NA	SWE	west	kSGB	5825	4274	1707	k__Bacteria|p__Firmicutes|c__Negativicutes|o__Veillonellales|f__Veillonellaceae|g__Dialister|s__Dialister_invisus|t__SGB5825
BackhedF_2015__SID201_12M__bin.1	BackhedF_2015	SID201_12M	SID201	SID201	infant	1.043	SWE	west	kSGB	1949	1415	599	k__Bacteria|p__Bacteroidetes|c__Bacteroidia|o__Bacteroidales|f__Tannerellaceae|g__Parabacteroides|s__Parabacteroides_merdae|t__SGB1949
BackhedF_2015__SID201_12M__bin.10	BackhedF_2015	SID201_12M	SID201	SID201	infant	1.043	SWE	west	kSGB	1813	1353	595	k__Bacteria|p__Bacteroidetes|c__Bacteroidia|o__Bacteroidales|f__Bacteroidales_unclassified|g__Phocaeicola|s__Phocaeicola_sartorii|t__SGB1813
BackhedF_2015__SID201_12M__bin.11	BackhedF_2015	SID201_12M	SID201	SID201	infant	1.043	SWE	west	kSGB	1836	1366	595	k__Bacteria|p__Bacteroidetes|c__Bacteroidia|o__Bacteroidales|f__Bacteroidaceae|g__Bacteroides|s__Bacteroides_uniformis|t__SGB1836
BackhedF_2015__SID201_12M__bin.13	BackhedF_2015	SID201_12M	SID201	SID201	infant	1.043	SWE	west	kSGB	1790	1333	589	k__Bacteria|p__Bacteroidetes|c__Bacteroidia|o__Bacteroidales|f__Odoribacteraceae|g__Odoribacter|s__Odoribacter_splanchnicus|t__SGB1790
BackhedF_2015__SID201_12M__bin.14	BackhedF_2015	SID201_12M	SID201	SID201	infant	1.043	SWE	west	kSGB	17249	10625	3150	k__Bacteria|p__Actinobacteria|c__Actinobacteria|o__Bifidobacteriales|f__Bifidobacteriaceae|g__Bifidobacterium|s__Bifidobacterium_longum|t__SGB17249
BackhedF_2015__SID201_12M__bin.15	BackhedF_2015	SID201_12M	SID201	SID201	infant	1.043	SWE	west	kSGB	9283	6571	2400	k__Bacteria|p__Proteobacteria|c__Betaproteobacteria|o__Burkholderiales|f__Sutterellaceae|g__Sutterella|s__Sutterella_wadsworthensis|t__SGB9283
BackhedF_2015__SID201_12M__bin.3	BackhedF_2015	SID201_12M	SID201	SID201	infant	1.043	SWE	west	kSGB	1934	1409	599	k__Bacteria|p__Bacteroidetes|c__Bacteroidia|o__Bacteroidales|f__Tannerellaceae|g__Parabacteroides|s__Parabacteroides_distasonis|t__SGB1934
BackhedF_2015__SID201_12M__bin.8	BackhedF_2015	SID201_12M	SID201	SID201	infant	1.043	SWE	west	kSGB	17256	10628	3150	k__Bacteria|p__Actinobacteria|c__Actinobacteria|o__Bifidobacteriales|f__Bifidobacteriaceae|g__Bifidobacterium|s__Bifidobacterium_bifidum|t__SGB17256
BackhedF_2015__SID201_12M__bin.9	BackhedF_2015	SID201_12M	SID201	SID201	infant	1.043	SWE	west	kSGB	1861	1375	595	k__Bacteria|p__Bacteroidetes|c__Bacteroidia|o__Bacteroidales|f__Bacteroidaceae|g__Bacteroides|s__Bacteroides_thetaiotaomicron|t__SGB1861
BackhedF_2015__SID201_4M__bin.1	BackhedF_2015	SID201_4M	SID201	SID201	infant	0.33	SWE	west	kSGB	8005	5671	1976	k__Bacteria|p__Firmicutes|c__Bacilli|o__Lactobacillales|f__Streptococcaceae|g__Streptococcus|s__Streptococcus_salivarius|t__SGB8005
BackhedF_2015__SID201_4M__bin.10	BackhedF_2015	SID201_4M	SID201	SID201	infant	0.33	SWE	west	kSGB	1855	1371	595	k__Bacteria|p__Bacteroidetes|c__Bacteroidia|o__Bacteroidales|f__Bacteroidaceae|g__Bacteroides|s__Bacteroides_fragilis|t__SGB1855
BackhedF_2015__SID201_4M__bin.12	BackhedF_2015	SID201_4M	SID201	SID201	infant	0.33	SWE	west	kSGB	7144	5107	1912	k__Bacteria|p__Firmicutes|c__Bacilli|o__Lactobacillales|f__Lactobacillaceae|g__Lactobacillus|s__Lactobacillus_rhamnosus|t__SGB7144
BackhedF_2015__SID201_4M__bin.16	BackhedF_2015	SID201_4M	SID201	SID201	infant	0.33	SWE	west	kSGB	1934	1409	599	k__Bacteria|p__Bacteroidetes|c__Bacteroidia|o__Bacteroidales|f__Tannerellaceae|g__Parabacteroides|s__Parabacteroides_distasonis|t__SGB1934
BackhedF_2015__SID201_4M__bin.5	BackhedF_2015	SID201_4M	SID201	SID201	infant	0.33	SWE	west	kSGB	9283	6571	2400	k__Bacteria|p__Proteobacteria|c__Betaproteobacteria|o__Burkholderiales|f__Sutterellaceae|g__Sutterella|s__Sutterella_wadsworthensis|t__SGB9283
BackhedF_2015__SID201_4M__bin.6	BackhedF_2015	SID201_4M	SID201	SID201	infant	0.33	SWE	west	kSGB	10068	6985	2483	k__Bacteria|p__Proteobacteria|c__Gammaproteobacteria|o__Enterobacterales|f__Enterobacteriaceae|g__Escherichia|s__Escherichia_coli|t__SGB10068
BackhedF_2015__SID201_4M__bin.8	BackhedF_2015	SID201_4M	SID201	SID201	infant	0.33	SWE	west	kSGB	17248	10625	3150	k__Bacteria|p__Actinobacteria|c__Actinobacteria|o__Bifidobacteriales|f__Bifidobacteriaceae|g__Bifidobacterium|s__Bifidobacterium_longum|t__SGB17248
BackhedF_2015__SID201_4M__bin.9	BackhedF_2015	SID201_4M	SID201	SID201	infant	0.33	SWE	west	kSGB	6939	4968	1873	k__Bacteria|p__Firmicutes|c__Negativicutes|o__Veillonellales|f__Veillonellaceae|g__Veillonella|s__Veillonella_parvula|t__SGB6939
BackhedF_2015__SID201_B__bin.11	BackhedF_2015	SID201_B	SID201	SID201	infant	0.021	SWE	west	kSGB	8005	5671	1976	k__Bacteria|p__Firmicutes|c__Bacilli|o__Lactobacillales|f__Streptococcaceae|g__Streptococcus|s__Streptococcus_salivarius|t__SGB8005
BackhedF_2015__SID201_B__bin.2	BackhedF_2015	SID201_B	SID201	SID201	infant	0.021	SWE	west	kSGB	15452	9816	3078	k__Bacteria|p__Proteobacteria|c__Deltaproteobacteria|o__Desulfovibrionales|f__Desulfovibrionaceae|g__Bilophila|s__Bilophila_wadsworthia|t__SGB15452
BackhedF_2015__SID201_B__bin.3	BackhedF_2015	SID201_B	SID201	SID201	infant	0.021	SWE	west	kSGB	1814	1353	595	k__Bacteria|p__Bacteroidetes|c__Bacteroidia|o__Bacteroidales|f__Bacteroidales_unclassified|g__Phocaeicola|s__Phocaeicola_vulgatus|t__SGB1814
BackhedF_2015__SID201_B__bin.4	BackhedF_2015	SID201_B	SID201	SID201	infant	0.021	SWE	west	kSGB	17241	10624	3150	k__Bacteria|p__Actinobacteria|c__Actinobacteria|o__Bifidobacteriales|f__Bifidobacteriaceae|g__Bifidobacterium|s__Bifidobacterium_catenulatum|t__SGB17241
BackhedF_2015__SID201_B__bin.5	BackhedF_2015	SID201_B	SID201	SID201	infant	0.021	SWE	west	kSGB	14631	9395	2991	k__Bacteria|p__Actinobacteria|c__Coriobacteriia|o__Coriobacteriales|f__Coriobacteriaceae|g__Collinsella|s__Collinsella_aerofaciens|t__SGB14631
BackhedF_2015__SID201_B__bin.7	BackhedF_2015	SID201_B	SID201	SID201	infant	0.021	SWE	west	kSGB	1934	1409	599	k__Bacteria|p__Bacteroidetes|c__Bacteroidia|o__Bacteroidales|f__Tannerellaceae|g__Parabacteroides|s__Parabacteroides_distasonis|t__SGB1934
BackhedF_2015__SID201_B__bin.8	BackhedF_2015	SID201_B	SID201	SID201	infant	0.021	SWE	west	kSGB	4788	3578	1447	k__Bacteria|p__Firmicutes|c__Firmicutes_unclassified|o__Firmicutes_unclassified|f__Firmicutes_unclassified|g__Firmicutes_unclassified|s__Firmicutes_bacterium_AM10_47|t__SGB4788
BackhedF_2015__SID201_M__bin.1	BackhedF_2015	SID201_M	SID201_mo	SID201	mother	NA	SWE	west	kSGB	4874	3608	1449	k__Bacteria|p__Firmicutes|c__Clostridia|o__Clostridiales|f__Lachnospiraceae|g__Fusicatenibacter|s__Fusicatenibacter_saccharivorans|t__SGB4874
BackhedF_2015__SID201_M__bin.10	BackhedF_2015	SID201_M	SID201_mo	SID201	mother	NA	SWE	west	uSGB	13979	9061	2834	k__Bacteria|p__Firmicutes|c__CFGB2834|o__OFGB2834|f__FGB2834|g__GGB9061|s__GGB9061_SGB13979|t__SGB13979
BackhedF_2015__SID201_M__bin.13	BackhedF_2015	SID201_M	SID201_mo	SID201	mother	NA	SWE	west	uSGB	9340	6606	2404	k__Bacteria|p__Proteobacteria|c__CFGB2404|o__OFGB2404|f__FGB2404|g__GGB6606|s__GGB6606_SGB9340|t__SGB9340
BackhedF_2015__SID201_M__bin.16	BackhedF_2015	SID201_M	SID201_mo	SID201	mother	NA	SWE	west	uSGB	4194	3176	1325	k__Bacteria|p__Firmicutes|c__CFGB1325|o__OFGB1325|f__FGB1325|g__GGB3176|s__GGB3176_SGB4194|t__SGB4194
BackhedF_2015__SID201_M__bin.17	BackhedF_2015	SID201_M	SID201_mo	SID201	mother	NA	SWE	west	kSGB	15300	9731	3058	k__Bacteria|p__Firmicutes|c__Clostridia|o__Clostridiales|f__Ruminococcaceae|g__Gemmiger|s__Gemmiger_formicilis|t__SGB15300
BackhedF_2015__SID201_M__bin.18	BackhedF_2015	SID201_M	SID201_mo	SID201	mother	NA	SWE	west	kSGB	5090	3747	1477	k__Bacteria|p__Firmicutes|c__Clostridia|o__Clostridiales|f__Clostridiales_unclassified|g__Clostridiales_unclassified|s__Clostridiales_bacterium_KLE1615|t__SGB5090
BackhedF_2015__SID201_M__bin.2	BackhedF_2015	SID201_M	SID201_mo	SID201	mother	NA	SWE	west	uSGB	4317	3267	1342	k__Bacteria|p__Firmicutes|c__Clostridia|o__Clostridiales|f__Eubacteriaceae|g__GGB3267|s__GGB3267_SGB4317|t__SGB4317
BackhedF_2015__SID201_M__bin.20	BackhedF_2015	SID201_M	SID201_mo	SID201	mother	NA	SWE	west	kSGB	5111	3757	1480	k__Bacteria|p__Firmicutes|c__Clostridia|o__Clostridiales|f__Clostridiaceae|g__Clostridium|s__Clostridium_sp_AF15_49|t__SGB5111
BackhedF_2015__SID201_M__bin.21	BackhedF_2015	SID201_M	SID201_mo	SID201	mother	NA	SWE	west	kSGB	1626	1238	579	k__Bacteria|p__Bacteroidetes|c__Bacteroidia|o__Bacteroidales|f__Prevotellaceae|g__Prevotella|s__Prevotella_copri|t__SGB1626
BackhedF_2015__SID201_M__bin.22	BackhedF_2015	SID201_M	SID201_mo	SID201	mother	NA	SWE	west	kSGB	4280	3240	1336	k__Bacteria|p__Firmicutes|c__Clostridia|o__Clostridiales|f__Ruminococcaceae|g__Pseudoruminococcus|s__Pseudoruminococcus_massiliensis|t__SGB4280
BackhedF_2015__SID201_M__bin.27	BackhedF_2015	SID201_M	SID201_mo	SID201	mother	NA	SWE	west	uSGB	15106	9635	3056	k__Bacteria|p__Firmicutes|c__Clostridia|o__Clostridiales|f__Ruminococcaceae|g__GGB9635|s__GGB9635_SGB15106|t__SGB15106
BackhedF_2015__SID201_M__bin.29	BackhedF_2015	SID201_M	SID201_mo	SID201	mother	NA	SWE	west	uSGB	4425	3345	1369	k__Bacteria|p__Firmicutes|c__Clostridia|o__Clostridiales|f__Ruminococcaceae|g__GGB3345|s__GGB3345_SGB4425|t__SGB4425
BackhedF_2015__SID201_M__bin.30	BackhedF_2015	SID201_M	SID201_mo	SID201	mother	NA	SWE	west	uSGB	5777	4252	1703	k__Bacteria|p__Firmicutes|c__Negativicutes|o__Acidaminococcales|f__Acidaminococcaceae|g__Phascolarctobacterium|s__Phascolarctobacterium_SGB5777|t__SGB5777
BackhedF_2015__SID201_M__bin.34	BackhedF_2015	SID201_M	SID201_mo	SID201	mother	NA	SWE	west	kSGB	15286	9728	3058	k__Bacteria|p__Firmicutes|c__Clostridia|o__Clostridiales|f__Ruminococcaceae|g__Subdoligranulum|s__Subdoligranulum_sp_APC924_74|t__SGB15286
BackhedF_2015__SID201_M__bin.36	BackhedF_2015	SID201_M	SID201_mo	SID201	mother	NA	SWE	west	uSGB	15216	9699	3056	k__Bacteria|p__Firmicutes|c__Clostridia|o__Clostridiales|f__Ruminococcaceae|g__GGB9699|s__GGB9699_SGB15216|t__SGB15216
BackhedF_2015__SID201_M__bin.37	BackhedF_2015	SID201_M	SID201_mo	SID201	mother	NA	SWE	west	uSGB	5062	3731	1474	k__Bacteria|p__Firmicutes|c__CFGB1474|o__OFGB1474|f__FGB1474|g__GGB3731|s__GGB3731_SGB5062|t__SGB5062
BackhedF_2015__SID201_M__bin.43	BackhedF_2015	SID201_M	SID201_mo	SID201	mother	NA	SWE	west	kSGB	15326	9741	3058	k__Bacteria|p__Firmicutes|c__Clostridia|o__Clostridiales|f__Ruminococcaceae|g__Faecalibacterium|s__Faecalibacterium_prausnitzii|t__SGB15326
BackhedF_2015__SID201_M__bin.45	BackhedF_2015	SID201_M	SID201_mo	SID201	mother	NA	SWE	west	kSGB	1790	1333	589	k__Bacteria|p__Bacteroidetes|c__Bacteroidia|o__Bacteroidales|f__Odoribacteraceae|g__Odoribacter|s__Odoribacter_splanchnicus|t__SGB1790
BackhedF_2015__SID201_M__bin.46	BackhedF_2015	SID201_M	SID201_mo	SID201	mother	NA	SWE	west	kSGB	4540	3421	1413	k__Bacteria|p__Firmicutes|c__Clostridia|o__Clostridiales|f__Lachnospiraceae|g__Anaerostipes|s__Anaerostipes_hadrus|t__SGB4540
BackhedF_2015__SID201_M__bin.5	BackhedF_2015	SID201_M	SID201_mo	SID201	mother	NA	SWE	west	uSGB	15369	9758	3068	k__Bacteria|p__Firmicutes|c__CFGB3068|o__OFGB3068|f__FGB3068|g__GGB9758|s__GGB9758_SGB15369|t__SGB15369
BackhedF_2015__SID201_M__bin.51	BackhedF_2015	SID201_M	SID201_mo	SID201	mother	NA	SWE	west	uSGB	14005	9081	2837	k__Bacteria|p__Firmicutes|c__CFGB2837|o__OFGB2837|f__FGB2837|g__GGB9081|s__GGB9081_SGB14005|t__SGB14005
BackhedF_2015__SID201_M__bin.54	BackhedF_2015	SID201_M	SID201_mo	SID201	mother	NA	SWE	west	uSGB	6330	4580	1765	k__Bacteria|p__Firmicutes|c__CFGB1765|o__OFGB1765|f__FGB1765|g__GGB4580|s__GGB4580_SGB6330|t__SGB6330
BackhedF_2015__SID201_M__bin.7	BackhedF_2015	SID201_M	SID201_mo	SID201	mother	NA	SWE	west	kSGB	4933	3638	1454	k__Bacteria|p__Firmicutes|c__Clostridia|o__Clostridiales|f__Lachnospiraceae|g__Lachnospiraceae_unclassified|s__Eubacterium_rectale|t__SGB4933
BackhedF_2015__SID203_12M__bin.2	BackhedF_2015	SID203_12M	SID203	SID203	infant	0.978	SWE	west	uSGB	15340	9741	3058	k__Bacteria|p__Firmicutes|c__Clostridia|o__Clostridiales|f__Ruminococcaceae|g__Faecalibacterium|s__Faecalibacterium_SGB15340|t__SGB15340
BackhedF_2015__SID203_12M__bin.3	BackhedF_2015	SID203_12M	SID203	SID203	infant	0.978	SWE	west	kSGB	1872	1376	595	k__Bacteria|p__Bacteroidetes|c__Bacteroidia|o__Bacteroidales|f__Bacteroidaceae|g__Bacteroides|s__Bacteroides_ovatus|t__SGB1872
BackhedF_2015__SID203_12M__bin.4	BackhedF_2015	SID203_12M	SID203	SID203	infant	0.978	SWE	west	kSGB	4584	3438	1414	k__Bacteria|p__Firmicutes|c__Clostridia|o__Clostridiales|f__Lachnospiraceae|g__Mediterraneibacter|s__Ruminococcus_gnavus|t__SGB4584
BackhedF_2015__SID203_12M__bin.7	BackhedF_2015	SID203_12M	SID203	SID203	infant	0.978	SWE	west	kSGB	4844	3599	1449	k__Bacteria|p__Firmicutes|c__Clostridia|o__Clostridiales|f__Lachnospiraceae|g__Blautia|s__Blautia_wexlerae|t__SGB4844
BackhedF_2015__SID203_12M__bin.8	BackhedF_2015	SID203_12M	SID203	SID203	infant	0.978	SWE	west	kSGB	1814	1353	595	k__Bacteria|p__Bacteroidetes|c__Bacteroidia|o__Bacteroidales|f__Bacteroidales_unclassified|g__Phocaeicola|s__Phocaeicola_vulgatus|t__SGB1814
BackhedF_2015__SID203_12M__bin.9	BackhedF_2015	SID203_12M	SID203	SID203	infant	0.978	SWE	west	kSGB	1855	1371	595	k__Bacteria|p__Bacteroidetes|c__Bacteroidia|o__Bacteroidales|f__Bacteroidaceae|g__Bacteroides|s__Bacteroides_fragilis|t__SGB1855
BackhedF_2015__SID203_4M__bin.1	BackhedF_2015	SID203_4M	SID203	SID203	infant	0.306	SWE	west	kSGB	7962	5644	1975	k__Bacteria|p__Firmicutes|c__Bacilli|o__Lactobacillales|f__Enterococcaceae|g__Enterococcus|s__Enterococcus_faecalis|t__SGB7962
BackhedF_2015__SID203_4M__bin.3	BackhedF_2015	SID203_4M	SID203	SID203	infant	0.306	SWE	west	uSGB	8065	5679	1976	k__Bacteria|p__Firmicutes|c__Bacilli|o__Lactobacillales|f__Streptococcaceae|g__Streptococcus|s__Streptococcus_SGB8065|t__SGB8065
BackhedF_2015__SID203_4M__bin.5	BackhedF_2015	SID203_4M	SID203	SID203	infant	0.306	SWE	west	kSGB	6936	4966	1873	k__Bacteria|p__Firmicutes|c__Negativicutes|o__Veillonellales|f__Veillonellaceae|g__Veillonella|s__Veillonella_atypica|t__SGB6936
BackhedF_2015__SID203_4M__bin.6	BackhedF_2015	SID203_4M	SID203	SID203	infant	0.306	SWE	west	kSGB	17249	10625	3150	k__Bacteria|p__Actinobacteria|c__Actinobacteria|o__Bifidobacteriales|f__Bifidobacteriaceae|g__Bifidobacterium|s__Bifidobacterium_longum|t__SGB17249
BackhedF_2015__SID203_4M__bin.7	BackhedF_2015	SID203_4M	SID203	SID203	infant	0.306	SWE	west	kSGB	8005	5671	1976	k__Bacteria|p__Firmicutes|c__Bacilli|o__Lactobacillales|f__Streptococcaceae|g__Streptococcus|s__Streptococcus_salivarius|t__SGB8005
BackhedF_2015__SID203_B__bin.2	BackhedF_2015	SID203_B	SID203	SID203	infant	0.0082	SWE	west	kSGB	8018	5673	1976	k__Bacteria|p__Firmicutes|c__Bacilli|o__Lactobacillales|f__Streptococcaceae|g__Streptococcus|s__Streptococcus_gallolyticus|t__SGB8018
BackhedF_2015__SID203_B__bin.3	BackhedF_2015	SID203_B	SID203	SID203	infant	0.0082	SWE	west	kSGB	7962	5644	1975	k__Bacteria|p__Firmicutes|c__Bacilli|o__Lactobacillales|f__Enterococcaceae|g__Enterococcus|s__Enterococcus_faecalis|t__SGB7962
BackhedF_2015__SID203_B__bin.4	BackhedF_2015	SID203_B	SID203	SID203	infant	0.0082	SWE	west	kSGB	1858	1373	595	k__Bacteria|p__Bacteroidetes|c__Bacteroidia|o__Bacteroidales|f__Bacteroidaceae|g__Bacteroides|s__Bacteroides_nordii|t__SGB1858
BackhedF_2015__SID203_B__bin.5	BackhedF_2015	SID203_B	SID203	SID203	infant	0.0082	SWE	west	kSGB	7850	5568	1970	k__Bacteria|p__Firmicutes|c__Bacilli|o__Bacillales|f__Staphylococcaceae|g__Staphylococcus|s__Staphylococcus_lugdunensis|t__SGB7850
BackhedF_2015__SID203_M__bin.10	BackhedF_2015	SID203_M	SID203_mo	SID203	mother	NA	SWE	west	kSGB	4844	3599	1449	k__Bacteria|p__Firmicutes|c__Clostridia|o__Clostridiales|f__Lachnospiraceae|g__Blautia|s__Blautia_wexlerae|t__SGB4844
BackhedF_2015__SID203_M__bin.11	BackhedF_2015	SID203_M	SID203_mo	SID203	mother	NA	SWE	west	kSGB	1814	1353	595	k__Bacteria|p__Bacteroidetes|c__Bacteroidia|o__Bacteroidales|f__Bacteroidales_unclassified|g__Phocaeicola|s__Phocaeicola_vulgatus|t__SGB1814
BackhedF_2015__SID203_M__bin.12	BackhedF_2015	SID203_M	SID203_mo	SID203	mother	NA	SWE	west	kSGB	4540	3421	1413	k__Bacteria|p__Firmicutes|c__Clostridia|o__Clostridiales|f__Lachnospiraceae|g__Anaerostipes|s__Anaerostipes_hadrus|t__SGB4540
BackhedF_2015__SID203_M__bin.14	BackhedF_2015	SID203_M	SID203_mo	SID203	mother	NA	SWE	west	kSGB	4933	3638	1454	k__Bacteria|p__Firmicutes|c__Clostridia|o__Clostridiales|f__Lachnospiraceae|g__Lachnospiraceae_unclassified|s__Eubacterium_rectale|t__SGB4933
BackhedF_2015__SID203_M__bin.16	BackhedF_2015	SID203_M	SID203_mo	SID203	mother	NA	SWE	west	kSGB	4874	3608	1449	k__Bacteria|p__Firmicutes|c__Clostridia|o__Clostridiales|f__Lachnospiraceae|g__Fusicatenibacter|s__Fusicatenibacter_saccharivorans|t__SGB4874
BackhedF_2015__SID203_M__bin.18	BackhedF_2015	SID203_M	SID203_mo	SID203	mother	NA	SWE	west	kSGB	1832	1363	595	k__Bacteria|p__Bacteroidetes|c__Bacteroidia|o__Bacteroidales|f__Bacteroidaceae|g__Bacteroides|s__Bacteroides_clarus|t__SGB1832
BackhedF_2015__SID203_M__bin.19	BackhedF_2015	SID203_M	SID203_mo	SID203	mother	NA	SWE	west	kSGB	1855	1371	595	k__Bacteria|p__Bacteroidetes|c__Bacteroidia|o__Bacteroidales|f__Bacteroidaceae|g__Bacteroides|s__Bacteroides_fragilis|t__SGB1855
BackhedF_2015__SID203_M__bin.20	BackhedF_2015	SID203_M	SID203_mo	SID203	mother	NA	SWE	west	uSGB	6179	4483	1755	k__Bacteria|p__Firmicutes|c__Clostridia|o__Clostridiales|f__Clostridiaceae|g__Clostridium|s__Clostridium_SGB6179|t__SGB6179
BackhedF_2015__SID203_M__bin.21	BackhedF_2015	SID203_M	SID203_mo	SID203	mother	NA	SWE	west	uSGB	1895	1387	595	k__Bacteria|p__Bacteroidetes|c__Bacteroidia|o__Bacteroidales|f__Bacteroidaceae|g__GGB1387|s__GGB1387_SGB1895|t__SGB1895
BackhedF_2015__SID203_M__bin.24	BackhedF_2015	SID203_M	SID203_mo	SID203	mother	NA	SWE	west	kSGB	5075	3740	1476	k__Bacteria|p__Firmicutes|c__Clostridia|o__Clostridiales|f__Lachnospiraceae|g__Lachnospira|s__Lachnospira_pectinoschiza|t__SGB5075
BackhedF_2015__SID203_M__bin.25	BackhedF_2015	SID203_M	SID203_mo	SID203	mother	NA	SWE	west	kSGB	9283	6571	2400	k__Bacteria|p__Proteobacteria|c__Betaproteobacteria|o__Burkholderiales|f__Sutterellaceae|g__Sutterella|s__Sutterella_wadsworthensis|t__SGB9283
BackhedF_2015__SID203_M__bin.27	BackhedF_2015	SID203_M	SID203_mo	SID203	mother	NA	SWE	west	kSGB	2318	1686	673	k__Bacteria|p__Bacteroidetes|c__Bacteroidia|o__Bacteroidales|f__Rikenellaceae|g__Alistipes|s__Alistipes_putredinis|t__SGB2318
BackhedF_2015__SID224_12M__bin.13	BackhedF_2015	SID224_12M	SID224	SID224	infant	1.032	SWE	west	kSGB	9226	6531	2382	k__Bacteria|p__Verrucomicrobia|c__Verrucomicrobiae|o__Verrucomicrobiales|f__Akkermansiaceae|g__Akkermansia|s__Akkermansia_muciniphila|t__SGB9226
BackhedF_2015__SID224_12M__bin.16	BackhedF_2015	SID224_12M	SID224	SID224	infant	1.032	SWE	west	kSGB	6952	4968	1873	k__Bacteria|p__Firmicutes|c__Negativicutes|o__Veillonellales|f__Veillonellaceae|g__Veillonella|s__Veillonella_dispar|t__SGB6952
BackhedF_2015__SID224_12M__bin.2	BackhedF_2015	SID224_12M	SID224	SID224	infant	1.032	SWE	west	kSGB	10068	6985	2483	k__Bacteria|p__Proteobacteria|c__Gammaproteobacteria|o__Enterobacterales|f__Enterobacteriaceae|g__Escherichia|s__Escherichia_coli|t__SGB10068
BackhedF_2015__SID224_12M__bin.3	BackhedF_2015	SID224_12M	SID224	SID224	infant	1.032	SWE	west	kSGB	4584	3438	1414	k__Bacteria|p__Firmicutes|c__Clostridia|o__Clostridiales|f__Lachnospiraceae|g__Mediterraneibacter|s__Ruminococcus_gnavus|t__SGB4584
BackhedF_2015__SID224_12M__bin.5	BackhedF_2015	SID224_12M	SID224	SID224	infant	1.032	SWE	west	kSGB	15316	9740	3058	k__Bacteria|p__Firmicutes|c__Clostridia|o__Clostridiales|f__Ruminococcaceae|g__Faecalibacterium|s__Faecalibacterium_prausnitzii|t__SGB15316
BackhedF_2015__SID224_12M__bin.6	BackhedF_2015	SID224_12M	SID224	SID224	infant	1.032	SWE	west	kSGB	1934	1409	599	k__Bacteria|p__Bacteroidetes|c__Bacteroidia|o__Bacteroidales|f__Tannerellaceae|g__Parabacteroides|s__Parabacteroides_distasonis|t__SGB1934
BackhedF_2015__SID224_12M__bin.9	BackhedF_2015	SID224_12M	SID224	SID224	infant	1.032	SWE	west	kSGB	6744	4854	1831	k__Bacteria|p__Firmicutes|c__Erysipelotrichia|o__Erysipelotrichales|f__Erysipelotrichaceae|g__Erysipelatoclostridium|s__Erysipelatoclostridium_ramosum|t__SGB6744
BackhedF_2015__SID224_4M__bin.10	BackhedF_2015	SID224_4M	SID224	SID224	infant	0.339	SWE	west	kSGB	6939	4968	1873	k__Bacteria|p__Firmicutes|c__Negativicutes|o__Veillonellales|f__Veillonellaceae|g__Veillonella|s__Veillonella_parvula|t__SGB6939
BackhedF_2015__SID224_4M__bin.11	BackhedF_2015	SID224_4M	SID224	SID224	infant	0.339	SWE	west	kSGB	1815	1353	595	k__Bacteria|p__Bacteroidetes|c__Bacteroidia|o__Bacteroidales|f__Bacteroidales_unclassified|g__Phocaeicola|s__Phocaeicola_dorei|t__SGB1815
BackhedF_2015__SID224_4M__bin.12	BackhedF_2015	SID224_4M	SID224	SID224	infant	0.339	SWE	west	kSGB	17249	10625	3150	k__Bacteria|p__Actinobacteria|c__Actinobacteria|o__Bifidobacteriales|f__Bifidobacteriaceae|g__Bifidobacterium|s__Bifidobacterium_longum|t__SGB17249
BackhedF_2015__SID224_4M__bin.2	BackhedF_2015	SID224_4M	SID224	SID224	infant	0.339	SWE	west	kSGB	17256	10628	3150	k__Bacteria|p__Actinobacteria|c__Actinobacteria|o__Bifidobacteriales|f__Bifidobacteriaceae|g__Bifidobacterium|s__Bifidobacterium_bifidum|t__SGB17256
BackhedF_2015__SID224_4M__bin.5	BackhedF_2015	SID224_4M	SID224	SID224	infant	0.339	SWE	west	kSGB	10068	6985	2483	k__Bacteria|p__Proteobacteria|c__Gammaproteobacteria|o__Enterobacterales|f__Enterobacteriaceae|g__Escherichia|s__Escherichia_coli|t__SGB10068
BackhedF_2015__SID224_4M__bin.7	BackhedF_2015	SID224_4M	SID224	SID224	infant	0.339	SWE	west	kSGB	1872	1376	595	k__Bacteria|p__Bacteroidetes|c__Bacteroidia|o__Bacteroidales|f__Bacteroidaceae|g__Bacteroides|s__Bacteroides_ovatus|t__SGB1872
BackhedF_2015__SID224_4M__bin.8	BackhedF_2015	SID224_4M	SID224	SID224	infant	0.339	SWE	west	kSGB	1934	1409	599	k__Bacteria|p__Bacteroidetes|c__Bacteroidia|o__Bacteroidales|f__Tannerellaceae|g__Parabacteroides|s__Parabacteroides_distasonis|t__SGB1934
BackhedF_2015__SID224_4M__bin.9	BackhedF_2015	SID224_4M	SID224	SID224	infant	0.339	SWE	west	kSGB	7962	5644	1975	k__Bacteria|p__Firmicutes|c__Bacilli|o__Lactobacillales|f__Enterococcaceae|g__Enterococcus|s__Enterococcus_faecalis|t__SGB7962
BackhedF_2015__SID224_B__bin.1	BackhedF_2015	SID224_B	SID224	SID224	infant	0.021	SWE	west	kSGB	1934	1409	599	k__Bacteria|p__Bacteroidetes|c__Bacteroidia|o__Bacteroidales|f__Tannerellaceae|g__Parabacteroides|s__Parabacteroides_distasonis|t__SGB1934
BackhedF_2015__SID224_B__bin.2	BackhedF_2015	SID224_B	SID224	SID224	infant	0.021	SWE	west	kSGB	1872	1376	595	k__Bacteria|p__Bacteroidetes|c__Bacteroidia|o__Bacteroidales|f__Bacteroidaceae|g__Bacteroides|s__Bacteroides_ovatus|t__SGB1872
BackhedF_2015__SID224_B__bin.3	BackhedF_2015	SID224_B	SID224	SID224	infant	0.021	SWE	west	kSGB	10068	6985	2483	k__Bacteria|p__Proteobacteria|c__Gammaproteobacteria|o__Enterobacterales|f__Enterobacteriaceae|g__Escherichia|s__Escherichia_coli|t__SGB10068
BackhedF_2015__SID224_M__bin.12	BackhedF_2015	SID224_M	SID224_mo	SID224	mother	NA	SWE	west	kSGB	2326	1693	673	k__Bacteria|p__Bacteroidetes|c__Bacteroidia|o__Bacteroidales|f__Rikenellaceae|g__Alistipes|s__Alistipes_sp_AF17_16|t__SGB2326
BackhedF_2015__SID224_M__bin.16	BackhedF_2015	SID224_M	SID224_mo	SID224	mother	NA	SWE	west	kSGB	8002	5671	1976	k__Bacteria|p__Firmicutes|c__Bacilli|o__Lactobacillales|f__Streptococcaceae|g__Streptococcus|s__Streptococcus_thermophilus|t__SGB8002
BackhedF_2015__SID224_M__bin.17	BackhedF_2015	SID224_M	SID224_mo	SID224	mother	NA	SWE	west	kSGB	4933	3638	1454	k__Bacteria|p__Firmicutes|c__Clostridia|o__Clostridiales|f__Lachnospiraceae|g__Lachnospiraceae_unclassified|s__Eubacterium_rectale|t__SGB4933
BackhedF_2015__SID224_M__bin.18	BackhedF_2015	SID224_M	SID224_mo	SID224	mother	NA	SWE	west	uSGB	4327	3277	1342	k__Bacteria|p__Firmicutes|c__Clostridia|o__Clostridiales|f__Eubacteriaceae|g__GGB3277|s__GGB3277_SGB4327|t__SGB4327
BackhedF_2015__SID224_M__bin.19	BackhedF_2015	SID224_M	SID224_mo	SID224	mother	NA	SWE	west	uSGB	6571	4745	1787	k__Bacteria|p__Firmicutes|c__CFGB1787|o__OFGB1787|f__FGB1787|g__GGB4745|s__GGB4745_SGB6571|t__SGB6571
BackhedF_2015__SID224_M__bin.20	BackhedF_2015	SID224_M	SID224_mo	SID224	mother	NA	SWE	west	uSGB	14627	9395	2991	k__Bacteria|p__Actinobacteria|c__Coriobacteriia|o__Coriobacteriales|f__Coriobacteriaceae|g__Collinsella|s__Collinsella_SGB14627|t__SGB14627
BackhedF_2015__SID224_M__bin.21	BackhedF_2015	SID224_M	SID224_mo	SID224	mother	NA	SWE	west	uSGB	4184	3170	1323	k__Bacteria|p__Firmicutes|c__CFGB1323|o__OFGB1323|f__FGB1323|g__GGB3170|s__GGB3170_SGB4184|t__SGB4184
BackhedF_2015__SID224_M__bin.22	BackhedF_2015	SID224_M	SID224_mo	SID224	mother	NA	SWE	west	kSGB	1790	1333	589	k__Bacteria|p__Bacteroidetes|c__Bacteroidia|o__Bacteroidales|f__Odoribacteraceae|g__Odoribacter|s__Odoribacter_splanchnicus|t__SGB1790
BackhedF_2015__SID224_M__bin.23	BackhedF_2015	SID224_M	SID224_mo	SID224	mother	NA	SWE	west	uSGB	6308	4567	1765	k__Bacteria|p__Firmicutes|c__CFGB1765|o__OFGB1765|f__FGB1765|g__GGB4567|s__GGB4567_SGB6308|t__SGB6308
BackhedF_2015__SID224_M__bin.24	BackhedF_2015	SID224_M	SID224_mo	SID224	mother	NA	SWE	west	uSGB	4303	3256	1340	k__Bacteria|p__Firmicutes|c__CFGB1340|o__OFGB1340|f__FGB1340|g__GGB3256|s__GGB3256_SGB4303|t__SGB4303
BackhedF_2015__SID224_M__bin.26	BackhedF_2015	SID224_M	SID224_mo	SID224	mother	NA	SWE	west	kSGB	4532	3419	1413	k__Bacteria|p__Firmicutes|c__Clostridia|o__Clostridiales|f__Lachnospiraceae|g__Anaerobutyricum|s__Anaerobutyricum_hallii|t__SGB4532
BackhedF_2015__SID224_M__bin.3	BackhedF_2015	SID224_M	SID224_mo	SID224	mother	NA	SWE	west	kSGB	4820	3594	1449	k__Bacteria|p__Firmicutes|c__Clostridia|o__Clostridiales|f__Ruminococcaceae|g__Ruminococcus|s__Ruminococcus_sp_AM42_11|t__SGB4820
BackhedF_2015__SID224_M__bin.30	BackhedF_2015	SID224_M	SID224_mo	SID224	mother	NA	SWE	west	kSGB	4547	3421	1413	k__Bacteria|p__Firmicutes|c__Clostridia|o__Clostridiales|f__Lachnospiraceae|g__Anaerostipes|s__Anaerostipes_hadrus|t__SGB4547
BackhedF_2015__SID224_M__bin.32	BackhedF_2015	SID224_M	SID224_mo	SID224	mother	NA	SWE	west	kSGB	714	534	222	k__Archaea|p__Euryarchaeota|c__Methanobacteria|o__Methanobacteriales|f__Methanobacteriaceae|g__Methanobrevibacter|s__Methanobrevibacter_smithii|t__SGB714
BackhedF_2015__SID224_M__bin.33	BackhedF_2015	SID224_M	SID224_mo	SID224	mother	NA	SWE	west	kSGB	1844	1369	595	k__Bacteria|p__Bacteroidetes|c__Bacteroidia|o__Bacteroidales|f__Bacteroidaceae|g__Bacteroides|s__Bacteroides_cellulosilyticus|t__SGB1844
BackhedF_2015__SID224_M__bin.34	BackhedF_2015	SID224_M	SID224_mo	SID224	mother	NA	SWE	west	uSGB	6271	4549	1765	k__Bacteria|p__Firmicutes|c__CFGB1765|o__OFGB1765|f__FGB1765|g__GGB4549|s__GGB4549_SGB6271|t__SGB6271
BackhedF_2015__SID224_M__bin.37	BackhedF_2015	SID224_M	SID224_mo	SID224	mother	NA	SWE	west	kSGB	1836	1366	595	k__Bacteria|p__Bacteroidetes|c__Bacteroidia|o__Bacteroidales|f__Bacteroidaceae|g__Bacteroides|s__Bacteroides_uniformis|t__SGB1836
BackhedF_2015__SID224_M__bin.38	BackhedF_2015	SID224_M	SID224_mo	SID224	mother	NA	SWE	west	kSGB	4874	3608	1449	k__Bacteria|p__Firmicutes|c__Clostridia|o__Clostridiales|f__Lachnospiraceae|g__Fusicatenibacter|s__Fusicatenibacter_saccharivorans|t__SGB4874
BackhedF_2015__SID224_M__bin.39	BackhedF_2015	SID224_M	SID224_mo	SID224	mother	NA	SWE	west	uSGB	3996	3005	1227	k__Bacteria|p__Firmicutes|c__CFGB1227|o__OFGB1227|f__FGB1227|g__GGB3005|s__GGB3005_SGB3996|t__SGB3996
BackhedF_2015__SID224_M__bin.4	BackhedF_2015	SID224_M	SID224_mo	SID224	mother	NA	SWE	west	uSGB	14341	9365	2989	k__Bacteria|p__Actinobacteria|c__CFGB2989|o__OFGB2989|f__FGB2989|g__GGB9365|s__GGB9365_SGB14341|t__SGB14341
BackhedF_2015__SID224_M__bin.42	BackhedF_2015	SID224_M	SID224_mo	SID224	mother	NA	SWE	west	uSGB	15234	9708	3056	k__Bacteria|p__Firmicutes|c__Clostridia|o__Clostridiales|f__Ruminococcaceae|g__Ruminococcaceae_unclassified|s__Ruminococcaceae_unclassified_SGB15234|t__SGB15234
BackhedF_2015__SID224_M__bin.46	BackhedF_2015	SID224_M	SID224_mo	SID224	mother	NA	SWE	west	kSGB	4285	3243	1336	k__Bacteria|p__Firmicutes|c__Clostridia|o__Clostridiales|f__Ruminococcaceae|g__Ruminococcus|s__Ruminococcus_bromii|t__SGB4285
BackhedF_2015__SID224_M__bin.48	BackhedF_2015	SID224_M	SID224_mo	SID224	mother	NA	SWE	west	kSGB	4198	3177	1326	k__Bacteria|p__Firmicutes|c__Clostridia|o__Clostridiales|f__Ruminococcaceae|g__Ruminococcaceae_unclassified|s__Eubacterium_siraeum|t__SGB4198
BackhedF_2015__SID224_M__bin.5	BackhedF_2015	SID224_M	SID224_mo	SID224	mother	NA	SWE	west	uSGB	13976	9059	2833	k__Bacteria|p__Firmicutes|c__CFGB2833|o__OFGB2833|f__FGB2833|g__GGB9059|s__GGB9059_SGB13976|t__SGB13976
BackhedF_2015__SID224_M__bin.51	BackhedF_2015	SID224_M	SID224_mo	SID224	mother	NA	SWE	west	uSGB	14114	9176	2875	k__Bacteria|p__Firmicutes|c__CFGB2875|o__OFGB2875|f__FGB2875|g__GGB9176|s__GGB9176_SGB14114|t__SGB14114
BackhedF_2015__SID224_M__bin.53	BackhedF_2015	SID224_M	SID224_mo	SID224	mother	NA	SWE	west	kSGB	4608	3453	1414	k__Bacteria|p__Firmicutes|c__Clostridia|o__Clostridiales|f__Lachnospiraceae|g__Mediterraneibacter|s__Ruminococcus_torques|t__SGB4608
BackhedF_2015__SID229_12M__bin.10	BackhedF_2015	SID229_12M	SID229	SID229	infant	1.016	SWE	west	kSGB	4037	3040	1254	k__Bacteria|p__Firmicutes|c__Erysipelotrichia|o__Erysipelotrichales|f__Erysipelotrichaceae|g__Erysipelatoclostridium|s__Clostridium_innocuum|t__SGB4037
BackhedF_2015__SID229_12M__bin.11	BackhedF_2015	SID229_12M	SID229	SID229	infant	1.016	SWE	west	uSGB	4703	3523	1438	k__Bacteria|p__Firmicutes|c__Clostridia|o__Clostridiales|f__Lachnospiraceae|g__GGB3523|s__GGB3523_SGB4703|t__SGB4703
BackhedF_2015__SID229_12M__bin.12	BackhedF_2015	SID229_12M	SID229	SID229	infant	1.016	SWE	west	kSGB	9262	6556	2396	k__Bacteria|p__Proteobacteria|c__Betaproteobacteria|o__Burkholderiales|f__Sutterellaceae|g__Parasutterella|s__Parasutterella_excrementihominis|t__SGB9262
BackhedF_2015__SID229_12M__bin.13	BackhedF_2015	SID229_12M	SID229	SID229	infant	1.016	SWE	west	kSGB	4786	3577	1447	k__Bacteria|p__Firmicutes|c__Clostridia|o__Clostridiales|f__Lachnospiraceae|g__Blautia|s__Blautia_producta|t__SGB4786
BackhedF_2015__SID229_12M__bin.14	BackhedF_2015	SID229_12M	SID229	SID229	infant	1.016	SWE	west	kSGB	6148	4460	1753	k__Bacteria|p__Firmicutes|c__Clostridia|o__Clostridiales|f__Peptostreptococcaceae|g__Romboutsia|s__Romboutsia_timonensis|t__SGB6148
BackhedF_2015__SID229_12M__bin.15	BackhedF_2015	SID229_12M	SID229	SID229	infant	1.016	SWE	west	kSGB	6936	4966	1873	k__Bacteria|p__Firmicutes|c__Negativicutes|o__Veillonellales|f__Veillonellaceae|g__Veillonella|s__Veillonella_atypica|t__SGB6936
BackhedF_2015__SID229_12M__bin.16	BackhedF_2015	SID229_12M	SID229	SID229	infant	1.016	SWE	west	kSGB	4529	3417	1411	k__Bacteria|p__Firmicutes|c__Clostridia|o__Clostridiales|f__Lachnospiraceae|g__Anaerostipes|s__Anaerostipes_caccae|t__SGB4529
BackhedF_2015__SID229_12M__bin.18	BackhedF_2015	SID229_12M	SID229	SID229	infant	1.016	SWE	west	kSGB	4588	3439	1414	k__Bacteria|p__Firmicutes|c__Clostridia|o__Clostridiales|f__Lachnospiraceae|g__Tyzzerella|s__Tyzzerella_nexilis|t__SGB4588
BackhedF_2015__SID229_12M__bin.2	BackhedF_2015	SID229_12M	SID229	SID229	infant	1.016	SWE	west	kSGB	8002	5671	1976	k__Bacteria|p__Firmicutes|c__Bacilli|o__Lactobacillales|f__Streptococcaceae|g__Streptococcus|s__Streptococcus_thermophilus|t__SGB8002
BackhedF_2015__SID229_12M__bin.20	BackhedF_2015	SID229_12M	SID229	SID229	infant	1.016	SWE	west	kSGB	17248	10625	3150	k__Bacteria|p__Actinobacteria|c__Actinobacteria|o__Bifidobacteriales|f__Bifidobacteriaceae|g__Bifidobacterium|s__Bifidobacterium_longum|t__SGB17248
BackhedF_2015__SID229_12M__bin.21	BackhedF_2015	SID229_12M	SID229	SID229	infant	1.016	SWE	west	kSGB	6744	4854	1831	k__Bacteria|p__Firmicutes|c__Erysipelotrichia|o__Erysipelotrichales|f__Erysipelotrichaceae|g__Erysipelatoclostridium|s__Erysipelatoclostridium_ramosum|t__SGB6744
BackhedF_2015__SID229_12M__bin.22	BackhedF_2015	SID229_12M	SID229	SID229	infant	1.016	SWE	west	uSGB	4752	3553	1442	k__Bacteria|p__Firmicutes|c__Clostridia|o__Clostridiales|f__Lachnospiraceae|g__GGB3553|s__GGB3553_SGB4752|t__SGB4752
BackhedF_2015__SID229_12M__bin.29	BackhedF_2015	SID229_12M	SID229	SID229	infant	1.016	SWE	west	uSGB	6179	4483	1755	k__Bacteria|p__Firmicutes|c__Clostridia|o__Clostridiales|f__Clostridiaceae|g__Clostridium|s__Clostridium_SGB6179|t__SGB6179
BackhedF_2015__SID229_12M__bin.31	BackhedF_2015	SID229_12M	SID229	SID229	infant	1.016	SWE	west	kSGB	4584	3438	1414	k__Bacteria|p__Firmicutes|c__Clostridia|o__Clostridiales|f__Lachnospiraceae|g__Mediterraneibacter|s__Ruminococcus_gnavus|t__SGB4584
BackhedF_2015__SID229_12M__bin.32	BackhedF_2015	SID229_12M	SID229	SID229	infant	1.016	SWE	west	kSGB	9674	6812	2477	k__Bacteria|p__Proteobacteria|c__Gammaproteobacteria|o__Pasteurellales|f__Pasteurellaceae|g__Haemophilus|s__Haemophilus_parainfluenzae|t__SGB9674
BackhedF_2015__SID229_12M__bin.33	BackhedF_2015	SID229_12M	SID229	SID229	infant	1.016	SWE	west	kSGB	6771	4865	1831	k__Bacteria|p__Firmicutes|c__Erysipelotrichia|o__Erysipelotrichales|f__Erysipelotrichaceae|g__Coprobacillus|s__Coprobacillus_cateniformis|t__SGB6771
BackhedF_2015__SID229_12M__bin.34	BackhedF_2015	SID229_12M	SID229	SID229	infant	1.016	SWE	west	kSGB	6140	4455	1753	k__Bacteria|p__Firmicutes|c__Clostridia|o__Clostridiales|f__Peptostreptococcaceae|g__Intestinibacter|s__Intestinibacter_bartlettii|t__SGB6140
BackhedF_2015__SID229_12M__bin.5	BackhedF_2015	SID229_12M	SID229	SID229	infant	1.016	SWE	west	uSGB	4882	3612	1451	k__Bacteria|p__Firmicutes|c__Clostridia|o__Clostridiales|f__Clostridiaceae|g__GGB3612|s__GGB3612_SGB4882|t__SGB4882
BackhedF_2015__SID229_12M__bin.7	BackhedF_2015	SID229_12M	SID229	SID229	infant	1.016	SWE	west	kSGB	6847	4897	1845	k__Bacteria|p__Firmicutes|c__Erysipelotrichia|o__Erysipelotrichales|f__Erysipelotrichaceae|g__Turicibacter|s__Turicibacter_sanguinis|t__SGB6847
BackhedF_2015__SID229_12M__bin.8	BackhedF_2015	SID229_12M	SID229	SID229	infant	1.016	SWE	west	kSGB	1877	1377	595	k__Bacteria|p__Bacteroidetes|c__Bacteroidia|o__Bacteroidales|f__Bacteroidaceae|g__Bacteroides|s__Bacteroides_caccae|t__SGB1877
BackhedF_2015__SID229_4M__bin.1	BackhedF_2015	SID229_4M	SID229	SID229	infant	0.342	SWE	west	kSGB	17248	10625	3150	k__Bacteria|p__Actinobacteria|c__Actinobacteria|o__Bifidobacteriales|f__Bifidobacteriaceae|g__Bifidobacterium|s__Bifidobacterium_longum|t__SGB17248
BackhedF_2015__SID229_4M__bin.12	BackhedF_2015	SID229_4M	SID229	SID229	infant	0.342	SWE	west	kSGB	6939	4968	1873	k__Bacteria|p__Firmicutes|c__Negativicutes|o__Veillonellales|f__Veillonellaceae|g__Veillonella|s__Veillonella_parvula|t__SGB6939
BackhedF_2015__SID229_4M__bin.2	BackhedF_2015	SID229_4M	SID229	SID229	infant	0.342	SWE	west	kSGB	17194	10591	3138	k__Bacteria|p__Actinobacteria|c__Actinobacteria|o__Actinomycetales|f__Actinomycetaceae|g__Actinomyces|s__Actinomyces_ihuae|t__SGB17194
BackhedF_2015__SID229_4M__bin.5	BackhedF_2015	SID229_4M	SID229	SID229	infant	0.342	SWE	west	kSGB	10068	6985	2483	k__Bacteria|p__Proteobacteria|c__Gammaproteobacteria|o__Enterobacterales|f__Enterobacteriaceae|g__Escherichia|s__Escherichia_coli|t__SGB10068
BackhedF_2015__SID229_4M__bin.6	BackhedF_2015	SID229_4M	SID229	SID229	infant	0.342	SWE	west	kSGB	6952	4968	1873	k__Bacteria|p__Firmicutes|c__Negativicutes|o__Veillonellales|f__Veillonellaceae|g__Veillonella|s__Veillonella_dispar|t__SGB6952
BackhedF_2015__SID229_4M__bin.7	BackhedF_2015	SID229_4M	SID229	SID229	infant	0.342	SWE	west	kSGB	7962	5644	1975	k__Bacteria|p__Firmicutes|c__Bacilli|o__Lactobacillales|f__Enterococcaceae|g__Enterococcus|s__Enterococcus_faecalis|t__SGB7962
BackhedF_2015__SID229_4M__bin.8	BackhedF_2015	SID229_4M	SID229	SID229	infant	0.342	SWE	west	kSGB	17192	10589	3138	k__Bacteria|p__Actinobacteria|c__Actinobacteria|o__Actinomycetales|f__Actinomycetaceae|g__Arcanobacterium|s__Arcanobacterium_haemolyticum|t__SGB17192
BackhedF_2015__SID229_4M__bin.9	BackhedF_2015	SID229_4M	SID229	SID229	infant	0.342	SWE	west	kSGB	17256	10628	3150	k__Bacteria|p__Actinobacteria|c__Actinobacteria|o__Bifidobacteriales|f__Bifidobacteriaceae|g__Bifidobacterium|s__Bifidobacterium_bifidum|t__SGB17256
BackhedF_2015__SID229_B__bin.1	BackhedF_2015	SID229_B	SID229	SID229	infant	0.027	SWE	west	kSGB	7962	5644	1975	k__Bacteria|p__Firmicutes|c__Bacilli|o__Lactobacillales|f__Enterococcaceae|g__Enterococcus|s__Enterococcus_faecalis|t__SGB7962
BackhedF_2015__SID229_B__bin.2	BackhedF_2015	SID229_B	SID229	SID229	infant	0.027	SWE	west	kSGB	1815	1353	595	k__Bacteria|p__Bacteroidetes|c__Bacteroidia|o__Bacteroidales|f__Bacteroidales_unclassified|g__Phocaeicola|s__Phocaeicola_dorei|t__SGB1815
BackhedF_2015__SID229_B__bin.3	BackhedF_2015	SID229_B	SID229	SID229	infant	0.027	SWE	west	kSGB	1855	1371	595	k__Bacteria|p__Bacteroidetes|c__Bacteroidia|o__Bacteroidales|f__Bacteroidaceae|g__Bacteroides|s__Bacteroides_fragilis|t__SGB1855
BackhedF_2015__SID229_B__bin.5	BackhedF_2015	SID229_B	SID229	SID229	infant	0.027	SWE	west	kSGB	10068	6985	2483	k__Bacteria|p__Proteobacteria|c__Gammaproteobacteria|o__Enterobacterales|f__Enterobacteriaceae|g__Escherichia|s__Escherichia_coli|t__SGB10068
BackhedF_2015__SID229_B__bin.7	BackhedF_2015	SID229_B	SID229	SID229	infant	0.027	SWE	west	kSGB	17244	10624	3150	k__Bacteria|p__Actinobacteria|c__Actinobacteria|o__Bifidobacteriales|f__Bifidobacteriaceae|g__Bifidobacterium|s__Bifidobacterium_adolescentis|t__SGB17244
BackhedF_2015__SID229_B__bin.8	BackhedF_2015	SID229_B	SID229	SID229	infant	0.027	SWE	west	kSGB	17256	10628	3150	k__Bacteria|p__Actinobacteria|c__Actinobacteria|o__Bifidobacteriales|f__Bifidobacteriaceae|g__Bifidobacterium|s__Bifidobacterium_bifidum|t__SGB17256
BackhedF_2015__SID229_M__bin.10	BackhedF_2015	SID229_M	SID229_mo	SID229	mother	NA	SWE	west	kSGB	1948	1415	599	k__Bacteria|p__Bacteroidetes|c__Bacteroidia|o__Bacteroidales|f__Tannerellaceae|g__Parabacteroides|s__Parabacteroides_johnsonii|t__SGB1948
BackhedF_2015__SID229_M__bin.14	BackhedF_2015	SID229_M	SID229_mo	SID229	mother	NA	SWE	west	uSGB	2127	1544	635	k__Bacteria|p__Bacteroidetes|c__CFGB635|o__OFGB635|f__FGB635|g__GGB1544|s__GGB1544_SGB2127|t__SGB2127
BackhedF_2015__SID229_M__bin.16	BackhedF_2015	SID229_M	SID229_mo	SID229	mother	NA	SWE	west	kSGB	6771	4865	1831	k__Bacteria|p__Firmicutes|c__Erysipelotrichia|o__Erysipelotrichales|f__Erysipelotrichaceae|g__Coprobacillus|s__Coprobacillus_cateniformis|t__SGB6771
BackhedF_2015__SID229_M__bin.18	BackhedF_2015	SID229_M	SID229_mo	SID229	mother	NA	SWE	west	kSGB	14631	9395	2991	k__Bacteria|p__Actinobacteria|c__Coriobacteriia|o__Coriobacteriales|f__Coriobacteriaceae|g__Collinsella|s__Collinsella_aerofaciens|t__SGB14631
BackhedF_2015__SID229_M__bin.20	BackhedF_2015	SID229_M	SID229_mo	SID229	mother	NA	SWE	west	kSGB	4933	3638	1454	k__Bacteria|p__Firmicutes|c__Clostridia|o__Clostridiales|f__Lachnospiraceae|g__Lachnospiraceae_unclassified|s__Eubacterium_rectale|t__SGB4933
BackhedF_2015__SID229_M__bin.23	BackhedF_2015	SID229_M	SID229_mo	SID229	mother	NA	SWE	west	kSGB	15286	9728	3058	k__Bacteria|p__Firmicutes|c__Clostridia|o__Clostridiales|f__Ruminococcaceae|g__Subdoligranulum|s__Subdoligranulum_sp_APC924_74|t__SGB15286
BackhedF_2015__SID229_M__bin.25	BackhedF_2015	SID229_M	SID229_mo	SID229	mother	NA	SWE	west	uSGB	4328	3278	1342	k__Bacteria|p__Firmicutes|c__Clostridia|o__Clostridiales|f__Eubacteriaceae|g__GGB3278|s__GGB3278_SGB4328|t__SGB4328
BackhedF_2015__SID229_M__bin.27	BackhedF_2015	SID229_M	SID229_mo	SID229	mother	NA	SWE	west	kSGB	4532	3419	1413	k__Bacteria|p__Firmicutes|c__Clostridia|o__Clostridiales|f__Lachnospiraceae|g__Anaerobutyricum|s__Anaerobutyricum_hallii|t__SGB4532
BackhedF_2015__SID229_M__bin.28	BackhedF_2015	SID229_M	SID229_mo	SID229	mother	NA	SWE	west	kSGB	6754	4860	1831	k__Bacteria|p__Firmicutes|c__Erysipelotrichia|o__Erysipelotrichales|f__Erysipelotrichaceae|g__Faecalibacillus|s__Faecalibacillus_intestinalis|t__SGB6754
BackhedF_2015__SID229_M__bin.30	BackhedF_2015	SID229_M	SID229_mo	SID229	mother	NA	SWE	west	kSGB	5825	4274	1707	k__Bacteria|p__Firmicutes|c__Negativicutes|o__Veillonellales|f__Veillonellaceae|g__Dialister|s__Dialister_invisus|t__SGB5825
BackhedF_2015__SID229_M__bin.31	BackhedF_2015	SID229_M	SID229_mo	SID229	mother	NA	SWE	west	uSGB	14334	9359	2987	k__Bacteria|p__Firmicutes|c__CFGB2987|o__OFGB2987|f__FGB2987|g__GGB9359|s__GGB9359_SGB14334|t__SGB14334
BackhedF_2015__SID229_M__bin.32	BackhedF_2015	SID229_M	SID229_mo	SID229	mother	NA	SWE	west	kSGB	5075	3740	1476	k__Bacteria|p__Firmicutes|c__Clostridia|o__Clostridiales|f__Lachnospiraceae|g__Lachnospira|s__Lachnospira_pectinoschiza|t__SGB5075
BackhedF_2015__SID229_M__bin.36	BackhedF_2015	SID229_M	SID229_mo	SID229	mother	NA	SWE	west	uSGB	14861	9468	3005	k__Bacteria|p__Firmicutes|c__CFGB3005|o__OFGB3005|f__FGB3005|g__GGB9468|s__GGB9468_SGB14861|t__SGB14861
BackhedF_2015__SID229_M__bin.37	BackhedF_2015	SID229_M	SID229_mo	SID229	mother	NA	SWE	west	kSGB	2318	1686	673	k__Bacteria|p__Bacteroidetes|c__Bacteroidia|o__Bacteroidales|f__Rikenellaceae|g__Alistipes|s__Alistipes_putredinis|t__SGB2318
BackhedF_2015__SID229_M__bin.45	BackhedF_2015	SID229_M	SID229_mo	SID229	mother	NA	SWE	west	kSGB	1836	1366	595	k__Bacteria|p__Bacteroidetes|c__Bacteroidia|o__Bacteroidales|f__Bacteroidaceae|g__Bacteroides|s__Bacteroides_uniformis|t__SGB1836
BackhedF_2015__SID229_M__bin.46	BackhedF_2015	SID229_M	SID229_mo	SID229	mother	NA	SWE	west	uSGB	15031	9602	3056	k__Bacteria|p__Firmicutes|c__Clostridia|o__Clostridiales|f__Ruminococcaceae|g__GGB9602|s__GGB9602_SGB15031|t__SGB15031
BackhedF_2015__SID229_M__bin.47	BackhedF_2015	SID229_M	SID229_mo	SID229	mother	NA	SWE	west	kSGB	4936	3639	1454	k__Bacteria|p__Firmicutes|c__Clostridia|o__Clostridiales|f__Lachnospiraceae|g__Roseburia|s__Roseburia_hominis|t__SGB4936
BackhedF_2015__SID229_M__bin.48	BackhedF_2015	SID229_M	SID229_mo	SID229	mother	NA	SWE	west	kSGB	5082	3742	1476	k__Bacteria|p__Firmicutes|c__Clostridia|o__Clostridiales|f__Lachnospiraceae|g__Lachnospira|s__Lachnospira_eligens|t__SGB5082
BackhedF_2015__SID229_M__bin.50	BackhedF_2015	SID229_M	SID229_mo	SID229	mother	NA	SWE	west	kSGB	8010	5671	1976	k__Bacteria|p__Firmicutes|c__Bacilli|o__Lactobacillales|f__Streptococcaceae|g__Streptococcus|s__Streptococcus_salivarius|t__SGB8010
BackhedF_2015__SID229_M__bin.51	BackhedF_2015	SID229_M	SID229_mo	SID229	mother	NA	SWE	west	kSGB	4940	3642	1454	k__Bacteria|p__Firmicutes|c__Clostridia|o__Clostridiales|f__Lachnospiraceae|g__Roseburia|s__Roseburia_inulinivorans|t__SGB4940
BackhedF_2015__SID229_M__bin.52	BackhedF_2015	SID229_M	SID229_mo	SID229	mother	NA	SWE	west	kSGB	5118	3759	1480	k__Bacteria|p__Firmicutes|c__Clostridia|o__Clostridiales|f__Lachnospiraceae|g__Coprococcus|s__Coprococcus_eutactus|t__SGB5118
BackhedF_2015__SID229_M__bin.53	BackhedF_2015	SID229_M	SID229_mo	SID229	mother	NA	SWE	west	kSGB	4993	3679	1464	k__Bacteria|p__Firmicutes|c__Firmicutes_unclassified|o__Firmicutes_unclassified|f__Firmicutes_unclassified|g__Firmicutes_unclassified|s__Firmicutes_bacterium_AF16_15|t__SGB4993
BackhedF_2015__SID229_M__bin.57	BackhedF_2015	SID229_M	SID229_mo	SID229	mother	NA	SWE	west	kSGB	4280	3240	1336	k__Bacteria|p__Firmicutes|c__Clostridia|o__Clostridiales|f__Ruminococcaceae|g__Pseudoruminococcus|s__Pseudoruminococcus_massiliensis|t__SGB4280
BackhedF_2015__SID229_M__bin.58	BackhedF_2015	SID229_M	SID229_mo	SID229	mother	NA	SWE	west	kSGB	5111	3757	1480	k__Bacteria|p__Firmicutes|c__Clostridia|o__Clostridiales|f__Clostridiaceae|g__Clostridium|s__Clostridium_sp_AF15_49|t__SGB5111
BackhedF_2015__SID229_M__bin.59	BackhedF_2015	SID229_M	SID229_mo	SID229	mother	NA	SWE	west	kSGB	2303	1676	673	k__Bacteria|p__Bacteroidetes|c__Bacteroidia|o__Bacteroidales|f__Rikenellaceae|g__Alistipes|s__Alistipes_onderdonkii|t__SGB2303
BackhedF_2015__SID229_M__bin.6	BackhedF_2015	SID229_M	SID229_mo	SID229	mother	NA	SWE	west	uSGB	14342	9365	2989	k__Bacteria|p__Actinobacteria|c__CFGB2989|o__OFGB2989|f__FGB2989|g__GGB9365|s__GGB9365_SGB14342|t__SGB14342
BackhedF_2015__SID229_M__bin.60	BackhedF_2015	SID229_M	SID229_mo	SID229	mother	NA	SWE	west	kSGB	4874	3608	1449	k__Bacteria|p__Firmicutes|c__Clostridia|o__Clostridiales|f__Lachnospiraceae|g__Fusicatenibacter|s__Fusicatenibacter_saccharivorans|t__SGB4874
BackhedF_2015__SID229_M__bin.61	BackhedF_2015	SID229_M	SID229_mo	SID229	mother	NA	SWE	west	kSGB	1815	1353	595	k__Bacteria|p__Bacteroidetes|c__Bacteroidia|o__Bacteroidales|f__Bacteroidales_unclassified|g__Phocaeicola|s__Phocaeicola_dorei|t__SGB1815
BackhedF_2015__SID229_M__bin.62	BackhedF_2015	SID229_M	SID229_mo	SID229	mother	NA	SWE	west	kSGB	9262	6556	2396	k__Bacteria|p__Proteobacteria|c__Betaproteobacteria|o__Burkholderiales|f__Sutterellaceae|g__Parasutterella|s__Parasutterella_excrementihominis|t__SGB9262
BackhedF_2015__SID229_M__bin.64	BackhedF_2015	SID229_M	SID229_mo	SID229	mother	NA	SWE	west	kSGB	10068	6985	2483	k__Bacteria|p__Proteobacteria|c__Gammaproteobacteria|o__Enterobacterales|f__Enterobacteriaceae|g__Escherichia|s__Escherichia_coli|t__SGB10068
BackhedF_2015__SID229_M__bin.65	BackhedF_2015	SID229_M	SID229_mo	SID229	mother	NA	SWE	west	kSGB	4644	3479	1420	k__Bacteria|p__Firmicutes|c__Clostridia|o__Clostridiales|f__Clostridiaceae|g__Clostridium|s__Clostridium_sp_AF36_4|t__SGB4644
BackhedF_2015__SID229_M__bin.66	BackhedF_2015	SID229_M	SID229_mo	SID229	mother	NA	SWE	west	kSGB	4951	3644	1454	k__Bacteria|p__Firmicutes|c__Clostridia|o__Clostridiales|f__Lachnospiraceae|g__Roseburia|s__Roseburia_intestinalis|t__SGB4951
BackhedF_2015__SID229_M__bin.67	BackhedF_2015	SID229_M	SID229_mo	SID229	mother	NA	SWE	west	kSGB	4826	3596	1449	k__Bacteria|p__Firmicutes|c__Clostridia|o__Clostridiales|f__Lachnospiraceae|g__Blautia|s__Blautia_massiliensis|t__SGB4826
BackhedF_2015__SID229_M__bin.7	BackhedF_2015	SID229_M	SID229_mo	SID229	mother	NA	SWE	west	kSGB	5065	3732	1475	k__Bacteria|p__Firmicutes|c__Clostridia|o__Clostridiales|f__Lachnospiraceae|g__Butyrivibrio|s__Butyrivibrio_crossotus|t__SGB5065
BackhedF_2015__SID229_M__bin.8	BackhedF_2015	SID229_M	SID229_mo	SID229	mother	NA	SWE	west	kSGB	4547	3421	1413	k__Bacteria|p__Firmicutes|c__Clostridia|o__Clostridiales|f__Lachnospiraceae|g__Anaerostipes|s__Anaerostipes_hadrus|t__SGB4547
BackhedF_2015__SID229_M__bin.9	BackhedF_2015	SID229_M	SID229_mo	SID229	mother	NA	SWE	west	uSGB	6526	4713	1778	k__Bacteria|p__Firmicutes|c__CFGB1778|o__OFGB1778|f__FGB1778|g__GGB4713|s__GGB4713_SGB6526|t__SGB6526
BackhedF_2015__SID238_12M__bin.11	BackhedF_2015	SID238_12M	SID238	SID238	infant	1	SWE	west	kSGB	5075	3740	1476	k__Bacteria|p__Firmicutes|c__Clostridia|o__Clostridiales|f__Lachnospiraceae|g__Lachnospira|s__Lachnospira_pectinoschiza|t__SGB5075
BackhedF_2015__SID238_12M__bin.12	BackhedF_2015	SID238_12M	SID238	SID238	infant	1	SWE	west	kSGB	4584	3438	1414	k__Bacteria|p__Firmicutes|c__Clostridia|o__Clostridiales|f__Lachnospiraceae|g__Mediterraneibacter|s__Ruminococcus_gnavus|t__SGB4584
BackhedF_2015__SID238_12M__bin.13	BackhedF_2015	SID238_12M	SID238	SID238	infant	1	SWE	west	kSGB	4844	3599	1449	k__Bacteria|p__Firmicutes|c__Clostridia|o__Clostridiales|f__Lachnospiraceae|g__Blautia|s__Blautia_wexlerae|t__SGB4844
BackhedF_2015__SID238_12M__bin.4	BackhedF_2015	SID238_12M	SID238	SID238	infant	1	SWE	west	kSGB	1872	1376	595	k__Bacteria|p__Bacteroidetes|c__Bacteroidia|o__Bacteroidales|f__Bacteroidaceae|g__Bacteroides|s__Bacteroides_ovatus|t__SGB1872
BackhedF_2015__SID238_12M__bin.6	BackhedF_2015	SID238_12M	SID238	SID238	infant	1	SWE	west	kSGB	15316	9740	3058	k__Bacteria|p__Firmicutes|c__Clostridia|o__Clostridiales|f__Ruminococcaceae|g__Faecalibacterium|s__Faecalibacterium_prausnitzii|t__SGB15316
BackhedF_2015__SID238_12M__bin.7	BackhedF_2015	SID238_12M	SID238	SID238	infant	1	SWE	west	kSGB	1855	1371	595	k__Bacteria|p__Bacteroidetes|c__Bacteroidia|o__Bacteroidales|f__Bacteroidaceae|g__Bacteroides|s__Bacteroides_fragilis|t__SGB1855
BackhedF_2015__SID238_12M__bin.9	BackhedF_2015	SID238_12M	SID238	SID238	infant	1	SWE	west	kSGB	1836	1366	595	k__Bacteria|p__Bacteroidetes|c__Bacteroidia|o__Bacteroidales|f__Bacteroidaceae|g__Bacteroides|s__Bacteroides_uniformis|t__SGB1836
BackhedF_2015__SID238_4M__bin.2	BackhedF_2015	SID238_4M	SID238	SID238	infant	0.336	SWE	west	kSGB	10209	7021	2483	k__Bacteria|p__Proteobacteria|c__Gammaproteobacteria|o__Enterobacterales|f__Hafniaceae|g__Hafnia|s__Hafnia_alvei|t__SGB10209
BackhedF_2015__SID238_4M__bin.4	BackhedF_2015	SID238_4M	SID238	SID238	infant	0.336	SWE	west	kSGB	6939	4968	1873	k__Bacteria|p__Firmicutes|c__Negativicutes|o__Veillonellales|f__Veillonellaceae|g__Veillonella|s__Veillonella_parvula|t__SGB6939
BackhedF_2015__SID238_4M__bin.5	BackhedF_2015	SID238_4M	SID238	SID238	infant	0.336	SWE	west	kSGB	7142	5105	1912	k__Bacteria|p__Firmicutes|c__Bacilli|o__Lactobacillales|f__Lactobacillaceae|g__Lactobacillus|s__Lactobacillus_paracasei|t__SGB7142
BackhedF_2015__SID238_4M__bin.6	BackhedF_2015	SID238_4M	SID238	SID238	infant	0.336	SWE	west	kSGB	7967	5649	1975	k__Bacteria|p__Firmicutes|c__Bacilli|o__Lactobacillales|f__Enterococcaceae|g__Enterococcus|s__Enterococcus_faecium|t__SGB7967
BackhedF_2015__SID238_4M__bin.7	BackhedF_2015	SID238_4M	SID238	SID238	infant	0.336	SWE	west	uSGB	16985	10483	3125	k__Bacteria|p__Actinobacteria|c__Actinobacteria|o__Micrococcales|f__Micrococcaceae|g__Rothia|s__Rothia_SGB16985|t__SGB16985
BackhedF_2015__SID238_4M__bin.9	BackhedF_2015	SID238_4M	SID238	SID238	infant	0.336	SWE	west	uSGB	8065	5679	1976	k__Bacteria|p__Firmicutes|c__Bacilli|o__Lactobacillales|f__Streptococcaceae|g__Streptococcus|s__Streptococcus_SGB8065|t__SGB8065
BackhedF_2015__SID238_B__bin.1	BackhedF_2015	SID238_B	SID238	SID238	infant	0.014	SWE	west	kSGB	1855	1371	595	k__Bacteria|p__Bacteroidetes|c__Bacteroidia|o__Bacteroidales|f__Bacteroidaceae|g__Bacteroides|s__Bacteroides_fragilis|t__SGB1855
BackhedF_2015__SID238_B__bin.2	BackhedF_2015	SID238_B	SID238	SID238	infant	0.014	SWE	west	kSGB	7967	5649	1975	k__Bacteria|p__Firmicutes|c__Bacilli|o__Lactobacillales|f__Enterococcaceae|g__Enterococcus|s__Enterococcus_faecium|t__SGB7967
BackhedF_2015__SID238_M__bin.10	BackhedF_2015	SID238_M	SID238_mo	SID238	mother	NA	SWE	west	kSGB	14631	9395	2991	k__Bacteria|p__Actinobacteria|c__Coriobacteriia|o__Coriobacteriales|f__Coriobacteriaceae|g__Collinsella|s__Collinsella_aerofaciens|t__SGB14631
BackhedF_2015__SID238_M__bin.11	BackhedF_2015	SID238_M	SID238_mo	SID238	mother	NA	SWE	west	kSGB	1829	1362	595	k__Bacteria|p__Bacteroidetes|c__Bacteroidia|o__Bacteroidales|f__Bacteroidaceae|g__Bacteroides|s__Bacteroides_eggerthii|t__SGB1829
BackhedF_2015__SID238_M__bin.12	BackhedF_2015	SID238_M	SID238_mo	SID238	mother	NA	SWE	west	kSGB	1965	1426	605	k__Bacteria|p__Bacteroidetes|c__Bacteroidia|o__Bacteroidales|f__Barnesiellaceae|g__Barnesiella|s__Barnesiella_intestinihominis|t__SGB1965
BackhedF_2015__SID238_M__bin.13	BackhedF_2015	SID238_M	SID238_mo	SID238	mother	NA	SWE	west	uSGB	14123	9184	2880	k__Bacteria|p__Firmicutes|c__CFGB2880|o__OFGB2880|f__FGB2880|g__GGB9184|s__GGB9184_SGB14123|t__SGB14123
BackhedF_2015__SID238_M__bin.14	BackhedF_2015	SID238_M	SID238_mo	SID238	mother	NA	SWE	west	uSGB	13976	9059	2833	k__Bacteria|p__Firmicutes|c__CFGB2833|o__OFGB2833|f__FGB2833|g__GGB9059|s__GGB9059_SGB13976|t__SGB13976
BackhedF_2015__SID238_M__bin.15	BackhedF_2015	SID238_M	SID238_mo	SID238	mother	NA	SWE	west	kSGB	1877	1377	595	k__Bacteria|p__Bacteroidetes|c__Bacteroidia|o__Bacteroidales|f__Bacteroidaceae|g__Bacteroides|s__Bacteroides_caccae|t__SGB1877
BackhedF_2015__SID238_M__bin.19	BackhedF_2015	SID238_M	SID238_mo	SID238	mother	NA	SWE	west	kSGB	9228	6531	2382	k__Bacteria|p__Verrucomicrobia|c__Verrucomicrobiae|o__Verrucomicrobiales|f__Akkermansiaceae|g__Akkermansia|s__Akkermansia_muciniphila|t__SGB9228
BackhedF_2015__SID238_M__bin.2	BackhedF_2015	SID238_M	SID238_mo	SID238	mother	NA	SWE	west	uSGB	3996	3005	1227	k__Bacteria|p__Firmicutes|c__CFGB1227|o__OFGB1227|f__FGB1227|g__GGB3005|s__GGB3005_SGB3996|t__SGB3996
BackhedF_2015__SID238_M__bin.20	BackhedF_2015	SID238_M	SID238_mo	SID238	mother	NA	SWE	west	kSGB	4540	3421	1413	k__Bacteria|p__Firmicutes|c__Clostridia|o__Clostridiales|f__Lachnospiraceae|g__Anaerostipes|s__Anaerostipes_hadrus|t__SGB4540
BackhedF_2015__SID238_M__bin.21	BackhedF_2015	SID238_M	SID238_mo	SID238	mother	NA	SWE	west	kSGB	17237	10624	3150	k__Bacteria|p__Actinobacteria|c__Actinobacteria|o__Bifidobacteriales|f__Bifidobacteriaceae|g__Bifidobacterium|s__Bifidobacterium_pseudocatenulatum|t__SGB17237
BackhedF_2015__SID238_M__bin.22	BackhedF_2015	SID238_M	SID238_mo	SID238	mother	NA	SWE	west	uSGB	6308	4567	1765	k__Bacteria|p__Firmicutes|c__CFGB1765|o__OFGB1765|f__FGB1765|g__GGB4567|s__GGB4567_SGB6308|t__SGB6308
BackhedF_2015__SID238_M__bin.23	BackhedF_2015	SID238_M	SID238_mo	SID238	mother	NA	SWE	west	kSGB	17237	10624	3150	k__Bacteria|p__Actinobacteria|c__Actinobacteria|o__Bifidobacteriales|f__Bifidobacteriaceae|g__Bifidobacterium|s__Bifidobacterium_pseudocatenulatum|t__SGB17237
BackhedF_2015__SID238_M__bin.24	BackhedF_2015	SID238_M	SID238_mo	SID238	mother	NA	SWE	west	uSGB	6473	4683	1776	k__Bacteria|p__Firmicutes|c__CFGB1776|o__OFGB1776|f__FGB1776|g__GGB4683|s__GGB4683_SGB6473|t__SGB6473
BackhedF_2015__SID238_M__bin.25	BackhedF_2015	SID238_M	SID238_mo	SID238	mother	NA	SWE	west	kSGB	10068	6985	2483	k__Bacteria|p__Proteobacteria|c__Gammaproteobacteria|o__Enterobacterales|f__Enterobacteriaceae|g__Escherichia|s__Escherichia_coli|t__SGB10068
BackhedF_2015__SID238_M__bin.26	BackhedF_2015	SID238_M	SID238_mo	SID238	mother	NA	SWE	west	uSGB	4829	3596	1449	k__Bacteria|p__Firmicutes|c__Clostridia|o__Clostridiales|f__Ruminococcaceae|g__Ruminococcus|s__Ruminococcus_SGB4829|t__SGB4829
BackhedF_2015__SID238_M__bin.28	BackhedF_2015	SID238_M	SID238_mo	SID238	mother	NA	SWE	west	kSGB	15318	9740	3058	k__Bacteria|p__Firmicutes|c__Clostridia|o__Clostridiales|f__Ruminococcaceae|g__Faecalibacterium|s__Faecalibacterium_prausnitzii|t__SGB15318
BackhedF_2015__SID238_M__bin.31	BackhedF_2015	SID238_M	SID238_mo	SID238	mother	NA	SWE	west	kSGB	17244	10624	3150	k__Bacteria|p__Actinobacteria|c__Actinobacteria|o__Bifidobacteriales|f__Bifidobacteriaceae|g__Bifidobacterium|s__Bifidobacterium_adolescentis|t__SGB17244
BackhedF_2015__SID238_M__bin.35	BackhedF_2015	SID238_M	SID238_mo	SID238	mother	NA	SWE	west	uSGB	4964	3653	1455	k__Bacteria|p__Firmicutes|c__Clostridia|o__Clostridiales|f__Eubacteriaceae|g__GGB3653|s__GGB3653_SGB4964|t__SGB4964
BackhedF_2015__SID238_M__bin.4	BackhedF_2015	SID238_M	SID238_mo	SID238	mother	NA	SWE	west	kSGB	2318	1686	673	k__Bacteria|p__Bacteroidetes|c__Bacteroidia|o__Bacteroidales|f__Rikenellaceae|g__Alistipes|s__Alistipes_putredinis|t__SGB2318
BackhedF_2015__SID238_M__bin.40	BackhedF_2015	SID238_M	SID238_mo	SID238	mother	NA	SWE	west	kSGB	17248	10625	3150	k__Bacteria|p__Actinobacteria|c__Actinobacteria|o__Bifidobacteriales|f__Bifidobacteriaceae|g__Bifidobacterium|s__Bifidobacterium_longum|t__SGB17248
BackhedF_2015__SID238_M__bin.41	BackhedF_2015	SID238_M	SID238_mo	SID238	mother	NA	SWE	west	uSGB	4328	3278	1342	k__Bacteria|p__Firmicutes|c__Clostridia|o__Clostridiales|f__Eubacteriaceae|g__GGB3278|s__GGB3278_SGB4328|t__SGB4328
BackhedF_2015__SID238_M__bin.42	BackhedF_2015	SID238_M	SID238_mo	SID238	mother	NA	SWE	west	uSGB	14306	9342	2982	k__Bacteria|p__Firmicutes|c__CFGB2982|o__OFGB2982|f__FGB2982|g__GGB9342|s__GGB9342_SGB14306|t__SGB14306
BackhedF_2015__SID238_M__bin.45	BackhedF_2015	SID238_M	SID238_mo	SID238	mother	NA	SWE	west	uSGB	15102	9635	3056	k__Bacteria|p__Firmicutes|c__Clostridia|o__Clostridiales|f__Ruminococcaceae|g__GGB9635|s__GGB9635_SGB15102|t__SGB15102
BackhedF_2015__SID238_M__bin.46	BackhedF_2015	SID238_M	SID238_mo	SID238	mother	NA	SWE	west	uSGB	14322	9352	2987	k__Bacteria|p__Actinobacteria|c__CFGB2987|o__OFGB2987|f__FGB2987|g__GGB9352|s__GGB9352_SGB14322|t__SGB14322
BackhedF_2015__SID238_M__bin.7	BackhedF_2015	SID238_M	SID238_mo	SID238	mother	NA	SWE	west	kSGB	2326	1693	673	k__Bacteria|p__Bacteroidetes|c__Bacteroidia|o__Bacteroidales|f__Rikenellaceae|g__Alistipes|s__Alistipes_sp_AF17_16|t__SGB2326
BackhedF_2015__SID240_12M__bin.1	BackhedF_2015	SID240_12M	SID240	SID240	infant	0.98	SWE	west	kSGB	9286	6573	2400	k__Bacteria|p__Proteobacteria|c__Betaproteobacteria|o__Burkholderiales|f__Sutterellaceae|g__Sutterella|s__Sutterella_wadsworthensis|t__SGB9286
BackhedF_2015__SID240_12M__bin.11	BackhedF_2015	SID240_12M	SID240	SID240	infant	0.98	SWE	west	kSGB	4540	3421	1413	k__Bacteria|p__Firmicutes|c__Clostridia|o__Clostridiales|f__Lachnospiraceae|g__Anaerostipes|s__Anaerostipes_hadrus|t__SGB4540
BackhedF_2015__SID240_12M__bin.12	BackhedF_2015	SID240_12M	SID240	SID240	infant	0.98	SWE	west	kSGB	4925	3634	1454	k__Bacteria|p__Firmicutes|c__Clostridia|o__Clostridiales|f__Lachnospiraceae|g__Roseburia|s__Roseburia_faecis|t__SGB4925
BackhedF_2015__SID240_12M__bin.16	BackhedF_2015	SID240_12M	SID240	SID240	infant	0.98	SWE	west	kSGB	4874	3608	1449	k__Bacteria|p__Firmicutes|c__Clostridia|o__Clostridiales|f__Lachnospiraceae|g__Fusicatenibacter|s__Fusicatenibacter_saccharivorans|t__SGB4874
BackhedF_2015__SID240_12M__bin.17	BackhedF_2015	SID240_12M	SID240	SID240	infant	0.98	SWE	west	uSGB	6174	4481	1755	k__Bacteria|p__Firmicutes|c__Clostridia|o__Clostridiales|f__Clostridiaceae|g__GGB4481|s__GGB4481_SGB6174|t__SGB6174
BackhedF_2015__SID240_12M__bin.19	BackhedF_2015	SID240_12M	SID240	SID240	infant	0.98	SWE	west	uSGB	5089	3746	1476	k__Bacteria|p__Firmicutes|c__Clostridia|o__Clostridiales|f__Lachnospiraceae|g__GGB3746|s__GGB3746_SGB5089|t__SGB5089
BackhedF_2015__SID240_12M__bin.21	BackhedF_2015	SID240_12M	SID240	SID240	infant	0.98	SWE	west	kSGB	14741	9399	2991	k__Bacteria|p__Actinobacteria|c__Coriobacteriia|o__Coriobacteriales|f__Coriobacteriaceae|g__Collinsella|s__Collinsella_intestinalis|t__SGB14741
BackhedF_2015__SID240_12M__bin.22	BackhedF_2015	SID240_12M	SID240	SID240	infant	0.98	SWE	west	kSGB	17244	10624	3150	k__Bacteria|p__Actinobacteria|c__Actinobacteria|o__Bifidobacteriales|f__Bifidobacteriaceae|g__Bifidobacterium|s__Bifidobacterium_adolescentis|t__SGB17244
BackhedF_2015__SID240_12M__bin.23	BackhedF_2015	SID240_12M	SID240	SID240	infant	0.98	SWE	west	kSGB	4584	3438	1414	k__Bacteria|p__Firmicutes|c__Clostridia|o__Clostridiales|f__Lachnospiraceae|g__Mediterraneibacter|s__Ruminococcus_gnavus|t__SGB4584
BackhedF_2015__SID240_12M__bin.5	BackhedF_2015	SID240_12M	SID240	SID240	infant	0.98	SWE	west	kSGB	6939	4968	1873	k__Bacteria|p__Firmicutes|c__Negativicutes|o__Veillonellales|f__Veillonellaceae|g__Veillonella|s__Veillonella_parvula|t__SGB6939
BackhedF_2015__SID240_12M__bin.6	BackhedF_2015	SID240_12M	SID240	SID240	infant	0.98	SWE	west	kSGB	15316	9740	3058	k__Bacteria|p__Firmicutes|c__Clostridia|o__Clostridiales|f__Ruminococcaceae|g__Faecalibacterium|s__Faecalibacterium_prausnitzii|t__SGB15316
BackhedF_2015__SID240_12M__bin.7	BackhedF_2015	SID240_12M	SID240	SID240	infant	0.98	SWE	west	kSGB	1872	1376	595	k__Bacteria|p__Bacteroidetes|c__Bacteroidia|o__Bacteroidales|f__Bacteroidaceae|g__Bacteroides|s__Bacteroides_ovatus|t__SGB1872
BackhedF_2015__SID240_12M__bin.8	BackhedF_2015	SID240_12M	SID240	SID240	infant	0.98	SWE	west	kSGB	1934	1409	599	k__Bacteria|p__Bacteroidetes|c__Bacteroidia|o__Bacteroidales|f__Tannerellaceae|g__Parabacteroides|s__Parabacteroides_distasonis|t__SGB1934
BackhedF_2015__SID240_12M__bin.9	BackhedF_2015	SID240_12M	SID240	SID240	infant	0.98	SWE	west	kSGB	1814	1353	595	k__Bacteria|p__Bacteroidetes|c__Bacteroidia|o__Bacteroidales|f__Bacteroidales_unclassified|g__Phocaeicola|s__Phocaeicola_vulgatus|t__SGB1814
BackhedF_2015__SID240_4M__bin.1	BackhedF_2015	SID240_4M	SID240	SID240	infant	0.334	SWE	west	kSGB	17248	10625	3150	k__Bacteria|p__Actinobacteria|c__Actinobacteria|o__Bifidobacteriales|f__Bifidobacteriaceae|g__Bifidobacterium|s__Bifidobacterium_longum|t__SGB17248
BackhedF_2015__SID240_4M__bin.2	BackhedF_2015	SID240_4M	SID240	SID240	infant	0.334	SWE	west	kSGB	1814	1353	595	k__Bacteria|p__Bacteroidetes|c__Bacteroidia|o__Bacteroidales|f__Bacteroidales_unclassified|g__Phocaeicola|s__Phocaeicola_vulgatus|t__SGB1814
BackhedF_2015__SID240_4M__bin.3	BackhedF_2015	SID240_4M	SID240	SID240	infant	0.334	SWE	west	kSGB	1872	1376	595	k__Bacteria|p__Bacteroidetes|c__Bacteroidia|o__Bacteroidales|f__Bacteroidaceae|g__Bacteroides|s__Bacteroides_ovatus|t__SGB1872
BackhedF_2015__SID240_4M__bin.4	BackhedF_2015	SID240_4M	SID240	SID240	infant	0.334	SWE	west	kSGB	4584	3438	1414	k__Bacteria|p__Firmicutes|c__Clostridia|o__Clostridiales|f__Lachnospiraceae|g__Mediterraneibacter|s__Ruminococcus_gnavus|t__SGB4584
BackhedF_2015__SID240_4M__bin.7	BackhedF_2015	SID240_4M	SID240	SID240	infant	0.334	SWE	west	kSGB	1934	1409	599	k__Bacteria|p__Bacteroidetes|c__Bacteroidia|o__Bacteroidales|f__Tannerellaceae|g__Parabacteroides|s__Parabacteroides_distasonis|t__SGB1934
BackhedF_2015__SID240_4M__bin.8	BackhedF_2015	SID240_4M	SID240	SID240	infant	0.334	SWE	west	kSGB	10068	6985	2483	k__Bacteria|p__Proteobacteria|c__Gammaproteobacteria|o__Enterobacterales|f__Enterobacteriaceae|g__Escherichia|s__Escherichia_coli|t__SGB10068
BackhedF_2015__SID240_B__bin.1	BackhedF_2015	SID240_B	SID240	SID240	infant	0.0027	SWE	west	kSGB	10068	6985	2483	k__Bacteria|p__Proteobacteria|c__Gammaproteobacteria|o__Enterobacterales|f__Enterobacteriaceae|g__Escherichia|s__Escherichia_coli|t__SGB10068
BackhedF_2015__SID240_M__bin.10	BackhedF_2015	SID240_M	SID240_mo	SID240	mother	NA	SWE	west	kSGB	1872	1376	595	k__Bacteria|p__Bacteroidetes|c__Bacteroidia|o__Bacteroidales|f__Bacteroidaceae|g__Bacteroides|s__Bacteroides_ovatus|t__SGB1872
BackhedF_2015__SID240_M__bin.13	BackhedF_2015	SID240_M	SID240_mo	SID240	mother	NA	SWE	west	kSGB	1934	1409	599	k__Bacteria|p__Bacteroidetes|c__Bacteroidia|o__Bacteroidales|f__Tannerellaceae|g__Parabacteroides|s__Parabacteroides_distasonis|t__SGB1934
BackhedF_2015__SID240_M__bin.14	BackhedF_2015	SID240_M	SID240_mo	SID240	mother	NA	SWE	west	kSGB	17244	10624	3150	k__Bacteria|p__Actinobacteria|c__Actinobacteria|o__Bifidobacteriales|f__Bifidobacteriaceae|g__Bifidobacterium|s__Bifidobacterium_adolescentis|t__SGB17244
BackhedF_2015__SID240_M__bin.15	BackhedF_2015	SID240_M	SID240_mo	SID240	mother	NA	SWE	west	uSGB	15346	9741	3058	k__Bacteria|p__Firmicutes|c__Clostridia|o__Clostridiales|f__Ruminococcaceae|g__Faecalibacterium|s__Faecalibacterium_SGB15346|t__SGB15346
BackhedF_2015__SID240_M__bin.16	BackhedF_2015	SID240_M	SID240_mo	SID240	mother	NA	SWE	west	kSGB	5825	4274	1707	k__Bacteria|p__Firmicutes|c__Negativicutes|o__Veillonellales|f__Veillonellaceae|g__Dialister|s__Dialister_invisus|t__SGB5825
BackhedF_2015__SID240_M__bin.2	BackhedF_2015	SID240_M	SID240_mo	SID240	mother	NA	SWE	west	kSGB	1903	1390	595	k__Bacteria|p__Bacteroidetes|c__Bacteroidia|o__Bacteroidales|f__Bacteroidales_unclassified|g__Phocaeicola|s__Phocaeicola_plebeius|t__SGB1903
BackhedF_2015__SID240_M__bin.3	BackhedF_2015	SID240_M	SID240_mo	SID240	mother	NA	SWE	west	uSGB	5089	3746	1476	k__Bacteria|p__Firmicutes|c__Clostridia|o__Clostridiales|f__Lachnospiraceae|g__GGB3746|s__GGB3746_SGB5089|t__SGB5089
BackhedF_2015__SID240_M__bin.5	BackhedF_2015	SID240_M	SID240_mo	SID240	mother	NA	SWE	west	kSGB	5075	3740	1476	k__Bacteria|p__Firmicutes|c__Clostridia|o__Clostridiales|f__Lachnospiraceae|g__Lachnospira|s__Lachnospira_pectinoschiza|t__SGB5075
BackhedF_2015__SID240_M__bin.6	BackhedF_2015	SID240_M	SID240_mo	SID240	mother	NA	SWE	west	uSGB	9260	6556	2396	k__Bacteria|p__Proteobacteria|c__Betaproteobacteria|o__Burkholderiales|f__Sutterellaceae|g__Parasutterella|s__Parasutterella_SGB9260|t__SGB9260
BackhedF_2015__SID241_12M__bin.1	BackhedF_2015	SID241_12M	SID241	SID241	infant	0.98	SWE	west	kSGB	4584	3438	1414	k__Bacteria|p__Firmicutes|c__Clostridia|o__Clostridiales|f__Lachnospiraceae|g__Mediterraneibacter|s__Ruminococcus_gnavus|t__SGB4584
BackhedF_2015__SID241_12M__bin.12	BackhedF_2015	SID241_12M	SID241	SID241	infant	0.98	SWE	west	uSGB	5749	4249	1703	k__Bacteria|p__Firmicutes|c__Negativicutes|o__Acidaminococcales|f__Acidaminococcaceae|g__GGB4249|s__GGB4249_SGB5749|t__SGB5749
BackhedF_2015__SID241_12M__bin.14	BackhedF_2015	SID241_12M	SID241	SID241	infant	0.98	SWE	west	kSGB	6962	4972	1875	k__Bacteria|p__Firmicutes|c__Negativicutes|o__Selenomonadales|f__Selenomonadaceae|g__Megamonas|s__Megamonas_funiformis|t__SGB6962
BackhedF_2015__SID241_12M__bin.15	BackhedF_2015	SID241_12M	SID241	SID241	infant	0.98	SWE	west	kSGB	1934	1409	599	k__Bacteria|p__Bacteroidetes|c__Bacteroidia|o__Bacteroidales|f__Tannerellaceae|g__Parabacteroides|s__Parabacteroides_distasonis|t__SGB1934
BackhedF_2015__SID241_12M__bin.16	BackhedF_2015	SID241_12M	SID241	SID241	infant	0.98	SWE	west	uSGB	4348	3293	1349	k__Bacteria|p__Firmicutes|c__CFGB1349|o__OFGB1349|f__FGB1349|g__GGB3293|s__GGB3293_SGB4348|t__SGB4348
BackhedF_2015__SID241_12M__bin.18	BackhedF_2015	SID241_12M	SID241	SID241	infant	0.98	SWE	west	kSGB	1626	1238	579	k__Bacteria|p__Bacteroidetes|c__Bacteroidia|o__Bacteroidales|f__Prevotellaceae|g__Prevotella|s__Prevotella_copri|t__SGB1626
BackhedF_2015__SID241_12M__bin.2	BackhedF_2015	SID241_12M	SID241	SID241	infant	0.98	SWE	west	kSGB	4940	3642	1454	k__Bacteria|p__Firmicutes|c__Clostridia|o__Clostridiales|f__Lachnospiraceae|g__Roseburia|s__Roseburia_inulinivorans|t__SGB4940
BackhedF_2015__SID241_12M__bin.20	BackhedF_2015	SID241_12M	SID241	SID241	infant	0.98	SWE	west	kSGB	1836	1366	595	k__Bacteria|p__Bacteroidetes|c__Bacteroidia|o__Bacteroidales|f__Bacteroidaceae|g__Bacteroides|s__Bacteroides_uniformis|t__SGB1836
BackhedF_2015__SID241_12M__bin.3	BackhedF_2015	SID241_12M	SID241	SID241	infant	0.98	SWE	west	kSGB	1861	1375	595	k__Bacteria|p__Bacteroidetes|c__Bacteroidia|o__Bacteroidales|f__Bacteroidaceae|g__Bacteroides|s__Bacteroides_thetaiotaomicron|t__SGB1861
BackhedF_2015__SID241_12M__bin.30	BackhedF_2015	SID241_12M	SID241	SID241	infant	0.98	SWE	west	kSGB	1814	1353	595	k__Bacteria|p__Bacteroidetes|c__Bacteroidia|o__Bacteroidales|f__Bacteroidales_unclassified|g__Phocaeicola|s__Phocaeicola_vulgatus|t__SGB1814
BackhedF_2015__SID241_12M__bin.31	BackhedF_2015	SID241_12M	SID241	SID241	infant	0.98	SWE	west	kSGB	6796	4877	1833	k__Bacteria|p__Firmicutes|c__Clostridia|o__Clostridiales|f__Eubacteriaceae|g__Eubacterium|s__Eubacterium_sp_AM28_29|t__SGB6796
BackhedF_2015__SID241_12M__bin.32	BackhedF_2015	SID241_12M	SID241	SID241	infant	0.98	SWE	west	uSGB	14542	9395	2991	k__Bacteria|p__Actinobacteria|c__Coriobacteriia|o__Coriobacteriales|f__Coriobacteriaceae|g__Collinsella|s__Collinsella_SGB14542|t__SGB14542
BackhedF_2015__SID241_12M__bin.33	BackhedF_2015	SID241_12M	SID241	SID241	infant	0.98	SWE	west	kSGB	9226	6531	2382	k__Bacteria|p__Verrucomicrobia|c__Verrucomicrobiae|o__Verrucomicrobiales|f__Akkermansiaceae|g__Akkermansia|s__Akkermansia_muciniphila|t__SGB9226
BackhedF_2015__SID241_12M__bin.34	BackhedF_2015	SID241_12M	SID241	SID241	infant	0.98	SWE	west	kSGB	1949	1415	599	k__Bacteria|p__Bacteroidetes|c__Bacteroidia|o__Bacteroidales|f__Tannerellaceae|g__Parabacteroides|s__Parabacteroides_merdae|t__SGB1949
BackhedF_2015__SID241_12M__bin.35	BackhedF_2015	SID241_12M	SID241	SID241	infant	0.98	SWE	west	kSGB	4844	3599	1449	k__Bacteria|p__Firmicutes|c__Clostridia|o__Clostridiales|f__Lachnospiraceae|g__Blautia|s__Blautia_wexlerae|t__SGB4844
BackhedF_2015__SID241_12M__bin.9	BackhedF_2015	SID241_12M	SID241	SID241	infant	0.98	SWE	west	uSGB	1481	1153	553	k__Bacteria|p__Bacteroidetes|c__Bacteroidia|o__Bacteroidales|f__Prevotellaceae|g__GGB1153|s__GGB1153_SGB1481|t__SGB1481
BackhedF_2015__SID241_4M__bin.1	BackhedF_2015	SID241_4M	SID241	SID241	infant	0.356	SWE	west	kSGB	6744	4854	1831	k__Bacteria|p__Firmicutes|c__Erysipelotrichia|o__Erysipelotrichales|f__Erysipelotrichaceae|g__Erysipelatoclostridium|s__Erysipelatoclostridium_ramosum|t__SGB6744
BackhedF_2015__SID241_4M__bin.11	BackhedF_2015	SID241_4M	SID241	SID241	infant	0.356	SWE	west	kSGB	17234	10622	3150	k__Bacteria|p__Actinobacteria|c__Actinobacteria|o__Bifidobacteriales|f__Bifidobacteriaceae|g__Bifidobacterium|s__Bifidobacterium_dentium|t__SGB17234
BackhedF_2015__SID241_4M__bin.12	BackhedF_2015	SID241_4M	SID241	SID241	infant	0.356	SWE	west	kSGB	1949	1415	599	k__Bacteria|p__Bacteroidetes|c__Bacteroidia|o__Bacteroidales|f__Tannerellaceae|g__Parabacteroides|s__Parabacteroides_merdae|t__SGB1949
BackhedF_2015__SID241_4M__bin.16	BackhedF_2015	SID241_4M	SID241	SID241	infant	0.356	SWE	west	kSGB	4584	3438	1414	k__Bacteria|p__Firmicutes|c__Clostridia|o__Clostridiales|f__Lachnospiraceae|g__Mediterraneibacter|s__Ruminococcus_gnavus|t__SGB4584
BackhedF_2015__SID241_4M__bin.2	BackhedF_2015	SID241_4M	SID241	SID241	infant	0.356	SWE	west	kSGB	9226	6531	2382	k__Bacteria|p__Verrucomicrobia|c__Verrucomicrobiae|o__Verrucomicrobiales|f__Akkermansiaceae|g__Akkermansia|s__Akkermansia_muciniphila|t__SGB9226
BackhedF_2015__SID241_4M__bin.3	BackhedF_2015	SID241_4M	SID241	SID241	infant	0.356	SWE	west	kSGB	1830	1363	595	k__Bacteria|p__Bacteroidetes|c__Bacteroidia|o__Bacteroidales|f__Bacteroidaceae|g__Bacteroides|s__Bacteroides_stercoris|t__SGB1830
BackhedF_2015__SID241_4M__bin.5	BackhedF_2015	SID241_4M	SID241	SID241	infant	0.356	SWE	west	kSGB	1861	1375	595	k__Bacteria|p__Bacteroidetes|c__Bacteroidia|o__Bacteroidales|f__Bacteroidaceae|g__Bacteroides|s__Bacteroides_thetaiotaomicron|t__SGB1861
BackhedF_2015__SID241_4M__bin.6	BackhedF_2015	SID241_4M	SID241	SID241	infant	0.356	SWE	west	kSGB	10084	6987	2483	k__Bacteria|p__Proteobacteria|c__Gammaproteobacteria|o__Enterobacterales|f__Enterobacteriaceae|g__Citrobacter|s__Citrobacter_freundii|t__SGB10084
BackhedF_2015__SID241_4M__bin.7	BackhedF_2015	SID241_4M	SID241	SID241	infant	0.356	SWE	west	kSGB	7931	5625	1975	k__Bacteria|p__Firmicutes|c__Bacilli|o__Lactobacillales|f__Enterococcaceae|g__Enterococcus|s__Enterococcus_avium|t__SGB7931
BackhedF_2015__SID241_4M__bin.8	BackhedF_2015	SID241_4M	SID241	SID241	infant	0.356	SWE	west	kSGB	1934	1409	599	k__Bacteria|p__Bacteroidetes|c__Bacteroidia|o__Bacteroidales|f__Tannerellaceae|g__Parabacteroides|s__Parabacteroides_distasonis|t__SGB1934
BackhedF_2015__SID241_4M__bin.9	BackhedF_2015	SID241_4M	SID241	SID241	infant	0.356	SWE	west	kSGB	14882	9485	3015	k__Bacteria|p__Firmicutes|c__Clostridia|o__Clostridiales|f__Ruminococcaceae|g__Ruminococcaceae_unclassified|s__Clostridium_sporosphaeroides|t__SGB14882
BackhedF_2015__SID241_B__bin.2	BackhedF_2015	SID241_B	SID241	SID241	infant	0.0082	SWE	west	kSGB	1934	1409	599	k__Bacteria|p__Bacteroidetes|c__Bacteroidia|o__Bacteroidales|f__Tannerellaceae|g__Parabacteroides|s__Parabacteroides_distasonis|t__SGB1934
BackhedF_2015__SID241_B__bin.4	BackhedF_2015	SID241_B	SID241	SID241	infant	0.0082	SWE	west	kSGB	1814	1353	595	k__Bacteria|p__Bacteroidetes|c__Bacteroidia|o__Bacteroidales|f__Bacteroidales_unclassified|g__Phocaeicola|s__Phocaeicola_vulgatus|t__SGB1814
BackhedF_2015__SID241_B__bin.5	BackhedF_2015	SID241_B	SID241	SID241	infant	0.0082	SWE	west	kSGB	10084	6987	2483	k__Bacteria|p__Proteobacteria|c__Gammaproteobacteria|o__Enterobacterales|f__Enterobacteriaceae|g__Citrobacter|s__Citrobacter_freundii|t__SGB10084
BackhedF_2015__SID241_B__bin.6	BackhedF_2015	SID241_B	SID241	SID241	infant	0.0082	SWE	west	kSGB	4584	3438	1414	k__Bacteria|p__Firmicutes|c__Clostridia|o__Clostridiales|f__Lachnospiraceae|g__Mediterraneibacter|s__Ruminococcus_gnavus|t__SGB4584
BackhedF_2015__SID241_B__bin.7	BackhedF_2015	SID241_B	SID241	SID241	infant	0.0082	SWE	west	kSGB	1830	1363	595	k__Bacteria|p__Bacteroidetes|c__Bacteroidia|o__Bacteroidales|f__Bacteroidaceae|g__Bacteroides|s__Bacteroides_stercoris|t__SGB1830
BackhedF_2015__SID241_M__bin.1	BackhedF_2015	SID241_M	SID241_mo	SID241	mother	NA	SWE	west	kSGB	5118	3759	1480	k__Bacteria|p__Firmicutes|c__Clostridia|o__Clostridiales|f__Lachnospiraceae|g__Coprococcus|s__Coprococcus_eutactus|t__SGB5118
BackhedF_2015__SID241_M__bin.10	BackhedF_2015	SID241_M	SID241_mo	SID241	mother	NA	SWE	west	uSGB	6478	4684	1776	k__Bacteria|p__Firmicutes|c__CFGB1776|o__OFGB1776|f__FGB1776|g__GGB4684|s__GGB4684_SGB6478|t__SGB6478
BackhedF_2015__SID241_M__bin.11	BackhedF_2015	SID241_M	SID241_mo	SID241	mother	NA	SWE	west	kSGB	1949	1415	599	k__Bacteria|p__Bacteroidetes|c__Bacteroidia|o__Bacteroidales|f__Tannerellaceae|g__Parabacteroides|s__Parabacteroides_merdae|t__SGB1949
BackhedF_2015__SID241_M__bin.12	BackhedF_2015	SID241_M	SID241_mo	SID241	mother	NA	SWE	west	kSGB	4269	3232	1334	k__Bacteria|p__Firmicutes|c__Firmicutes_unclassified|o__Firmicutes_unclassified|f__Firmicutes_unclassified|g__Firmicutes_unclassified|s__Firmicutes_bacterium_AF36_3BH|t__SGB4269
BackhedF_2015__SID241_M__bin.15	BackhedF_2015	SID241_M	SID241_mo	SID241	mother	NA	SWE	west	kSGB	1934	1409	599	k__Bacteria|p__Bacteroidetes|c__Bacteroidia|o__Bacteroidales|f__Tannerellaceae|g__Parabacteroides|s__Parabacteroides_distasonis|t__SGB1934
BackhedF_2015__SID241_M__bin.17	BackhedF_2015	SID241_M	SID241_mo	SID241	mother	NA	SWE	west	kSGB	4644	3479	1420	k__Bacteria|p__Firmicutes|c__Clostridia|o__Clostridiales|f__Clostridiaceae|g__Clostridium|s__Clostridium_sp_AF36_4|t__SGB4644
BackhedF_2015__SID241_M__bin.18	BackhedF_2015	SID241_M	SID241_mo	SID241	mother	NA	SWE	west	kSGB	1965	1426	605	k__Bacteria|p__Bacteroidetes|c__Bacteroidia|o__Bacteroidales|f__Barnesiellaceae|g__Barnesiella|s__Barnesiella_intestinihominis|t__SGB1965
BackhedF_2015__SID241_M__bin.19	BackhedF_2015	SID241_M	SID241_mo	SID241	mother	NA	SWE	west	kSGB	4262	3227	1333	k__Bacteria|p__Firmicutes|c__Clostridia|o__Clostridiales|f__Ruminococcaceae|g__Ruminococcus|s__Ruminococcus_bicirculans|t__SGB4262
BackhedF_2015__SID241_M__bin.20	BackhedF_2015	SID241_M	SID241_mo	SID241	mother	NA	SWE	west	kSGB	5090	3747	1477	k__Bacteria|p__Firmicutes|c__Clostridia|o__Clostridiales|f__Clostridiales_unclassified|g__Clostridiales_unclassified|s__Clostridiales_bacterium_KLE1615|t__SGB5090
BackhedF_2015__SID241_M__bin.21	BackhedF_2015	SID241_M	SID241_mo	SID241	mother	NA	SWE	west	uSGB	4425	3345	1369	k__Bacteria|p__Firmicutes|c__Clostridia|o__Clostridiales|f__Ruminococcaceae|g__GGB3345|s__GGB3345_SGB4425|t__SGB4425
BackhedF_2015__SID241_M__bin.22	BackhedF_2015	SID241_M	SID241_mo	SID241	mother	NA	SWE	west	kSGB	2318	1686	673	k__Bacteria|p__Bacteroidetes|c__Bacteroidia|o__Bacteroidales|f__Rikenellaceae|g__Alistipes|s__Alistipes_putredinis|t__SGB2318
BackhedF_2015__SID241_M__bin.26	BackhedF_2015	SID241_M	SID241_mo	SID241	mother	NA	SWE	west	kSGB	4285	3243	1336	k__Bacteria|p__Firmicutes|c__Clostridia|o__Clostridiales|f__Ruminococcaceae|g__Ruminococcus|s__Ruminococcus_bromii|t__SGB4285
BackhedF_2015__SID241_M__bin.27	BackhedF_2015	SID241_M	SID241_mo	SID241	mother	NA	SWE	west	uSGB	9347	6613	2404	k__Bacteria|p__Proteobacteria|c__CFGB2404|o__OFGB2404|f__FGB2404|g__GGB6613|s__GGB6613_SGB9347|t__SGB9347
BackhedF_2015__SID241_M__bin.28	BackhedF_2015	SID241_M	SID241_mo	SID241	mother	NA	SWE	west	kSGB	1844	1369	595	k__Bacteria|p__Bacteroidetes|c__Bacteroidia|o__Bacteroidales|f__Bacteroidaceae|g__Bacteroides|s__Bacteroides_cellulosilyticus|t__SGB1844
BackhedF_2015__SID241_M__bin.3	BackhedF_2015	SID241_M	SID241_mo	SID241	mother	NA	SWE	west	kSGB	15254	9714	3056	k__Bacteria|p__Firmicutes|c__Clostridia|o__Clostridiales|f__Oscillospiraceae|g__Oscillibacter|s__Oscillibacter_sp_ER4|t__SGB15254
BackhedF_2015__SID241_M__bin.30	BackhedF_2015	SID241_M	SID241_mo	SID241	mother	NA	SWE	west	kSGB	4933	3638	1454	k__Bacteria|p__Firmicutes|c__Clostridia|o__Clostridiales|f__Lachnospiraceae|g__Lachnospiraceae_unclassified|s__Eubacterium_rectale|t__SGB4933
BackhedF_2015__SID241_M__bin.31	BackhedF_2015	SID241_M	SID241_mo	SID241	mother	NA	SWE	west	uSGB	2121	1538	635	k__Bacteria|p__Bacteroidetes|c__CFGB635|o__OFGB635|f__FGB635|g__GGB1538|s__GGB1538_SGB2121|t__SGB2121
BackhedF_2015__SID241_M__bin.32	BackhedF_2015	SID241_M	SID241_mo	SID241	mother	NA	SWE	west	kSGB	1836	1366	595	k__Bacteria|p__Bacteroidetes|c__Bacteroidia|o__Bacteroidales|f__Bacteroidaceae|g__Bacteroides|s__Bacteroides_uniformis|t__SGB1836
BackhedF_2015__SID241_M__bin.33	BackhedF_2015	SID241_M	SID241_mo	SID241	mother	NA	SWE	west	kSGB	4874	3608	1449	k__Bacteria|p__Firmicutes|c__Clostridia|o__Clostridiales|f__Lachnospiraceae|g__Fusicatenibacter|s__Fusicatenibacter_saccharivorans|t__SGB4874
BackhedF_2015__SID241_M__bin.34	BackhedF_2015	SID241_M	SID241_mo	SID241	mother	NA	SWE	west	kSGB	4938	3641	1454	k__Bacteria|p__Firmicutes|c__Clostridia|o__Clostridiales|f__Lachnospiraceae|g__Roseburia|s__Roseburia_sp_AF02_12|t__SGB4938
BackhedF_2015__SID241_M__bin.37	BackhedF_2015	SID241_M	SID241_mo	SID241	mother	NA	SWE	west	kSGB	1830	1363	595	k__Bacteria|p__Bacteroidetes|c__Bacteroidia|o__Bacteroidales|f__Bacteroidaceae|g__Bacteroides|s__Bacteroides_stercoris|t__SGB1830
BackhedF_2015__SID241_M__bin.38	BackhedF_2015	SID241_M	SID241_mo	SID241	mother	NA	SWE	west	kSGB	8601	5982	2107	k__Bacteria|p__Candidatus_Melainabacteria|c__Candidatus_Melainabacteria_unclassified|o__Candidatus_Gastranaerophilales|f__Candidatus_Gastranaerophilales_unclassified|g__Candidatus_Gastranaerophilales_unclassified|s__Candidatus_Gastranaerophilales_bacterium|t__SGB8601
BackhedF_2015__SID241_M__bin.4	BackhedF_2015	SID241_M	SID241_mo	SID241	mother	NA	SWE	west	uSGB	15265	9715	3056	k__Bacteria|p__Firmicutes|c__Clostridia|o__Clostridiales|f__Ruminococcaceae|g__GGB9715|s__GGB9715_SGB15265|t__SGB15265
BackhedF_2015__SID241_M__bin.40	BackhedF_2015	SID241_M	SID241_mo	SID241	mother	NA	SWE	west	kSGB	15316	9740	3058	k__Bacteria|p__Firmicutes|c__Clostridia|o__Clostridiales|f__Ruminococcaceae|g__Faecalibacterium|s__Faecalibacterium_prausnitzii|t__SGB15316
BackhedF_2015__SID241_M__bin.41	BackhedF_2015	SID241_M	SID241_mo	SID241	mother	NA	SWE	west	kSGB	1790	1333	589	k__Bacteria|p__Bacteroidetes|c__Bacteroidia|o__Bacteroidales|f__Odoribacteraceae|g__Odoribacter|s__Odoribacter_splanchnicus|t__SGB1790
BackhedF_2015__SID241_M__bin.6	BackhedF_2015	SID241_M	SID241_mo	SID241	mother	NA	SWE	west	kSGB	15286	9728	3058	k__Bacteria|p__Firmicutes|c__Clostridia|o__Clostridiales|f__Ruminococcaceae|g__Subdoligranulum|s__Subdoligranulum_sp_APC924_74|t__SGB15286
BackhedF_2015__SID241_M__bin.9	BackhedF_2015	SID241_M	SID241_mo	SID241	mother	NA	SWE	west	kSGB	1814	1353	595	k__Bacteria|p__Bacteroidetes|c__Bacteroidia|o__Bacteroidales|f__Bacteroidales_unclassified|g__Phocaeicola|s__Phocaeicola_vulgatus|t__SGB1814
BackhedF_2015__SID244_12M__bin.1	BackhedF_2015	SID244_12M	SID244	SID244	infant	0.991	SWE	west	kSGB	4844	3599	1449	k__Bacteria|p__Firmicutes|c__Clostridia|o__Clostridiales|f__Lachnospiraceae|g__Blautia|s__Blautia_wexlerae|t__SGB4844
BackhedF_2015__SID244_12M__bin.12	BackhedF_2015	SID244_12M	SID244	SID244	infant	0.991	SWE	west	kSGB	1965	1426	605	k__Bacteria|p__Bacteroidetes|c__Bacteroidia|o__Bacteroidales|f__Barnesiellaceae|g__Barnesiella|s__Barnesiella_intestinihominis|t__SGB1965
BackhedF_2015__SID244_12M__bin.13	BackhedF_2015	SID244_12M	SID244	SID244	infant	0.991	SWE	west	uSGB	5805	4266	1706	k__Bacteria|p__Firmicutes|c__Negativicutes|o__Veillonellales|f__Veillonellaceae|g__GGB4266|s__GGB4266_SGB5805|t__SGB5805
BackhedF_2015__SID244_12M__bin.14	BackhedF_2015	SID244_12M	SID244	SID244	infant	0.991	SWE	west	kSGB	4826	3596	1449	k__Bacteria|p__Firmicutes|c__Clostridia|o__Clostridiales|f__Lachnospiraceae|g__Blautia|s__Blautia_massiliensis|t__SGB4826
BackhedF_2015__SID244_12M__bin.15	BackhedF_2015	SID244_12M	SID244	SID244	infant	0.991	SWE	west	kSGB	4608	3453	1414	k__Bacteria|p__Firmicutes|c__Clostridia|o__Clostridiales|f__Lachnospiraceae|g__Mediterraneibacter|s__Ruminococcus_torques|t__SGB4608
BackhedF_2015__SID244_12M__bin.16	BackhedF_2015	SID244_12M	SID244	SID244	infant	0.991	SWE	west	uSGB	4304	3257	1341	k__Bacteria|p__Firmicutes|c__CFGB1341|o__OFGB1341|f__FGB1341|g__GGB3257|s__GGB3257_SGB4304|t__SGB4304
BackhedF_2015__SID244_12M__bin.17	BackhedF_2015	SID244_12M	SID244	SID244	infant	0.991	SWE	west	kSGB	6783	4868	1831	k__Bacteria|p__Firmicutes|c__Erysipelotrichia|o__Erysipelotrichales|f__Erysipelotrichaceae|g__Catenibacterium|s__Catenibacterium_sp_AM22_15|t__SGB6783
BackhedF_2015__SID244_12M__bin.18	BackhedF_2015	SID244_12M	SID244	SID244	infant	0.991	SWE	west	kSGB	1814	1353	595	k__Bacteria|p__Bacteroidetes|c__Bacteroidia|o__Bacteroidales|f__Bacteroidales_unclassified|g__Phocaeicola|s__Phocaeicola_vulgatus|t__SGB1814
BackhedF_2015__SID244_12M__bin.19	BackhedF_2015	SID244_12M	SID244	SID244	infant	0.991	SWE	west	kSGB	15342	9741	3058	k__Bacteria|p__Firmicutes|c__Clostridia|o__Clostridiales|f__Ruminococcaceae|g__Faecalibacterium|s__Faecalibacterium_prausnitzii|t__SGB15342
BackhedF_2015__SID244_12M__bin.20	BackhedF_2015	SID244_12M	SID244	SID244	infant	0.991	SWE	west	kSGB	1934	1409	599	k__Bacteria|p__Bacteroidetes|c__Bacteroidia|o__Bacteroidales|f__Tannerellaceae|g__Parabacteroides|s__Parabacteroides_distasonis|t__SGB1934
BackhedF_2015__SID244_12M__bin.21	BackhedF_2015	SID244_12M	SID244	SID244	infant	0.991	SWE	west	kSGB	1626	1238	579	k__Bacteria|p__Bacteroidetes|c__Bacteroidia|o__Bacteroidales|f__Prevotellaceae|g__Prevotella|s__Prevotella_copri|t__SGB1626
BackhedF_2015__SID244_12M__bin.24	BackhedF_2015	SID244_12M	SID244	SID244	infant	0.991	SWE	west	kSGB	2295	1675	673	k__Bacteria|p__Bacteroidetes|c__Bacteroidia|o__Bacteroidales|f__Rikenellaceae|g__Alistipes|s__Alistipes_shahii|t__SGB2295
BackhedF_2015__SID244_12M__bin.26	BackhedF_2015	SID244_12M	SID244	SID244	infant	0.991	SWE	west	uSGB	9284	6572	2400	k__Bacteria|p__Proteobacteria|c__Betaproteobacteria|o__Burkholderiales|f__Sutterellaceae|g__GGB6572|s__GGB6572_SGB9284|t__SGB9284
BackhedF_2015__SID244_12M__bin.28	BackhedF_2015	SID244_12M	SID244	SID244	infant	0.991	SWE	west	kSGB	4914	3628	1451	k__Bacteria|p__Firmicutes|c__Clostridia|o__Clostridiales|f__Clostridiaceae|g__Clostridium|s__Clostridium_sp_AF34_10BH|t__SGB4914
BackhedF_2015__SID244_12M__bin.30	BackhedF_2015	SID244_12M	SID244	SID244	infant	0.991	SWE	west	uSGB	6321	4571	1765	k__Bacteria|p__Firmicutes|c__CFGB1765|o__OFGB1765|f__FGB1765|g__GGB4571|s__GGB4571_SGB6321|t__SGB6321
BackhedF_2015__SID244_12M__bin.35	BackhedF_2015	SID244_12M	SID244	SID244	infant	0.991	SWE	west	kSGB	1836	1366	595	k__Bacteria|p__Bacteroidetes|c__Bacteroidia|o__Bacteroidales|f__Bacteroidaceae|g__Bacteroides|s__Bacteroides_uniformis|t__SGB1836
BackhedF_2015__SID244_12M__bin.38	BackhedF_2015	SID244_12M	SID244	SID244	infant	0.991	SWE	west	kSGB	14631	9395	2991	k__Bacteria|p__Actinobacteria|c__Coriobacteriia|o__Coriobacteriales|f__Coriobacteriaceae|g__Collinsella|s__Collinsella_aerofaciens|t__SGB14631
BackhedF_2015__SID244_12M__bin.4	BackhedF_2015	SID244_12M	SID244	SID244	infant	0.991	SWE	west	kSGB	17248	10625	3150	k__Bacteria|p__Actinobacteria|c__Actinobacteria|o__Bifidobacteriales|f__Bifidobacteriaceae|g__Bifidobacterium|s__Bifidobacterium_longum|t__SGB17248
BackhedF_2015__SID244_12M__bin.6	BackhedF_2015	SID244_12M	SID244	SID244	infant	0.991	SWE	west	kSGB	6962	4972	1875	k__Bacteria|p__Firmicutes|c__Negativicutes|o__Selenomonadales|f__Selenomonadaceae|g__Megamonas|s__Megamonas_funiformis|t__SGB6962
BackhedF_2015__SID244_12M__bin.8	BackhedF_2015	SID244_12M	SID244	SID244	infant	0.991	SWE	west	kSGB	1949	1415	599	k__Bacteria|p__Bacteroidetes|c__Bacteroidia|o__Bacteroidales|f__Tannerellaceae|g__Parabacteroides|s__Parabacteroides_merdae|t__SGB1949
BackhedF_2015__SID244_4M__bin.10	BackhedF_2015	SID244_4M	SID244	SID244	infant	0.35	SWE	west	kSGB	10068	6985	2483	k__Bacteria|p__Proteobacteria|c__Gammaproteobacteria|o__Enterobacterales|f__Enterobacteriaceae|g__Escherichia|s__Escherichia_coli|t__SGB10068
BackhedF_2015__SID244_4M__bin.12	BackhedF_2015	SID244_4M	SID244	SID244	infant	0.35	SWE	west	kSGB	4037	3040	1254	k__Bacteria|p__Firmicutes|c__Erysipelotrichia|o__Erysipelotrichales|f__Erysipelotrichaceae|g__Erysipelatoclostridium|s__Clostridium_innocuum|t__SGB4037
BackhedF_2015__SID244_4M__bin.14	BackhedF_2015	SID244_4M	SID244	SID244	infant	0.35	SWE	west	kSGB	4617	3459	1416	k__Bacteria|p__Firmicutes|c__Clostridia|o__Clostridiales|f__Lachnospiraceae|g__Sellimonas|s__Sellimonas_intestinalis|t__SGB4617
BackhedF_2015__SID244_4M__bin.16	BackhedF_2015	SID244_4M	SID244	SID244	infant	0.35	SWE	west	kSGB	6939	4968	1873	k__Bacteria|p__Firmicutes|c__Negativicutes|o__Veillonellales|f__Veillonellaceae|g__Veillonella|s__Veillonella_parvula|t__SGB6939
BackhedF_2015__SID244_4M__bin.17	BackhedF_2015	SID244_4M	SID244	SID244	infant	0.35	SWE	west	kSGB	1949	1415	599	k__Bacteria|p__Bacteroidetes|c__Bacteroidia|o__Bacteroidales|f__Tannerellaceae|g__Parabacteroides|s__Parabacteroides_merdae|t__SGB1949
BackhedF_2015__SID244_4M__bin.18	BackhedF_2015	SID244_4M	SID244	SID244	infant	0.35	SWE	west	kSGB	17256	10628	3150	k__Bacteria|p__Actinobacteria|c__Actinobacteria|o__Bifidobacteriales|f__Bifidobacteriaceae|g__Bifidobacterium|s__Bifidobacterium_bifidum|t__SGB17256
BackhedF_2015__SID244_4M__bin.2	BackhedF_2015	SID244_4M	SID244	SID244	infant	0.35	SWE	west	kSGB	1877	1377	595	k__Bacteria|p__Bacteroidetes|c__Bacteroidia|o__Bacteroidales|f__Bacteroidaceae|g__Bacteroides|s__Bacteroides_caccae|t__SGB1877
BackhedF_2015__SID244_4M__bin.3	BackhedF_2015	SID244_4M	SID244	SID244	infant	0.35	SWE	west	kSGB	17248	10625	3150	k__Bacteria|p__Actinobacteria|c__Actinobacteria|o__Bifidobacteriales|f__Bifidobacteriaceae|g__Bifidobacterium|s__Bifidobacterium_longum|t__SGB17248
BackhedF_2015__SID244_4M__bin.5	BackhedF_2015	SID244_4M	SID244	SID244	infant	0.35	SWE	west	kSGB	17244	10624	3150	k__Bacteria|p__Actinobacteria|c__Actinobacteria|o__Bifidobacteriales|f__Bifidobacteriaceae|g__Bifidobacterium|s__Bifidobacterium_adolescentis|t__SGB17244
BackhedF_2015__SID244_4M__bin.6	BackhedF_2015	SID244_4M	SID244	SID244	infant	0.35	SWE	west	kSGB	14631	9395	2991	k__Bacteria|p__Actinobacteria|c__Coriobacteriia|o__Coriobacteriales|f__Coriobacteriaceae|g__Collinsella|s__Collinsella_aerofaciens|t__SGB14631
BackhedF_2015__SID244_4M__bin.9	BackhedF_2015	SID244_4M	SID244	SID244	infant	0.35	SWE	west	kSGB	4584	3438	1414	k__Bacteria|p__Firmicutes|c__Clostridia|o__Clostridiales|f__Lachnospiraceae|g__Mediterraneibacter|s__Ruminococcus_gnavus|t__SGB4584
BackhedF_2015__SID244_B__bin.1	BackhedF_2015	SID244_B	SID244	SID244	infant	0.0054	SWE	west	kSGB	17248	10625	3150	k__Bacteria|p__Actinobacteria|c__Actinobacteria|o__Bifidobacteriales|f__Bifidobacteriaceae|g__Bifidobacterium|s__Bifidobacterium_longum|t__SGB17248
BackhedF_2015__SID244_B__bin.11	BackhedF_2015	SID244_B	SID244	SID244	infant	0.0054	SWE	west	kSGB	4584	3438	1414	k__Bacteria|p__Firmicutes|c__Clostridia|o__Clostridiales|f__Lachnospiraceae|g__Mediterraneibacter|s__Ruminococcus_gnavus|t__SGB4584
BackhedF_2015__SID244_B__bin.2	BackhedF_2015	SID244_B	SID244	SID244	infant	0.0054	SWE	west	kSGB	7962	5644	1975	k__Bacteria|p__Firmicutes|c__Bacilli|o__Lactobacillales|f__Enterococcaceae|g__Enterococcus|s__Enterococcus_faecalis|t__SGB7962
BackhedF_2015__SID244_B__bin.5	BackhedF_2015	SID244_B	SID244	SID244	infant	0.0054	SWE	west	kSGB	1934	1409	599	k__Bacteria|p__Bacteroidetes|c__Bacteroidia|o__Bacteroidales|f__Tannerellaceae|g__Parabacteroides|s__Parabacteroides_distasonis|t__SGB1934
BackhedF_2015__SID244_B__bin.6	BackhedF_2015	SID244_B	SID244	SID244	infant	0.0054	SWE	west	kSGB	1814	1353	595	k__Bacteria|p__Bacteroidetes|c__Bacteroidia|o__Bacteroidales|f__Bacteroidales_unclassified|g__Phocaeicola|s__Phocaeicola_vulgatus|t__SGB1814
BackhedF_2015__SID244_B__bin.7	BackhedF_2015	SID244_B	SID244	SID244	infant	0.0054	SWE	west	kSGB	10068	6985	2483	k__Bacteria|p__Proteobacteria|c__Gammaproteobacteria|o__Enterobacterales|f__Enterobacteriaceae|g__Escherichia|s__Escherichia_coli|t__SGB10068
BackhedF_2015__SID244_M__bin.1	BackhedF_2015	SID244_M	SID244_mo	SID244	mother	NA	SWE	west	kSGB	10068	6985	2483	k__Bacteria|p__Proteobacteria|c__Gammaproteobacteria|o__Enterobacterales|f__Enterobacteriaceae|g__Escherichia|s__Escherichia_coli|t__SGB10068
BackhedF_2015__SID244_M__bin.10	BackhedF_2015	SID244_M	SID244_mo	SID244	mother	NA	SWE	west	kSGB	15342	9741	3058	k__Bacteria|p__Firmicutes|c__Clostridia|o__Clostridiales|f__Ruminococcaceae|g__Faecalibacterium|s__Faecalibacterium_prausnitzii|t__SGB15342
BackhedF_2015__SID244_M__bin.11	BackhedF_2015	SID244_M	SID244_mo	SID244	mother	NA	SWE	west	kSGB	5736	4242	1702	k__Bacteria|p__Firmicutes|c__Negativicutes|o__Acidaminococcales|f__Acidaminococcaceae|g__Acidaminococcus|s__Acidaminococcus_intestini|t__SGB5736
BackhedF_2015__SID244_M__bin.17	BackhedF_2015	SID244_M	SID244_mo	SID244	mother	NA	SWE	west	uSGB	5089	3746	1476	k__Bacteria|p__Firmicutes|c__Clostridia|o__Clostridiales|f__Lachnospiraceae|g__GGB3746|s__GGB3746_SGB5089|t__SGB5089
BackhedF_2015__SID244_M__bin.18	BackhedF_2015	SID244_M	SID244_mo	SID244	mother	NA	SWE	west	kSGB	1990	1433	610	k__Bacteria|p__Bacteroidetes|c__Bacteroidia|o__Bacteroidales|f__Porphyromonadaceae|g__Porphyromonas|s__Porphyromonas_sp_HMSC065F10|t__SGB1990
BackhedF_2015__SID244_M__bin.20	BackhedF_2015	SID244_M	SID244_mo	SID244	mother	NA	SWE	west	kSGB	9283	6571	2400	k__Bacteria|p__Proteobacteria|c__Betaproteobacteria|o__Burkholderiales|f__Sutterellaceae|g__Sutterella|s__Sutterella_wadsworthensis|t__SGB9283
BackhedF_2015__SID244_M__bin.3	BackhedF_2015	SID244_M	SID244_mo	SID244	mother	NA	SWE	west	kSGB	1626	1238	579	k__Bacteria|p__Bacteroidetes|c__Bacteroidia|o__Bacteroidales|f__Prevotellaceae|g__Prevotella|s__Prevotella_copri|t__SGB1626
BackhedF_2015__SID244_M__bin.5	BackhedF_2015	SID244_M	SID244_mo	SID244	mother	NA	SWE	west	kSGB	14631	9395	2991	k__Bacteria|p__Actinobacteria|c__Coriobacteriia|o__Coriobacteriales|f__Coriobacteriaceae|g__Collinsella|s__Collinsella_aerofaciens|t__SGB14631
BackhedF_2015__SID244_M__bin.7	BackhedF_2015	SID244_M	SID244_mo	SID244	mother	NA	SWE	west	kSGB	4925	3634	1454	k__Bacteria|p__Firmicutes|c__Clostridia|o__Clostridiales|f__Lachnospiraceae|g__Roseburia|s__Roseburia_faecis|t__SGB4925
BackhedF_2015__SID256_12M__bin.12	BackhedF_2015	SID256_12M	SID256	SID256	infant	1.054	SWE	west	kSGB	9262	6556	2396	k__Bacteria|p__Proteobacteria|c__Betaproteobacteria|o__Burkholderiales|f__Sutterellaceae|g__Parasutterella|s__Parasutterella_excrementihominis|t__SGB9262
BackhedF_2015__SID256_12M__bin.14	BackhedF_2015	SID256_12M	SID256	SID256	infant	1.054	SWE	west	kSGB	8007	5671	1976	k__Bacteria|p__Firmicutes|c__Bacilli|o__Lactobacillales|f__Streptococcaceae|g__Streptococcus|s__Streptococcus_salivarius|t__SGB8007
BackhedF_2015__SID256_12M__bin.18	BackhedF_2015	SID256_12M	SID256	SID256	infant	1.054	SWE	west	kSGB	4584	3438	1414	k__Bacteria|p__Firmicutes|c__Clostridia|o__Clostridiales|f__Lachnospiraceae|g__Mediterraneibacter|s__Ruminococcus_gnavus|t__SGB4584
BackhedF_2015__SID256_12M__bin.20	BackhedF_2015	SID256_12M	SID256	SID256	infant	1.054	SWE	west	kSGB	5868	4295	1712	k__Bacteria|p__Firmicutes|c__Negativicutes|o__Veillonellales|f__Veillonellaceae|g__Megasphaera|s__Megasphaera_micronuciformis|t__SGB5868
BackhedF_2015__SID256_12M__bin.21	BackhedF_2015	SID256_12M	SID256	SID256	infant	1.054	SWE	west	kSGB	1531	1183	566	k__Bacteria|p__Bacteroidetes|c__Bacteroidia|o__Bacteroidales|f__Prevotellaceae|g__Prevotella|s__Prevotella_buccae|t__SGB1531
BackhedF_2015__SID256_12M__bin.22	BackhedF_2015	SID256_12M	SID256	SID256	infant	1.054	SWE	west	kSGB	17247	10625	3150	k__Bacteria|p__Actinobacteria|c__Actinobacteria|o__Bifidobacteriales|f__Bifidobacteriaceae|g__Bifidobacterium|s__Bifidobacterium_breve|t__SGB17247
BackhedF_2015__SID256_12M__bin.23	BackhedF_2015	SID256_12M	SID256	SID256	infant	1.054	SWE	west	kSGB	15342	9741	3058	k__Bacteria|p__Firmicutes|c__Clostridia|o__Clostridiales|f__Ruminococcaceae|g__Faecalibacterium|s__Faecalibacterium_prausnitzii|t__SGB15342
BackhedF_2015__SID256_12M__bin.25	BackhedF_2015	SID256_12M	SID256	SID256	infant	1.054	SWE	west	kSGB	10068	6985	2483	k__Bacteria|p__Proteobacteria|c__Gammaproteobacteria|o__Enterobacterales|f__Enterobacteriaceae|g__Escherichia|s__Escherichia_coli|t__SGB10068
BackhedF_2015__SID256_12M__bin.27	BackhedF_2015	SID256_12M	SID256	SID256	infant	1.054	SWE	west	kSGB	6939	4968	1873	k__Bacteria|p__Firmicutes|c__Negativicutes|o__Veillonellales|f__Veillonellaceae|g__Veillonella|s__Veillonella_parvula|t__SGB6939
BackhedF_2015__SID256_12M__bin.28	BackhedF_2015	SID256_12M	SID256	SID256	infant	1.054	SWE	west	kSGB	9712	6812	2477	k__Bacteria|p__Proteobacteria|c__Gammaproteobacteria|o__Pasteurellales|f__Pasteurellaceae|g__Haemophilus|s__Haemophilus_parainfluenzae|t__SGB9712
BackhedF_2015__SID256_12M__bin.4	BackhedF_2015	SID256_12M	SID256	SID256	infant	1.054	SWE	west	uSGB	4798	3582	1447	k__Bacteria|p__Firmicutes|c__Clostridia|o__Clostridiales|f__Lachnospiraceae|g__GGB3582|s__GGB3582_SGB4798|t__SGB4798
BackhedF_2015__SID256_12M__bin.5	BackhedF_2015	SID256_12M	SID256	SID256	infant	1.054	SWE	west	kSGB	4037	3040	1254	k__Bacteria|p__Firmicutes|c__Erysipelotrichia|o__Erysipelotrichales|f__Erysipelotrichaceae|g__Erysipelatoclostridium|s__Clostridium_innocuum|t__SGB4037
BackhedF_2015__SID256_12M__bin.6	BackhedF_2015	SID256_12M	SID256	SID256	infant	1.054	SWE	west	kSGB	4742	3546	1441	k__Bacteria|p__Firmicutes|c__Clostridia|o__Clostridiales|f__Clostridiaceae|g__Hungatella|s__Hungatella_hathewayi|t__SGB4742
BackhedF_2015__SID256_4M__bin.1	BackhedF_2015	SID256_4M	SID256	SID256	infant	0.323	SWE	west	kSGB	17248	10625	3150	k__Bacteria|p__Actinobacteria|c__Actinobacteria|o__Bifidobacteriales|f__Bifidobacteriaceae|g__Bifidobacterium|s__Bifidobacterium_longum|t__SGB17248
BackhedF_2015__SID256_4M__bin.4	BackhedF_2015	SID256_4M	SID256	SID256	infant	0.323	SWE	west	kSGB	10068	6985	2483	k__Bacteria|p__Proteobacteria|c__Gammaproteobacteria|o__Enterobacterales|f__Enterobacteriaceae|g__Escherichia|s__Escherichia_coli|t__SGB10068
BackhedF_2015__SID256_4M__bin.6	BackhedF_2015	SID256_4M	SID256	SID256	infant	0.323	SWE	west	kSGB	6939	4968	1873	k__Bacteria|p__Firmicutes|c__Negativicutes|o__Veillonellales|f__Veillonellaceae|g__Veillonella|s__Veillonella_parvula|t__SGB6939
BackhedF_2015__SID256_B__bin.1	BackhedF_2015	SID256_B	SID256	SID256	infant	0.0082	SWE	west	kSGB	8003	5671	1976	k__Bacteria|p__Firmicutes|c__Bacilli|o__Lactobacillales|f__Streptococcaceae|g__Streptococcus|s__Streptococcus_vestibularis|t__SGB8003
BackhedF_2015__SID256_B__bin.2	BackhedF_2015	SID256_B	SID256	SID256	infant	0.0082	SWE	west	kSGB	10068	6985	2483	k__Bacteria|p__Proteobacteria|c__Gammaproteobacteria|o__Enterobacterales|f__Enterobacteriaceae|g__Escherichia|s__Escherichia_coli|t__SGB10068
BackhedF_2015__SID256_B__bin.4	BackhedF_2015	SID256_B	SID256	SID256	infant	0.0082	SWE	west	kSGB	17248	10625	3150	k__Bacteria|p__Actinobacteria|c__Actinobacteria|o__Bifidobacteriales|f__Bifidobacteriaceae|g__Bifidobacterium|s__Bifidobacterium_longum|t__SGB17248
BackhedF_2015__SID256_M__bin.15	BackhedF_2015	SID256_M	SID256_mo	SID256	mother	NA	SWE	west	kSGB	1934	1409	599	k__Bacteria|p__Bacteroidetes|c__Bacteroidia|o__Bacteroidales|f__Tannerellaceae|g__Parabacteroides|s__Parabacteroides_distasonis|t__SGB1934
BackhedF_2015__SID256_M__bin.16	BackhedF_2015	SID256_M	SID256_mo	SID256	mother	NA	SWE	west	kSGB	1861	1375	595	k__Bacteria|p__Bacteroidetes|c__Bacteroidia|o__Bacteroidales|f__Bacteroidaceae|g__Bacteroides|s__Bacteroides_thetaiotaomicron|t__SGB1861
BackhedF_2015__SID256_M__bin.19	BackhedF_2015	SID256_M	SID256_mo	SID256	mother	NA	SWE	west	kSGB	15342	9741	3058	k__Bacteria|p__Firmicutes|c__Clostridia|o__Clostridiales|f__Ruminococcaceae|g__Faecalibacterium|s__Faecalibacterium_prausnitzii|t__SGB15342
BackhedF_2015__SID256_M__bin.2	BackhedF_2015	SID256_M	SID256_mo	SID256	mother	NA	SWE	west	kSGB	4547	3421	1413	k__Bacteria|p__Firmicutes|c__Clostridia|o__Clostridiales|f__Lachnospiraceae|g__Anaerostipes|s__Anaerostipes_hadrus|t__SGB4547
BackhedF_2015__SID256_M__bin.20	BackhedF_2015	SID256_M	SID256_mo	SID256	mother	NA	SWE	west	kSGB	6754	4860	1831	k__Bacteria|p__Firmicutes|c__Erysipelotrichia|o__Erysipelotrichales|f__Erysipelotrichaceae|g__Faecalibacillus|s__Faecalibacillus_intestinalis|t__SGB6754
BackhedF_2015__SID256_M__bin.24	BackhedF_2015	SID256_M	SID256_mo	SID256	mother	NA	SWE	west	kSGB	4874	3608	1449	k__Bacteria|p__Firmicutes|c__Clostridia|o__Clostridiales|f__Lachnospiraceae|g__Fusicatenibacter|s__Fusicatenibacter_saccharivorans|t__SGB4874
BackhedF_2015__SID256_M__bin.25	BackhedF_2015	SID256_M	SID256_mo	SID256	mother	NA	SWE	west	kSGB	2303	1676	673	k__Bacteria|p__Bacteroidetes|c__Bacteroidia|o__Bacteroidales|f__Rikenellaceae|g__Alistipes|s__Alistipes_onderdonkii|t__SGB2303
BackhedF_2015__SID256_M__bin.30	BackhedF_2015	SID256_M	SID256_mo	SID256	mother	NA	SWE	west	kSGB	9262	6556	2396	k__Bacteria|p__Proteobacteria|c__Betaproteobacteria|o__Burkholderiales|f__Sutterellaceae|g__Parasutterella|s__Parasutterella_excrementihominis|t__SGB9262
BackhedF_2015__SID256_M__bin.32	BackhedF_2015	SID256_M	SID256_mo	SID256	mother	NA	SWE	west	kSGB	4826	3596	1449	k__Bacteria|p__Firmicutes|c__Clostridia|o__Clostridiales|f__Lachnospiraceae|g__Blautia|s__Blautia_massiliensis|t__SGB4826
[truncated: 9,632 more rows]

## Sheet: B
sgb	u_k_sgb	taxonomy	#MAGs_ETH	#MAGs_GHA	#MAGs_TZA	#MAGs_ITA	#MAGs_SWE	#MAGs_west	#MAGs_nwest	#MAGs_total	prevalence_ETH	prevalence_GHA	prevalence_TZA	prevalence_ITA	prevalence_SWE	prevalence_west	prevalence_nwest	prevalence_total
[truncated: 1,475 more rows]

[truncated: 1 more sheets: C]
